# Supplementary material for: Effect of Epichloë gansuensis Endophyte on Seed-Borne Microbes and Seed Metabolites in Achnatherum inebrians
Source: Microbiol Spectr. 2023 Feb 14;11(2):e01350-22. doi: 10.1128/spectrum.01350-22 (PMC10100691; doi:10.1128/spectrum.01350-22)
Supplement: Supplemental file 2 — Tables S2-S13. Download spectrum.01350-22-s0002.xlsx, XLSX file, 0.9 MB [file spectrum.01350-22-s0002.xlsx]

## Sheet: Table S2
ID	SEpI1	SEpI2	SEpI3	SEpI4	SEpI5	SEpI6	SEpI7	SEpI8	SEpF1	SEpF2	SEpF3	SEpF4	SEpF5	SEpF6	SEpF7	SEpF8	SEnI1	SEnI2	SEnI3	SEnI4	SEnI5	SEnI6	SEnI7	SEnI8	SnEF1	SEnF2	SEnF3	SEnF4	SEnF5	SEnF6	SEnF7	SEnF8	GEpF1	GEpF2	GEpF3	GEpF4	GEpF5	GEpF6	GEpF7	GEpF8	GEpI1	GEpI2	GEpI3	GEpI4	GEpI5	GEpI6	GEpI7	GEpI8	taxonomy
OTU1	2246	1277	4099	2485	3748	4708	108	5309	6214	886	2805	608	2382	1552	914	3917	64	23	115	30	0	12	5	90	9	41	0	34	9	16	66	0	4995	3109	4361	4280	3650	3112	2926	2050	3248	4947	3730	3264	2225	1729	1638	2655	k__Bacteria; p__Proteobacteria; c__Alphaproteobacteria; o__Rhizobiales; f__Rhizobiaceae; g__Allorhizobium-Neorhizobium-Pararhizobium-Rhizobium; s__uncultured_bacterium_g_Allorhizobium-Neorhizobium-Pararhizobium-Rhizobium
OTU10	276	188	1117	707	643	261	103	622	232	1281	752	275	646	770	1255	719	31	152	71	38	256	122	203	252	76	58	38	218	76	34	118	298	529	212	470	460	723	187	161	273	486	231	552	479	238	57	213	184	k__Bacteria; p__Proteobacteria; c__Gammaproteobacteria; o__Enterobacteriales; f__Enterobacteriaceae; g__Escherichia-Shigella; s__uncultured_bacterium_g_Escherichia-Shigella
OTU100	0	0	0	0	0	0	0	0	0	0	0	0	0	0	0	0	0	0	0	0	0	0	0	0	1	143	0	0	200	20	0	0	0	0	0	5	7	0	0	0	0	1	0	0	0	0	0	0	k__Bacteria; p__Gemmatimonadetes; c__Gemmatimonadetes; o__Gemmatimonadales; f__Gemmatimonadaceae; g__uncultured_bacterium_f_Gemmatimonadaceae; s__uncultured_bacterium_f_Gemmatimonadaceae
OTU1000	0	0	0	0	0	0	0	4	0	0	0	0	0	0	0	0	0	0	0	0	25	0	0	0	0	0	0	0	0	25	0	0	0	0	0	0	0	0	0	0	0	0	0	0	0	0	0	0	k__Bacteria; p__Gemmatimonadetes; c__Gemmatimonadetes; o__Gemmatimonadales; f__Gemmatimonadaceae; g__uncultured_bacterium_f_Gemmatimonadaceae; s__uncultured_bacterium_f_Gemmatimonadaceae
OTU1001	0	0	0	0	0	0	0	0	0	0	0	0	0	0	0	2	0	18	1	0	2	17	0	0	0	0	0	0	0	0	32	1	0	0	0	0	0	0	0	0	0	0	0	0	0	0	0	0	k__Bacteria; p__Proteobacteria; c__Alphaproteobacteria; o__Rhodospirillales; f__Rhodopirillaceae; g__Defluviicoccus; s__uncultured_bacterium_g_Defluviicoccus
OTU1003	1	25	2	1	2	0	52	0	0	2	0	0	0	0	0	0	0	0	0	0	0	0	4	0	1	0	5	0	0	0	0	0	0	1	1	0	1	1	0	0	0	0	0	0	1	0	0	0	k__Bacteria; p__Firmicutes; c__Clostridia; o__Clostridiales; f__Ruminococcaceae; g__uncultured_bacterium_f_Ruminococcaceae; s__uncultured_bacterium_f_Ruminococcaceae
OTU1004	1	0	0	24	68	0	0	0	4	0	0	0	0	0	0	0	1	2	0	0	1	0	7	0	0	0	0	0	0	0	0	0	0	0	0	0	0	0	0	0	0	2	0	0	0	0	0	0	k__Bacteria; p__Gemmatimonadetes; c__S0134_terrestrial_group; o__uncultured_bacterium_c_S0134_terrestrial_group; f__uncultured_bacterium_c_S0134_terrestrial_group; g__uncultured_bacterium_c_S0134_terrestrial_group; s__uncultured_bacterium_c_S0134_terrestrial_group
OTU1008	1	0	0	0	0	0	0	1	0	0	0	0	0	0	0	0	0	1	9	7	0	0	17	6	1	1	0	1	6	4	8	0	0	1	4	0	0	3	3	0	2	0	4	0	0	0	0	0	k__Bacteria; p__Bacteroidetes; c__Bacteroidia; o__Bacteroidales; f__Muribaculaceae; g__uncultured_bacterium_f_Muribaculaceae; s__uncultured_bacterium_f_Muribaculaceae
OTU1009	0	26	0	0	0	0	33	0	1	1	0	4	0	0	1	0	0	0	0	0	0	0	0	0	0	0	0	1	1	0	0	0	0	0	2	0	0	0	1	0	0	0	0	0	0	0	0	0	k__Bacteria; p__Bacteroidetes; c__Bacteroidia; o__Bacteroidales; f__Muribaculaceae; g__uncultured_bacterium_f_Muribaculaceae; s__uncultured_bacterium_f_Muribaculaceae
OTU101	3	7	7	10	22	20	1	34	1	3	4	1	15	7	2	53	0	0	0	0	0	0	0	0	0	0	0	0	0	0	0	0	13	12	37	32	23	12	10	23	29	35	44	23	18	16	12	26	k__Bacteria; p__Firmicutes; c__Clostridia; o__DTU014; f__uncultured_bacterium_o_DTU014; g__uncultured_bacterium_o_DTU014; s__uncultured_bacterium_o_DTU014
OTU1010	3	7	4	5	2	0	10	2	4	4	2	32	14	2	14	2	0	0	0	0	0	0	0	0	6	0	30	0	0	13	0	0	1	0	0	0	1	1	0	1	0	0	1	3	0	1	5	0	k__Bacteria; p__Actinobacteria; c__Acidimicrobiia; o__IMCC26256; f__uncultured_bacterium_o_IMCC26256; g__uncultured_bacterium_o_IMCC26256; s__uncultured_bacterium_o_IMCC26256
OTU1011	0	0	0	0	1	0	0	0	0	0	2	0	0	0	0	0	5	1	0	0	24	0	0	0	8	0	0	0	0	4	0	0	0	0	1	0	0	0	0	7	0	0	0	2	0	0	0	0	k__Bacteria; p__Proteobacteria; c__Gammaproteobacteria; o__Steroidobacterales; f__Steroidobacteraceae; g__Steroidobacter; s__uncultured_bacterium_g_Steroidobacter
OTU1012	52	0	0	3	1	1	0	1	0	0	0	0	9	21	1	0	0	0	0	0	0	0	0	0	0	0	0	0	0	0	0	0	0	0	6	6	0	0	0	0	0	0	5	0	0	0	0	0	k__Bacteria; p__Proteobacteria; c__Gammaproteobacteria; o__Pseudomonadales; f__Moraxellaceae; g__Acinetobacter; s__uncultured_bacterium_g_Acinetobacter
OTU1013	1	0	0	0	0	1	0	0	0	0	0	1	1	0	0	0	15	0	0	0	0	0	0	0	0	8	0	0	4	0	0	0	9	0	1	0	0	0	0	6	0	0	28	1	0	0	0	0	k__Bacteria; p__Actinobacteria; c__Actinobacteria; o__Micrococcales; f__Microbacteriaceae; g__Agromyces; s__Agromyces_sp._Soil535
OTU1014	11	1	0	0	11	0	0	0	1	15	1	3	0	13	29	1	0	0	0	0	0	0	0	0	0	0	0	0	0	0	0	0	0	0	0	1	4	0	0	0	0	12	0	9	2	0	0	0	k__Bacteria; p__Actinobacteria; c__Actinobacteria; o__Micrococcales; f__Micrococcaceae; g__Rothia; s__uncultured_bacterium_g_Rothia
OTU1016	2	1	0	1	3	0	0	6	2	0	0	1	1	0	8	28	0	0	0	0	0	45	8	0	0	0	5	0	16	7	0	0	5	1	1	6	7	7	4	0	0	0	0	3	0	0	0	0	k__Bacteria; p__Firmicutes; c__Clostridia; o__Clostridiales; f__Lachnospiraceae; g__[Eubacterium]_xylanophilum_group; s__uncultured_bacterium_g_[Eubacterium]_xylanophilum_group
OTU1017	0	0	0	1	0	2	0	0	0	1	2	0	0	2	1	15	0	0	0	0	0	0	0	0	0	9	0	29	0	0	0	10	0	0	0	1	6	2	0	0	0	0	0	0	0	0	0	0	k__Bacteria; p__Bacteroidetes; c__Bacteroidia; o__Bacteroidales; f__Muribaculaceae; g__uncultured_bacterium_f_Muribaculaceae; s__uncultured_bacterium_f_Muribaculaceae
OTU1018	2	5	0	0	0	0	2	0	0	0	1	0	0	0	1	0	0	0	0	0	0	0	0	0	0	0	0	19	0	0	0	24	0	0	0	0	0	3	0	0	5	0	0	1	0	0	0	0	k__Bacteria; p__Bacteroidetes; c__Bacteroidia; o__Bacteroidales; f__Muribaculaceae; g__uncultured_bacterium_f_Muribaculaceae; s__uncultured_bacterium_f_Muribaculaceae
OTU1019	0	0	0	0	0	0	0	0	0	0	0	0	0	0	0	0	3	19	0	0	17	0	0	0	19	0	29	0	0	3	0	0	0	0	1	6	18	1	0	0	0	0	0	0	0	0	0	0	k__Bacteria; p__Gemmatimonadetes; c__S0134_terrestrial_group; o__uncultured_bacterium_c_S0134_terrestrial_group; f__uncultured_bacterium_c_S0134_terrestrial_group; g__uncultured_bacterium_c_S0134_terrestrial_group; s__uncultured_bacterium_c_S0134_terrestrial_group
OTU102	10	18	76	10	10	5	26	11	29	154	38	883	61	113	77	7	2	0	23	0	5	0	3	2	3	1	0	1	0	0	2	0	12	41	21	32	9	18	28	71	32	31	10	39	22	25	38	14	k__Bacteria; p__Actinobacteria; c__Actinobacteria; o__Micrococcales; f__Micrococcaceae; g__Pseudarthrobacter; s__Pseudarthrobacter_scleromae
OTU1020	0	0	0	0	0	0	0	0	0	0	0	2	0	0	1	1	6	0	0	0	0	1	0	26	0	22	0	0	0	0	0	0	0	0	1	1	0	0	0	0	1	0	0	0	1	0	0	0	k__Bacteria; p__Proteobacteria; c__Deltaproteobacteria; o__Myxococcales; f__Haliangiaceae; g__Haliangium; s__uncultured_bacterium_g_Haliangium
OTU1021	0	17	0	4	0	0	82	0	2	0	0	1	0	0	17	0	0	0	0	0	0	0	0	0	0	0	0	0	0	0	0	0	0	0	0	0	0	3	3	1	1	0	2	0	1	0	0	0	k__Bacteria; p__Firmicutes; c__Clostridia; o__Clostridiales; f__Peptococcaceae; g__uncultured_bacterium_f_Peptococcaceae; s__uncultured_bacterium_f_Peptococcaceae
OTU10210	0	9	0	0	0	11	21	3	0	4	0	0	0	25	4	1	0	1	0	0	0	0	0	2	4	13	0	0	0	0	0	0	1	3	3	1	4	1	0	2	0	2	0	0	2	1	0	0	k__Bacteria; p__Proteobacteria; c__Alphaproteobacteria; o__Caulobacterales; f__Caulobacteraceae; g__Brevundimonas; s__uncultured_bacterium_g_Brevundimonas
OTU1022	0	2	2	5	1	1	0	3	5	9	8	15	4	6	6	0	0	0	0	0	0	0	0	0	0	0	0	0	0	0	0	3	3	0	15	19	31	4	0	1	3	3	4	8	3	1	0	1	k__Bacteria; p__Acidobacteria; c__Subgroup_6; o__uncultured_bacterium_c_Subgroup_6; f__uncultured_bacterium_c_Subgroup_6; g__uncultured_bacterium_c_Subgroup_6; s__uncultured_bacterium_c_Subgroup_6
OTU1023	0	0	0	0	0	1	1	2	0	0	4	0	0	5	2	1	0	3	0	0	0	0	0	0	0	0	0	21	0	0	0	0	0	0	3	0	0	4	0	0	0	0	1	0	0	1	1	0	k__Bacteria; p__Bacteroidetes; c__Bacteroidia; o__Bacteroidales; f__Dysgonomonadaceae; g__Proteiniphilum; s__uncultured_bacterium_g_Proteiniphilum
OTU1024	0	3	0	1	1	0	25	0	0	1	0	2	0	1	2	0	0	0	0	0	0	8	0	0	0	0	0	0	0	0	0	0	0	0	1	0	1	10	5	0	0	0	0	0	0	0	0	0	k__Bacteria; p__Bacteroidetes; c__Bacteroidia; o__Bacteroidales; f__Bacteroidaceae; g__Bacteroides; s__uncultured_bacterium_g_Bacteroides
OTU1026	3	0	0	0	0	0	0	0	1	1	5	0	0	6	0	0	0	0	4	0	0	0	18	0	0	0	0	0	0	4	0	0	0	0	0	0	1	0	1	0	0	0	0	4	0	0	1	0	k__Bacteria; p__Firmicutes; c__Bacilli; o__Bacillales; f__Staphylococcaceae; g__Staphylococcus; s__uncultured_bacterium_g_Staphylococcus
OTU1028	0	0	0	0	0	0	0	0	0	0	0	3	1	0	1	0	15	0	0	0	0	0	0	0	2	6	1	0	9	3	0	0	0	0	1	0	0	0	1	0	0	1	2	0	1	0	0	0	k__Bacteria; p__Acidobacteria; c__Thermoanaerobaculia; o__Thermoanaerobaculales; f__Thermoanaerobaculaceae; g__Subgroup_10; s__uncultured_bacterium_g_Subgroup_10
OTU1029	2	0	0	6	0	0	0	0	0	0	0	0	0	0	0	0	0	0	0	0	1	0	1	32	0	6	0	0	0	3	10	0	0	0	0	0	0	0	0	0	0	0	0	0	0	0	0	0	k__Bacteria; p__Actinobacteria; c__Nitriliruptoria; o__Euzebyales; f__Euzebyaceae; g__uncultured_bacterium_f_Euzebyaceae; s__uncultured_bacterium_f_Euzebyaceae
OTU103	1	0	0	0	1	2	0	2	4	6	1	7	0	20	0	0	65	14	38	8	26	2	6	35	44	68	38	21	33	16	16	7	0	0	1	1	5	8	7	3	0	1	0	4	2	2	3	0	k__Bacteria; p__Actinobacteria; c__Thermoleophilia; o__Solirubrobacterales; f__67-14; g__uncultured_bacterium_f_67-14; s__uncultured_bacterium_f_67-14
OTU1030	0	0	0	1	9	0	0	1	0	0	0	0	0	0	0	0	0	0	0	0	0	0	5	0	0	0	0	21	0	12	0	0	0	0	0	0	0	0	0	8	0	0	0	0	0	0	0	0	k__Bacteria; p__Actinobacteria; c__Acidimicrobiia; o__Actinomarinales; f__uncultured_bacterium_o_Actinomarinales; g__uncultured_bacterium_o_Actinomarinales; s__uncultured_bacterium_o_Actinomarinales
OTU1032	0	0	0	0	0	0	0	0	0	0	0	0	0	1	0	0	0	0	0	0	0	0	0	0	0	0	0	0	0	0	0	66	0	0	0	0	0	0	0	0	0	0	0	0	0	0	0	0	k__Bacteria; p__Proteobacteria; c__Deltaproteobacteria; o__Myxococcales; f__Polyangiaceae; g__Pajaroellobacter; s__uncultured_bacterium_g_Pajaroellobacter
OTU1033	0	0	0	0	0	0	0	0	0	1	1	1	0	0	0	0	2	18	0	0	16	0	1	17	0	0	0	0	0	0	0	3	0	0	0	1	0	0	1	0	0	0	0	0	0	0	0	0	k__Bacteria; p__Rokubacteria; c__NC10; o__Rokubacteriales; f__uncultured_bacterium_o_Rokubacteriales; g__uncultured_bacterium_o_Rokubacteriales; s__uncultured_bacterium_o_Rokubacteriales
OTU1035	4	0	11	1	0	1	0	0	0	11	0	0	0	0	0	0	0	0	0	0	0	0	0	0	0	0	0	12	0	0	0	12	0	0	0	2	10	3	0	0	0	0	0	9	0	0	0	0	k__Bacteria; p__Proteobacteria; c__Alphaproteobacteria; o__Rhizobiales; f__Stappiaceae; g__Pannonibacter; s__uncultured_bacterium_g_Pannonibacter
OTU1037	0	0	0	0	0	0	0	0	0	0	0	0	0	0	0	0	1	0	18	9	0	0	0	15	0	0	0	10	1	0	0	25	0	0	0	0	0	0	0	0	0	0	0	0	0	0	0	0	k__Bacteria; p__Firmicutes; c__Clostridia; o__Clostridiales; f__Lachnospiraceae; g__uncultured_bacterium_f_Lachnospiraceae; s__uncultured_bacterium_f_Lachnospiraceae
OTU1039	0	13	0	0	0	0	0	0	0	16	0	9	10	0	21	0	0	0	0	0	0	12	0	0	0	0	0	0	0	0	0	0	0	0	0	0	0	0	2	0	0	0	0	0	0	0	0	0	k__Bacteria; p__Firmicutes; c__Clostridia; o__Clostridiales; f__Christensenellaceae; g__Christensenellaceae_R-7_group; s__uncultured_bacterium_g_Christensenellaceae_R-7_group
OTU10396	5	19	5	9	13	0	7	0	3	9	1	3	2	3	26	1	0	7	0	0	0	0	13	0	0	0	0	0	0	0	17	63	1	0	1	3	2	4	1	3	7	0	1	1	0	1	1	0	k__Bacteria; p__Firmicutes; c__Clostridia; o__Clostridiales; f__Lachnospiraceae; g__Lachnoclostridium; s__uncultured_bacterium_g_Lachnoclostridium
OTU104	18	1	3	16	7	0	9	0	5	17	27	4	12	25	17	8	38	148	0	36	57	27	16	0	1	52	19	1	25	4	64	262	17	8	6	10	22	5	1	4	11	4	10	14	6	2	1	11	k__Bacteria; p__Firmicutes; c__Clostridia; o__Clostridiales; f__Ruminococcaceae; g__Faecalibacterium; s__uncultured_bacterium_g_Faecalibacterium
OTU1042	1	7	1	0	5	5	18	1	0	8	7	0	4	89	12	0	0	0	0	0	0	0	3	0	0	0	0	0	0	0	0	0	0	3	1	0	3	8	1	6	7	0	1	1	6	7	1	0	k__Bacteria; p__Actinobacteria; c__Actinobacteria; o__Corynebacteriales; f__Corynebacteriaceae; g__Corynebacterium_1; s__Corynebacterium_casei
OTU1043	0	3	2	13	2	1	1	1	0	56	3	21	1	1	4	1	0	0	0	13	23	24	0	0	8	0	0	0	0	25	0	0	1	7	13	9	0	2	3	0	0	0	0	2	0	2	0	11	k__Bacteria; p__Acidobacteria; c__Acidobacteriia; o__Solibacterales; f__Solibacteraceae_Subgroup_3; g__Candidatus_Solibacter; s__uncultured_bacterium_g_Candidatus_Solibacter
OTU1044	1	3	2	5	3	0	0	0	3	7	3	4	1	0	15	24	0	0	0	13	0	8	0	1	1	0	0	0	0	0	8	16	5	2	5	6	1	10	17	0	1	0	1	1	3	0	0	0	k__Bacteria; p__Firmicutes; c__Clostridia; o__Clostridiales; f__Lachnospiraceae; g__Lachnospiraceae_NK4A136_group; s__uncultured_bacterium_g_Lachnospiraceae_NK4A136_group
OTU10453	0	0	0	0	3	0	0	0	0	1	0	4	0	0	1	0	1	5	1	1	0	0	0	7	34	5	1	0	27	3	0	0	0	0	0	0	0	1	2	0	1	1	0	0	0	0	0	0	k__Bacteria; p__Actinobacteria; c__Thermoleophilia; o__Gaiellales; f__uncultured_bacterium_o_Gaiellales; g__uncultured_bacterium_o_Gaiellales; s__uncultured_bacterium_o_Gaiellales
OTU1046	6	1	1	3	2	0	1	0	4	6	3	24	2	2	6	0	13	0	13	0	40	4	2	0	14	18	31	52	7	8	1	9	3	0	5	3	0	1	0	1	5	3	1	5	2	2	7	2	k__Bacteria; p__Actinobacteria; c__Thermoleophilia; o__Gaiellales; f__Gaiellaceae; g__Gaiella; s__uncultured_bacterium_g_Gaiella
OTU10465	0	0	0	0	1	0	0	0	0	0	0	0	0	0	1	0	0	0	0	4	0	0	0	0	0	0	0	0	0	5	0	0	1	1	1	0	1	9	15	1	0	0	3	0	0	0	0	0	k__Bacteria; p__Firmicutes; c__Bacilli; o__Bacillales; f__Bacillaceae; g__Bacillus; s__Bacillus_pumilus
OTU1047	0	1	1	2	0	2	0	0	0	0	0	0	0	0	9	0	0	0	0	0	33	0	0	0	2	10	0	0	15	0	0	0	2	0	0	0	0	0	0	0	1	1	0	0	1	0	0	3	k__Bacteria; p__Bacteroidetes; c__Bacteroidia; o__Bacteroidales; f__Muribaculaceae; g__uncultured_bacterium_f_Muribaculaceae; s__uncultured_bacterium_f_Muribaculaceae
OTU1049	10	0	0	1	0	0	14	0	0	1	17	3	0	0	1	0	0	0	0	0	0	4	0	59	0	0	0	0	10	2	0	0	0	0	0	0	0	1	3	0	0	0	0	0	0	0	0	1	k__Bacteria; p__Firmicutes; c__Clostridia; o__Clostridiales; f__Ruminococcaceae; g__Ruminiclostridium_6; s__uncultured_bacterium_g_Ruminiclostridium_6
OTU105	0	0	1	0	0	0	0	0	0	1	2	3	0	14	19	0	46	0	17	0	0	0	0	0	68	105	3	0	0	86	1	0	0	3	9	4	0	0	0	0	0	0	0	0	0	0	0	0	k__Bacteria; p__Actinobacteria; c__Acidimicrobiia; o__Actinomarinales; f__uncultured_bacterium_o_Actinomarinales; g__uncultured_bacterium_o_Actinomarinales; s__uncultured_bacterium_o_Actinomarinales
OTU10503	4	2	0	4	3	0	1	1	0	31	1	11	3	14	11	0	0	0	0	0	13	0	0	0	2	0	2	0	9	0	0	0	0	2	1	2	2	3	0	0	3	5	0	5	3	0	1	0	k__Bacteria; p__Actinobacteria; c__Acidimicrobiia; o__Microtrichales; f__Ilumatobacteraceae; g__CL500-29_marine_group; s__uncultured_bacterium_g_CL500-29_marine_group
OTU1051	0	49	1	12	32	0	0	1	1	6	10	0	0	1	0	0	0	0	0	0	0	0	0	0	0	0	0	0	0	0	0	0	0	0	0	0	0	0	0	0	0	0	0	0	0	0	0	0	k__Bacteria; p__Firmicutes; c__Negativicutes; o__Selenomonadales; f__Veillonellaceae; g__Megasphaera; s__uncultured_bacterium_g_Megasphaera
OTU10516	0	8	9	5	1	0	0	0	0	1	1	1	0	6	0	2	0	7	7	0	167	1	18	0	6	0	0	0	0	5	10	10	3	13	0	7	5	2	0	5	12	0	14	4	0	0	0	5	k__Bacteria; p__Proteobacteria; c__Alphaproteobacteria; o__Rhodobacterales; f__Rhodobacteraceae; g__Paracoccus; s__uncultured_bacterium_g_Paracoccus
OTU1052	0	0	0	0	1	0	1	0	0	1	1	9	6	20	12	1	31	0	0	0	0	0	0	1	14	39	0	0	0	14	0	22	0	1	0	0	1	0	0	0	0	0	0	0	0	1	0	3	k__Bacteria; p__Proteobacteria; c__Alphaproteobacteria; o__Sphingomonadales; f__Sphingomonadaceae; g__Ellin6055; s__uncultured_bacterium_g_Ellin6055
OTU10553	7	3	1	0	1	1	4	3	2	3	9	6	2	8	3	0	0	32	0	1	0	0	0	0	22	90	20	28	20	0	0	11	1	17	11	21	40	11	9	16	52	18	12	4	22	17	11	30	k__Bacteria; p__Proteobacteria; c__Gammaproteobacteria; o__Betaproteobacteriales; f__Burkholderiaceae; g__Massilia; s__uncultured_bacterium_g_Massilia
OTU1057	0	0	0	0	0	0	0	0	0	0	3	0	0	0	0	0	0	19	0	0	43	0	0	0	0	0	0	0	0	0	0	0	0	0	0	0	0	0	0	0	0	0	0	0	0	0	0	0	k__Bacteria; p__Proteobacteria; c__Gammaproteobacteria; o__Betaproteobacteriales; f__SC-I-84; g__uncultured_bacterium_f_SC-I-84; s__uncultured_bacterium_f_SC-I-84
OTU106	3	1	2	2	2	2	0	1	5	8	9	27	90	6	16	13	9	10	0	0	28	25	46	0	103	57	374	0	31	162	15	14	0	1	4	2	8	4	0	3	6	0	12	2	1	4	0	0	k__Bacteria; p__Proteobacteria; c__Gammaproteobacteria; o__Betaproteobacteriales; f__Burkholderiaceae; g__Rhizobacter; s__uncultured_bacterium_g_Rhizobacter
OTU1060	5	4	5	6	6	0	0	1	0	8	9	13	8	6	12	2	0	0	0	0	0	0	0	0	0	0	0	0	0	0	0	0	3	1	7	6	3	0	3	1	3	1	4	5	3	2	2	2	k__Bacteria; p__Actinobacteria; c__Actinobacteria; o__Frankiales; f__Sporichthyaceae; g__hgcI_clade; s__uncultured_bacterium_g_hgcI_clade
OTU10605	1	0	0	0	0	0	0	0	0	1	1	8	0	1	0	0	0	0	0	0	0	0	0	77	3	5	0	0	0	0	0	0	0	0	0	0	0	1	1	1	2	0	0	15	1	2	0	0	k__Bacteria; p__Actinobacteria; c__Actinobacteria; o__Micromonosporales; f__Micromonosporaceae; g__Luedemannella; s__uncultured_bacterium_g_Luedemannella
OTU1062	0	0	0	0	0	0	0	0	0	0	0	0	0	0	0	0	24	0	0	0	0	0	0	0	0	0	0	0	15	0	0	0	0	0	0	0	0	0	0	0	0	2	0	0	0	0	0	0	k__Bacteria; p__Firmicutes; c__Clostridia; o__Clostridiales; f__Christensenellaceae; g__Christensenellaceae_R-7_group; s__uncultured_bacterium_g_Christensenellaceae_R-7_group
OTU1063	0	0	0	0	0	0	0	0	0	0	0	0	0	0	0	0	0	0	0	0	0	0	0	0	59	0	0	0	0	25	0	0	0	0	1	0	3	0	0	0	0	0	0	0	0	0	0	0	k__Bacteria; p__Proteobacteria; c__Alphaproteobacteria; o__uncultured_bacterium_c_Alphaproteobacteria; f__uncultured_bacterium_c_Alphaproteobacteria; g__uncultured_bacterium_c_Alphaproteobacteria; s__uncultured_bacterium_c_Alphaproteobacteria
OTU1064	0	0	0	0	0	0	0	0	0	0	1	0	0	0	0	0	4	0	0	0	0	13	0	0	39	5	0	0	0	3	9	0	0	0	0	0	0	0	0	0	0	0	0	0	1	0	0	1	k__Bacteria; p__Bacteroidetes; c__Bacteroidia; o__Chitinophagales; f__Chitinophagaceae; g__Ferruginibacter; s__uncultured_bacterium_g_Ferruginibacter
OTU1069	0	0	0	0	0	0	0	0	0	0	7	0	0	0	0	0	0	0	0	0	0	0	0	0	12	0	11	25	0	0	0	0	0	0	0	0	0	0	0	0	0	0	0	0	0	0	0	0	k__Bacteria; p__Bacteroidetes; c__Bacteroidia; o__Chitinophagales; f__Chitinophagaceae; g__Terrimonas; s__uncultured_bacterium_g_Terrimonas
OTU107	2	1	0	1	1	0	0	0	1	1	0	3	0	14	1	0	22	3	29	20	0	1	28	89	13	9	79	47	8	39	56	34	1	11	9	17	16	3	0	24	30	6	9	1	3	1	5	16	k__Bacteria; p__Actinobacteria; c__Actinobacteria; o__Frankiales; f__uncultured_bacterium_o_Frankiales; g__uncultured_bacterium_o_Frankiales; s__uncultured_bacterium_o_Frankiales
OTU1072	0	0	0	0	0	0	0	0	0	0	0	0	0	0	1	0	0	0	0	0	4	5	0	0	0	0	0	25	0	0	0	0	0	0	0	1	0	0	0	0	0	0	0	0	0	0	0	0	k__Bacteria; p__Actinobacteria; c__Actinobacteria; o__Micromonosporales; f__Micromonosporaceae; g__Dactylosporangium; s__uncultured_bacterium_g_Dactylosporangium
OTU1074	0	0	0	0	0	0	0	0	0	10	0	1	0	0	0	0	0	0	0	0	0	0	0	0	7	6	0	0	0	0	31	0	0	0	0	0	0	0	0	0	0	0	0	0	0	0	0	0	k__Bacteria; p__Patescibacteria; c__Saccharimonadia; o__Saccharimonadales; f__uncultured_bacterium_o_Saccharimonadales; g__uncultured_bacterium_o_Saccharimonadales; s__uncultured_bacterium_o_Saccharimonadales
OTU1075	5	18	1	11	11	0	1	12	0	0	6	3	0	0	8	12	14	0	0	0	45	195	0	30	0	0	19	0	0	0	0	3	0	0	0	0	5	4	1	0	0	0	0	0	0	0	0	3	k__Bacteria; p__Firmicutes; c__Clostridia; o__Clostridiales; f__Clostridiaceae_1; g__Clostridium_sensu_stricto_1; s__uncultured_bacterium_g_Clostridium_sensu_stricto_1
OTU1076	0	21	0	0	0	0	28	0	0	0	0	0	0	0	0	0	0	0	0	0	0	0	0	9	0	0	0	0	0	0	0	15	0	0	0	0	0	0	0	0	0	0	0	0	0	0	0	0	k__Bacteria; p__Firmicutes; c__Clostridia; o__Clostridiales; f__Lachnospiraceae; g__uncultured_bacterium_f_Lachnospiraceae; s__uncultured_bacterium_f_Lachnospiraceae
OTU10781	0	0	0	1	0	0	0	0	0	2	3	9	1	2	1	0	5	0	0	0	0	0	0	0	38	1	80	0	0	31	0	0	0	0	2	2	1	0	0	0	0	2	2	2	1	0	0	0	k__Bacteria; p__Proteobacteria; c__Gammaproteobacteria; o__Betaproteobacteriales; f__SC-I-84; g__uncultured_bacterium_f_SC-I-84; s__uncultured_bacterium_f_SC-I-84
OTU1079	0	32	0	0	0	0	53	0	0	1	0	0	0	1	1	0	0	0	0	0	0	0	0	0	0	0	0	0	0	0	0	0	0	0	0	0	0	0	0	0	0	0	0	0	0	0	0	0	k__Bacteria; p__Firmicutes; c__Clostridia; o__Clostridiales; f__Lachnospiraceae; g__ASF356; s__uncultured_bacterium_g_ASF356
OTU108	0	339	0	0	0	0	557	0	0	0	0	0	0	0	0	0	0	0	0	0	0	0	0	0	0	0	0	0	0	0	0	0	0	0	0	0	0	0	0	0	0	0	0	0	0	0	0	0	k__Bacteria; p__Firmicutes; c__Clostridia; o__Clostridiales; f__Lachnospiraceae; g__Lachnospiraceae_NK4A136_group; s__uncultured_bacterium_g_Lachnospiraceae_NK4A136_group
OTU1080	1	0	0	43	13	0	0	0	0	0	0	0	0	0	0	0	0	0	0	0	0	0	0	0	0	0	0	0	0	0	0	0	0	0	0	0	0	0	0	0	0	0	0	0	0	0	0	0	k__Bacteria; p__Bacteroidetes; c__Bacteroidia; o__Cytophagales; f__Spirosomaceae; g__Persicitalea; s__uncultured_bacterium_g_Persicitalea
OTU10806	0	0	0	0	0	0	0	1	0	0	0	0	0	0	0	0	0	0	0	0	0	0	0	23	15	2	14	0	0	5	0	0	0	0	1	3	1	0	0	0	0	2	0	0	0	0	0	0	k__Bacteria; p__Actinobacteria; c__Acidimicrobiia; o__Microtrichales; f__Iamiaceae; g__Iamia; s__uncultured_bacterium_g_Iamia
OTU1082	2	4	0	1	0	0	0	0	0	0	0	1	0	7	0	0	0	0	0	0	0	0	0	0	0	0	0	0	0	0	0	0	1	2	0	6	13	1	0	0	15	0	0	0	1	0	3	0	k__Bacteria; p__Fusobacteria; c__Fusobacteriia; o__Fusobacteriales; f__Leptotrichiaceae; g__Leptotrichia; s__uncultured_bacterium_g_Leptotrichia
OTU1083	3	1	0	0	1	1	0	0	1	3	35	12	2	15	4	2	0	0	0	20	0	5	0	0	1	0	0	0	0	0	0	0	1	0	0	1	0	0	0	0	0	0	1	0	0	0	0	1	k__Bacteria; p__Proteobacteria; c__Alphaproteobacteria; o__Rhizobiales; f__Rhizobiaceae; g__Allorhizobium-Neorhizobium-Pararhizobium-Rhizobium; s__uncultured_bacterium_g_Allorhizobium-Neorhizobium-Pararhizobium-Rhizobium
OTU1084	2	0	0	0	0	0	0	0	0	1	0	0	0	0	0	0	0	0	0	0	0	0	0	0	0	0	0	32	0	0	1	6	0	0	1	2	1	2	2	2	0	0	0	0	1	0	0	0	k__Bacteria; p__Firmicutes; c__Bacilli; o__Bacillales; f__Bacillaceae; g__Bacillus; s__Bacillus_andreesenii
OTU1085	0	0	0	0	0	2	0	0	0	0	0	1	1	0	0	0	8	0	13	0	0	0	0	0	0	0	10	0	0	0	0	0	0	0	1	0	0	0	0	2	0	0	0	0	0	0	0	0	k__Bacteria; p__Actinobacteria; c__Thermoleophilia; o__Solirubrobacterales; f__67-14; g__uncultured_bacterium_f_67-14; s__uncultured_bacterium_f_67-14
OTU10858	0	0	28	0	1	1	0	0	2	0	2	0	6	1	1	0	41	0	14	0	0	0	0	0	0	0	0	0	0	0	0	5	0	0	1	0	0	0	1	0	0	0	0	0	0	0	0	0	k__Bacteria; p__Proteobacteria; c__Alphaproteobacteria; o__Sphingomonadales; f__Sphingomonadaceae; g__Sphingobium; s__bacterium_enrichment_culture
OTU1087	0	0	0	0	0	0	0	2	0	2	2	1	0	0	0	25	0	0	0	0	0	0	15	0	0	0	0	0	0	0	0	0	0	2	0	0	0	0	0	1	0	0	0	0	2	5	3	3	k__Bacteria; p__Actinobacteria; c__Thermoleophilia; o__Solirubrobacterales; f__Solirubrobacteraceae; g__Patulibacter; s__uncultured_bacterium_g_Patulibacter
OTU1088	0	0	0	0	0	0	0	0	0	0	0	0	0	0	0	0	0	0	0	0	1	0	21	0	0	0	1	0	0	0	0	0	0	1	4	3	1	3	0	0	3	0	0	1	1	0	0	0	k__Bacteria; p__Proteobacteria; c__Gammaproteobacteria; o__Betaproteobacteriales; f__Burkholderiaceae; g__Massilia; s__uncultured_bacterium_g_Massilia
OTU1089	0	0	0	0	6	2	0	0	0	0	0	0	0	0	0	0	20	0	0	0	0	6	0	0	10	14	0	0	0	2	0	0	0	0	0	0	0	0	0	0	1	0	0	0	0	0	0	0	k__Bacteria; p__Actinobacteria; c__Thermoleophilia; o__Solirubrobacterales; f__67-14; g__uncultured_bacterium_f_67-14; s__uncultured_bacterium_f_67-14
OTU109	0	1	1	2	0	0	0	3	0	3	0	17	4	1	27	2	9	13	62	6	67	0	75	60	82	200	46	0	245	252	14	0	6	0	8	11	6	1	3	4	1	3	1	1	2	5	1	26	k__Bacteria; p__Proteobacteria; c__Gammaproteobacteria; o__PLTA13; f__uncultured_bacterium_o_PLTA13; g__uncultured_bacterium_o_PLTA13; s__uncultured_bacterium_o_PLTA13
OTU1093	0	0	0	0	0	0	0	0	0	0	0	0	0	0	0	0	0	0	0	0	0	0	0	0	0	0	3	0	30	30	0	0	0	0	0	0	0	0	0	0	0	0	0	0	0	0	0	0	k__Bacteria; p__Proteobacteria; c__Deltaproteobacteria; o__Myxococcales; f__bacteriap25; g__uncultured_bacterium_f_bacteriap25; s__uncultured_bacterium_f_bacteriap25
OTU1097	2	0	0	3	0	0	0	0	0	0	1	3	0	0	0	0	0	0	0	0	0	0	0	0	0	0	0	0	0	1	0	65	0	0	0	0	0	0	0	0	0	0	0	0	0	0	0	0	k__Bacteria; p__Firmicutes; c__Clostridia; o__Clostridiales; f__Ruminococcaceae; g__Ruminococcus_1; s__uncultured_bacterium_g_Ruminococcus_1
OTU1098	0	0	0	0	1	0	0	0	0	2	0	6	3	1	2	0	2	0	0	0	24	0	24	35	5	0	0	0	0	9	0	15	0	0	0	0	0	0	0	0	0	0	0	0	0	1	0	0	k__Bacteria; p__Proteobacteria; c__Gammaproteobacteria; o__Betaproteobacteriales; f__TRA3-20; g__uncultured_bacterium_f_TRA3-20; s__uncultured_bacterium_f_TRA3-20
OTU1099	4	1	11	8	8	6	0	6	8	2	8	0	7	13	0	11	0	0	0	0	0	0	0	0	2	28	8	0	0	2	0	0	9	6	47	23	6	6	2	0	3	13	0	9	7	4	5	7	k__Bacteria; p__Proteobacteria; c__Gammaproteobacteria; o__Enterobacteriales; f__Enterobacteriaceae; g__Serratia; s__Serratia_marcescens
OTU11	123	51	723	139	92	84	60	245	51	290	124	64	203	281	380	228	174	124	96	58	19	108	38	82	32	150	54	157	108	7	197	139	327	740	614	431	194	284	282	754	225	98	189	134	52	30	107	106	k__Bacteria; p__Actinobacteria; c__Actinobacteria; o__Propionibacteriales; f__Propionibacteriaceae; g__Cutibacterium; s__uncultured_bacterium_g_Cutibacterium
OTU110	33	6	1	7	4	14	1	12	4	18	11	8	12	25	2	26	74	63	1	11	54	23	0	72	9	0	0	12	0	10	57	29	19	4	2	3	2	3	2	3	0	14	21	2	5	2	6	3	k__Bacteria; p__Proteobacteria; c__Alphaproteobacteria; o__Caulobacterales; f__Caulobacteraceae; g__Brevundimonas; s__uncultured_bacterium_g_Brevundimonas
OTU1100	2	0	1	0	1	0	2	1	3	4	9	1	0	0	5	2	0	0	0	0	0	19	0	0	0	12	0	0	0	18	0	0	3	1	3	0	0	0	2	1	0	0	5	0	0	2	0	2	k__Bacteria; p__Proteobacteria; c__Gammaproteobacteria; o__Pseudomonadales; f__Pseudomonadaceae; g__Pseudomonas; s__Pseudomonas_sp._108Z1
OTU11013	0	0	0	0	0	0	0	0	0	0	0	0	0	0	0	0	0	0	51	0	0	0	0	0	0	0	6	0	0	0	0	0	0	0	0	0	0	0	0	0	0	0	0	0	0	1	0	0	k__Bacteria; p__Actinobacteria; c__Acidimicrobiia; o__IMCC26256; f__uncultured_bacterium_o_IMCC26256; g__uncultured_bacterium_o_IMCC26256; s__uncultured_bacterium_o_IMCC26256
OTU1102	7	17	0	0	5	0	1	0	1	1	2	0	0	6	1	2	10	0	0	0	0	0	0	0	0	0	0	0	2	0	0	0	1	0	0	3	1	48	39	1	3	1	1	8	2	1	0	1	k__Bacteria; p__Bacteroidetes; c__Bacteroidia; o__Bacteroidales; f__Muribaculaceae; g__uncultured_bacterium_f_Muribaculaceae; s__uncultured_bacterium_f_Muribaculaceae
OTU1103	6	3	0	2	1	1	1	4	0	7	7	340	2	14	8	30	0	0	0	0	0	0	0	0	0	0	0	1	0	0	0	0	22	0	1	0	0	1	0	0	5	4	9	2	0	0	0	1	k__Bacteria; p__Verrucomicrobia; c__Verrucomicrobiae; o__Chthoniobacterales; f__Chthoniobacteraceae; g__Candidatus_Udaeobacter; s__uncultured_bacterium_g_Candidatus_Udaeobacter
OTU1105	0	0	0	0	0	0	0	0	1	46	2	33	0	1	0	2	0	3	0	0	0	0	13	0	17	0	0	0	0	4	0	0	0	0	0	0	0	3	1	0	0	0	0	0	0	0	0	0	k__Bacteria; p__Actinobacteria; c__Acidimicrobiia; o__IMCC26256; f__uncultured_bacterium_o_IMCC26256; g__uncultured_bacterium_o_IMCC26256; s__uncultured_bacterium_o_IMCC26256
OTU111	11	2	86	18	2	9	2	1	1	37	11	4	31	55	66	26	0	0	0	0	0	0	0	0	0	0	0	0	0	0	0	0	18	13	27	25	28	2	1	37	23	3	15	11	0	2	11	1	k__Bacteria; p__Actinobacteria; c__Actinobacteria; o__Corynebacteriales; f__Corynebacteriaceae; g__Corynebacterium; s__uncultured_bacterium_g_Corynebacterium
OTU11100	0	0	1	0	0	0	0	0	1	1	1	7	0	0	0	0	1	1	83	0	44	1	0	0	9	42	1	23	140	38	0	0	0	0	3	1	0	0	0	0	0	0	0	0	0	0	0	0	k__Bacteria; p__Proteobacteria; c__Deltaproteobacteria; o__RCP2-54; f__uncultured_bacterium_o_RCP2-54; g__uncultured_bacterium_o_RCP2-54; s__uncultured_bacterium_o_RCP2-54
OTU1115	4	3	4	4	6	1	0	5	3	6	7	7	2	5	14	2	0	0	0	0	0	0	0	0	0	0	0	0	0	0	0	0	4	2	4	4	1	4	0	1	3	1	4	10	0	1	1	2	k__Bacteria; p__Actinobacteria; c__Actinobacteria; o__Frankiales; f__Sporichthyaceae; g__hgcI_clade; s__uncultured_bacterium_g_hgcI_clade
OTU1116	3	0	3	1	0	0	3	0	11	28	15	138	0	22	31	0	0	0	0	0	0	6	0	0	0	0	0	0	0	0	0	0	14	3	5	17	20	3	1	15	1	2	1	1	2	2	0	4	k__Bacteria; p__Chloroflexi; c__KD4-96; o__uncultured_bacterium_c_KD4-96; f__uncultured_bacterium_c_KD4-96; g__uncultured_bacterium_c_KD4-96; s__uncultured_bacterium_c_KD4-96
OTU1117	0	0	0	0	0	0	1	0	0	11	0	0	0	0	0	0	7	0	0	3	0	14	0	0	0	0	0	0	0	0	16	0	0	6	2	2	0	0	0	0	1	1	0	1	0	0	1	0	k__Bacteria; p__Epsilonbacteraeota; c__Campylobacteria; o__Campylobacterales; f__Arcobacteraceae; g__Arcobacter; s__uncultured_bacterium_g_Arcobacter
OTU1118	3	0	0	0	0	0	0	0	0	0	0	4	0	0	0	1	0	0	0	0	0	17	0	0	42	0	0	0	0	0	0	0	0	0	0	1	1	0	0	0	0	0	0	1	0	0	0	0	k__Bacteria; p__Proteobacteria; c__Gammaproteobacteria; o__Betaproteobacteriales; f__Nitrosomonadaceae; g__Ellin6067; s__Betaproteobacteria_bacterium_GR16-43
OTU112	0	1	0	0	0	0	0	0	0	2	0	3	0	0	0	0	0	0	0	0	0	0	0	13	22	0	0	269	276	33	1	0	0	0	0	0	0	0	0	0	0	0	0	2	0	0	1	2	k__Bacteria; p__Proteobacteria; c__Gammaproteobacteria; o__Xanthomonadales; f__Xanthomonadaceae; g__Lysobacter; s__uncultured_bacterium_g_Lysobacter
OTU1121	5	1	33	20	28	0	0	1	2	3	7	21	0	29	1	3	2	27	45	1	32	8	11	127	138	0	9	63	12	0	29	0	0	0	7	5	0	9	4	0	0	2	0	1	4	0	0	4	k__Bacteria; p__Firmicutes; c__Bacilli; o__Bacillales; f__Planococcaceae; g__Solibacillus; s__uncultured_bacterium_g_Solibacillus
OTU1122	4	0	0	0	0	0	0	0	0	1	0	0	1	0	0	5	0	0	0	4	0	0	0	0	25	0	0	0	0	0	0	0	4	0	0	0	0	0	0	0	0	0	0	0	0	0	0	0	k__Bacteria; p__Actinobacteria; c__Actinobacteria; o__Kineosporiales; f__Kineosporiaceae; g__Kineosporia; s__uncultured_bacterium_g_Kineosporia
OTU1124	0	0	0	0	0	0	0	0	0	0	11	1	0	0	1	0	0	0	0	0	0	0	1	0	0	26	0	0	6	0	0	0	0	0	0	0	0	0	0	0	0	0	0	0	0	0	0	0	k__Bacteria; p__Proteobacteria; c__Gammaproteobacteria; o__Xanthomonadales; f__Rhodanobacteraceae; g__uncultured_bacterium_f_Rhodanobacteraceae; s__uncultured_bacterium_f_Rhodanobacteraceae
OTU1129	0	6	0	1	1	0	1	0	0	13	0	0	0	0	0	9	0	1	0	15	15	0	0	26	0	0	0	0	0	1	0	0	0	0	0	0	0	1	2	0	0	0	4	0	0	0	0	0	k__Bacteria; p__Firmicutes; c__Clostridia; o__Clostridiales; f__Lachnospiraceae; g__uncultured_bacterium_f_Lachnospiraceae; s__uncultured_bacterium_f_Lachnospiraceae
OTU113	5	23	2	13	4	3	0	2	9	40	13	28	5	6	37	22	56	19	21	1	105	42	3	260	53	19	0	249	135	57	34	17	1	5	7	2	1	2	3	0	2	4	5	7	6	3	3	7	k__Bacteria; p__Proteobacteria; c__Alphaproteobacteria; o__Sphingomonadales; f__Sphingomonadaceae; g__Sphingomonas; s__uncultured_bacterium_g_Sphingomonas
OTU1133	10	3	8	12	13	6	14	7	11	43	21	30	10	19	27	10	0	0	0	0	0	0	0	0	0	0	0	0	0	0	0	0	6	7	5	12	6	2	6	4	11	6	5	13	11	6	3	7	k__Bacteria; p__Acidobacteria; c__Blastocatellia_Subgroup_4; o__Pyrinomonadales; f__Pyrinomonadaceae; g__RB41; s__uncultured_bacterium_g_RB41
OTU1134	0	1	0	3	4	3	2	3	4	10	4	4	6	9	7	8	0	0	0	0	0	0	0	0	0	0	0	0	0	0	0	11	4	2	2	2	2	4	2	3	1	0	2	4	1	6	1	1	k__Bacteria; p__Firmicutes; c__Clostridia; o__Clostridiales; f__Lachnospiraceae; g__Lachnospiraceae_NK4A136_group; s__uncultured_bacterium_g_Lachnospiraceae_NK4A136_group
OTU1136	0	12	0	2	0	0	0	0	0	0	0	0	0	0	0	0	0	0	0	0	0	0	0	0	0	0	0	0	0	0	23	0	0	0	1	2	12	1	0	0	0	0	0	0	0	0	0	0	k__Bacteria; p__Bacteroidetes; c__Bacteroidia; o__Bacteroidales; f__Prevotellaceae; g__Prevotella_1; s__uncultured_bacterium_g_Prevotella_1
OTU11389	0	0	0	0	0	0	0	0	0	0	1	3	0	0	16	0	0	0	56	0	18	16	0	0	2	5	0	0	1	1	0	2	0	0	0	0	0	0	0	0	0	1	0	0	0	0	0	0	k__Bacteria; p__Actinobacteria; c__Thermoleophilia; o__Solirubrobacterales; f__67-14; g__uncultured_bacterium_f_67-14; s__uncultured_bacterium_f_67-14
OTU1139	0	0	0	0	0	0	0	0	0	0	0	0	0	0	0	0	21	0	0	0	0	0	0	0	0	0	0	0	10	0	0	0	0	0	0	0	0	0	0	0	0	0	0	0	0	0	0	0	k__Bacteria; p__Firmicutes; c__Clostridia; o__Clostridiales; f__Ruminococcaceae; g__Saccharofermentans; s__uncultured_bacterium_g_Saccharofermentans
OTU11394	4	0	0	1	1	1	0	0	0	0	3	34	3	1	4	0	0	0	0	0	0	0	0	0	0	0	0	0	0	0	0	0	1	0	2	0	0	1	4	1	1	0	0	1	3	2	0	20	k__Bacteria; p__Chloroflexi; c__KD4-96; o__uncultured_bacterium_c_KD4-96; f__uncultured_bacterium_c_KD4-96; g__uncultured_bacterium_c_KD4-96; s__uncultured_bacterium_c_KD4-96
OTU114	0	0	0	0	2	2	0	0	0	7	0	0	0	5	1	0	0	0	0	0	0	0	0	0	0	0	5	0	0	281	1	0	0	3	0	0	3	2	1	5	0	0	0	0	1	1	0	0	k__Bacteria; p__Firmicutes; c__Bacilli; o__Lactobacillales; f__Leuconostocaceae; g__Leuconostoc; s__Leuconostoc_mesenteroides
OTU1140	1	0	0	0	0	0	0	4	1	0	12	0	0	1	0	0	8	13	0	10	0	21	0	64	18	29	3	0	10	11	23	1	2	3	1	0	0	1	0	0	1	0	0	3	0	0	0	8	k__Bacteria; p__Actinobacteria; c__Thermoleophilia; o__Solirubrobacterales; f__Solirubrobacteraceae; g__Solirubrobacter; s__uncultured_bacterium_g_Solirubrobacter
OTU1141	1	0	1	0	0	0	0	1	0	2	1	4	1	0	1	1	0	0	1	0	0	7	0	0	55	0	0	1	3	0	0	0	0	0	0	0	0	0	0	1	0	0	0	0	0	0	0	0	k__Bacteria; p__Proteobacteria; c__Gammaproteobacteria; o__Gammaproteobacteria_Incertae_Sedis; Unclassified; g__Acidibacter; s__uncultured_bacterium_g_Acidibacter
OTU11420	1	0	1	0	1	0	0	0	0	3	1	21	1	1	0	0	0	0	7	1	0	0	13	1	8	0	8	0	0	2	0	0	0	0	0	0	0	5	1	0	0	0	7	1	0	1	0	0	k__Bacteria; p__Proteobacteria; c__Alphaproteobacteria; o__Rhizobiales; f__Xanthobacteraceae; g__uncultured_bacterium_f_Xanthobacteraceae; s__uncultured_bacterium_f_Xanthobacteraceae
OTU1144	0	0	0	0	0	0	0	0	0	0	0	0	0	0	1	0	0	0	0	0	0	0	25	0	3	0	0	0	0	2	0	1	0	0	0	0	0	0	0	0	0	0	0	0	1	0	0	0	k__Bacteria; p__Proteobacteria; c__Gammaproteobacteria; o__Betaproteobacteriales; f__B1-7BS; g__uncultured_bacterium_f_B1-7BS; s__uncultured_bacterium_f_B1-7BS
OTU1146	0	0	0	0	1	0	0	0	0	0	0	0	0	0	0	0	0	0	0	0	0	67	42	20	0	0	0	0	0	0	0	0	0	0	4	5	0	0	0	0	0	0	0	1	0	0	0	0	k__Bacteria; p__Proteobacteria; c__Deltaproteobacteria; o__Myxococcales; f__Haliangiaceae; g__Haliangium; s__uncultured_bacterium_g_Haliangium
OTU1149	4	1	4	0	0	0	1	0	4	18	14	9	10	0	3	1	0	0	0	0	0	11	0	0	2	0	0	0	0	0	0	0	2	1	3	5	5	1	0	0	4	0	8	1	0	0	0	0	k__Bacteria; p__Firmicutes; c__Bacilli; o__Lactobacillales; f__Leuconostocaceae; g__Weissella; s__Weissella_paramesenteroides
OTU115	0	0	0	0	1	0	0	5	0	1	1	0	1	0	0	2	14	1	66	0	17	0	82	0	21	64	35	0	32	35	36	13	0	0	0	2	0	1	0	0	1	0	13	0	2	1	1	3	k__Bacteria; p__Actinobacteria; c__Acidimicrobiia; o__IMCC26256; f__uncultured_bacterium_o_IMCC26256; g__uncultured_bacterium_o_IMCC26256; s__uncultured_bacterium_o_IMCC26256
OTU1151	2	2	1	0	0	0	0	0	0	1	1	0	0	0	0	0	0	0	0	0	0	0	0	0	0	0	0	0	0	0	0	0	0	2	13	6	4	0	1	0	1	1	0	4	2	0	3	2	k__Bacteria; p__Bacteroidetes; c__Bacteroidia; o__Bacteroidales; f__Rikenellaceae; g__uncultured_bacterium_f_Rikenellaceae; s__uncultured_bacterium_f_Rikenellaceae
OTU11526	1	0	0	5	0	1	1	0	0	0	1	74	1	1	2	7	0	10	0	0	2	0	0	0	3	0	7	0	0	6	0	8	0	0	0	0	0	0	0	1	0	0	0	0	0	0	0	1	k__Bacteria; p__Actinobacteria; c__Thermoleophilia; o__Gaiellales; f__uncultured_bacterium_o_Gaiellales; g__uncultured_bacterium_o_Gaiellales; s__uncultured_bacterium_o_Gaiellales
OTU1154	1	0	0	57	38	2	0	0	0	0	0	0	0	0	0	0	0	0	0	0	0	0	0	0	0	0	0	0	0	0	0	0	0	0	0	0	0	0	0	0	0	0	0	2	0	0	0	0	k__Bacteria; p__Firmicutes; c__Clostridia; o__Clostridiales; f__Family_XIV; g__uncultured_bacterium_f_Family_XIV; s__uncultured_bacterium_f_Family_XIV
OTU11568	0	0	0	0	0	0	0	0	0	0	0	0	0	0	0	0	0	0	0	0	28	0	0	0	0	0	0	0	54	0	0	0	0	0	0	0	0	0	0	0	0	0	0	0	0	0	0	0	k__Bacteria; p__Proteobacteria; c__Alphaproteobacteria; o__Tistrellales; f__Geminicoccaceae; g__uncultured_bacterium_f_Geminicoccaceae; s__uncultured_bacterium_f_Geminicoccaceae
OTU11583	1	0	1	2	0	0	1	5	2	5	0	6	88	1	5	1	8	5	0	0	0	0	0	0	0	0	0	0	0	0	0	0	0	2	1	0	0	0	0	7	0	0	0	0	0	0	0	0	k__Bacteria; p__Actinobacteria; c__Actinobacteria; o__Corynebacteriales; f__Mycobacteriaceae; g__Mycobacterium; s__uncultured_bacterium_g_Mycobacterium
OTU11588	0	0	1	9	0	0	0	0	0	0	1	1	54	2	3	0	0	0	0	1	0	0	0	0	0	0	0	0	0	0	0	3	0	1	0	0	0	0	0	0	0	0	0	0	0	0	1	0	k__Bacteria; p__Actinobacteria; c__Actinobacteria; o__Kineosporiales; f__Kineosporiaceae; g__Quadrisphaera; s__uncultured_bacterium_g_Quadrisphaera
OTU1159	0	0	0	0	0	0	0	0	0	0	0	0	1	0	0	0	0	0	0	0	1	9	2	0	0	0	11	12	0	0	0	0	0	0	0	0	0	0	0	0	0	0	0	0	0	0	0	0	k__Bacteria; p__Actinobacteria; c__Actinobacteria; o__Frankiales; f__Sporichthyaceae; g__Sporichthya; s__uncultured_bacterium_g_Sporichthya
OTU116	1	0	0	1	0	0	0	0	0	0	3	5	0	0	1	0	0	0	0	0	0	0	11	0	137	142	4	0	0	29	0	0	0	0	0	0	0	0	0	0	0	0	0	0	0	0	0	0	k__Bacteria; p__Acidobacteria; c__Thermoanaerobaculia; o__Thermoanaerobaculales; f__Thermoanaerobaculaceae; g__Subgroup_10; s__uncultured_bacterium_g_Subgroup_10
OTU1160	3	8	32	4	7	38	4	19	21	7	225	11	45	177	34	19	46	3	2	27	0	78	1	64	4	24	7	15	4	0	25	17	17	14	27	27	24	10	14	35	13	28	11	12	22	36	15	27	k__Bacteria; p__Actinobacteria; c__Actinobacteria; o__Micrococcales; f__Microbacteriaceae; g__Microbacterium; s__uncultured_bacterium_g_Microbacterium
OTU1161	0	0	19	5	0	0	0	0	1	0	0	45	0	10	0	2	0	0	0	0	0	23	0	0	0	0	0	0	0	0	0	0	0	0	0	1	0	0	0	0	0	0	0	0	0	0	0	0	k__Bacteria; p__Acidobacteria; c__Acidobacteriia; o__Solibacterales; f__Solibacteraceae_Subgroup_3; g__Bryobacter; s__uncultured_bacterium_g_Bryobacter
OTU1168	0	0	1	0	0	0	0	0	1	0	0	0	0	1	0	0	0	1	0	0	0	15	10	9	18	0	13	0	0	19	0	0	7	0	1	0	0	0	0	0	1	0	0	1	1	0	0	3	k__Bacteria; p__Actinobacteria; c__Thermoleophilia; o__Solirubrobacterales; f__67-14; g__uncultured_bacterium_f_67-14; s__uncultured_bacterium_f_67-14
OTU11686	0	0	0	1	0	3	0	0	0	1	1	0	0	0	0	19	7	0	0	0	0	0	1	0	0	0	0	0	0	12	0	24	1	0	0	0	0	1	0	0	2	1	0	1	0	0	0	0	k__Bacteria; p__Proteobacteria; c__Alphaproteobacteria; o__Sphingomonadales; f__Sphingomonadaceae; g__Novosphingobium; s__uncultured_bacterium_g_Novosphingobium
OTU1169	1	2	2	2	3	3	0	10	11	1	3	0	1	1	1	0	0	0	0	0	0	0	0	0	0	0	0	0	0	0	0	0	3	6	8	7	0	7	5	0	3	21	2	8	4	0	0	2	k__Bacteria; p__Proteobacteria; c__Alphaproteobacteria; o__Rhizobiales; f__Rhizobiaceae; g__Allorhizobium-Neorhizobium-Pararhizobium-Rhizobium; s__Agrobacterium_nepotum
OTU117	0	0	0	0	0	0	0	0	0	0	0	0	0	0	0	0	0	5	2	20	17	2	2	0	6	1	0	217	8	0	11	7	0	0	0	0	0	0	0	0	0	0	0	0	0	0	0	0	k__Bacteria; p__Firmicutes; c__Bacilli; o__Bacillales; f__Planococcaceae; g__Lysinibacillus; s__Lysinibacillus_sp.
OTU1170	6	1	0	1	1	4	0	0	0	23	0	0	0	4	0	6	0	0	0	0	0	0	0	16	0	5	0	0	0	0	12	5	1	0	5	2	0	0	0	1	0	0	0	0	0	0	0	0	k__Bacteria; p__Firmicutes; c__Clostridia; o__Clostridiales; f__Lachnospiraceae; g__[Ruminococcus]_torques_group; s__uncultured_bacterium_g_[Ruminococcus]_torques_group
OTU11708	0	0	0	0	0	0	0	0	0	0	0	0	0	0	0	0	39	0	0	10	0	5	0	0	0	0	0	0	0	0	1	0	0	0	2	1	0	0	0	0	0	0	0	0	0	0	0	0	k__Bacteria; p__Actinobacteria; c__Actinobacteria; o__Propionibacteriales; f__Nocardioidaceae; g__Nocardioides; s__uncultured_bacterium_g_Nocardioides
OTU1171	0	1	0	0	1	0	9	0	0	1	1	0	0	0	0	0	0	0	0	0	0	12	0	15	0	0	0	0	0	0	0	0	8	0	1	1	0	18	16	0	0	0	1	0	0	0	0	0	k__Bacteria; p__Bacteroidetes; c__Bacteroidia; o__Bacteroidales; f__Muribaculaceae; g__uncultured_bacterium_f_Muribaculaceae; s__uncultured_bacterium_f_Muribaculaceae
OTU1173	0	0	0	0	0	0	0	0	0	1	0	0	0	17	0	1	0	2	0	0	0	0	0	0	0	0	4	0	0	0	0	0	4	5	0	0	0	0	0	4	0	0	10	0	1	2	0	0	k__Bacteria; p__Actinobacteria; c__Actinobacteria; o__Pseudonocardiales; f__Pseudonocardiaceae; g__Pseudonocardia; s__uncultured_bacterium_g_Pseudonocardia
OTU1174	0	13	1	0	0	0	22	0	0	0	0	0	0	2	1	0	0	0	0	5	0	0	0	2	0	0	1	0	0	0	0	0	0	0	1	0	0	11	16	0	0	0	3	5	1	0	0	0	k__Bacteria; p__Bacteroidetes; c__Bacteroidia; o__Bacteroidales; f__Muribaculaceae; g__uncultured_bacterium_f_Muribaculaceae; s__uncultured_bacterium_f_Muribaculaceae
OTU11757	5	0	3	6	0	1	0	2	0	3	4	6	0	2	20	3	0	0	0	0	0	0	0	0	0	0	0	0	0	0	0	0	0	1	1	3	1	0	1	1	1	1	1	8	1	0	1	4	k__Bacteria; p__Acidobacteria; c__Subgroup_6; o__uncultured_bacterium_c_Subgroup_6; f__uncultured_bacterium_c_Subgroup_6; g__uncultured_bacterium_c_Subgroup_6; s__uncultured_bacterium_c_Subgroup_6
OTU11763	61	7	0	0	0	0	0	0	1	0	0	1	0	0	0	0	0	0	0	0	0	0	0	0	0	0	0	0	0	0	5	0	0	0	0	0	0	0	0	0	0	0	0	0	0	0	0	0	k__Bacteria; p__Firmicutes; c__Clostridia; o__Clostridiales; f__Ruminococcaceae; g__Ruminococcaceae_UCG-002; s__uncultured_bacterium_g_Ruminococcaceae_UCG-002
OTU1178	0	0	0	0	0	0	0	0	1	3	0	0	0	0	0	0	6	0	2	0	0	0	6	0	4	0	1	0	0	13	0	0	0	0	0	0	0	0	0	0	0	0	0	0	0	0	0	0	k__Bacteria; p__Gemmatimonadetes; c__Gemmatimonadetes; o__Gemmatimonadales; f__Gemmatimonadaceae; g__uncultured_bacterium_f_Gemmatimonadaceae; s__uncultured_bacterium_f_Gemmatimonadaceae
OTU1179	2	0	0	2	3	0	0	0	4	0	10	2	0	0	110	0	0	0	0	0	0	0	0	0	0	0	0	0	0	0	0	0	0	0	0	0	0	0	0	1	2	0	0	0	0	0	0	0	k__Bacteria; p__Actinobacteria; c__Actinobacteria; o__Micrococcales; f__Promicromonosporaceae; g__Promicromonospora; s__uncultured_bacterium_g_Promicromonospora
OTU118	0	0	0	0	2	0	0	0	0	1	0	1	0	1	0	0	0	0	0	0	0	0	0	0	2	0	0	0	0	291	0	0	0	0	0	0	0	0	1	0	0	0	0	2	0	0	0	0	k__Bacteria; p__Gemmatimonadetes; c__Gemmatimonadetes; o__Gemmatimonadales; f__Gemmatimonadaceae; g__uncultured_bacterium_f_Gemmatimonadaceae; s__uncultured_bacterium_f_Gemmatimonadaceae
OTU1182	0	0	1	1	1	0	0	1	0	0	6	0	0	0	1	0	0	0	0	6	0	0	0	18	0	0	0	0	0	0	7	28	0	0	3	3	0	0	0	1	0	0	0	2	0	1	0	0	k__Bacteria; p__Proteobacteria; c__Alphaproteobacteria; o__Rhodobacterales; f__Rhodobacteraceae; g__Roseovarius; s__uncultured_bacterium_g_Roseovarius
OTU1184	0	0	0	1	0	0	0	1	0	0	0	0	0	0	0	0	25	0	0	0	0	50	0	0	27	2	0	0	0	0	35	0	8	0	1	0	0	0	0	0	0	1	0	0	0	0	0	1	k__Bacteria; p__Actinobacteria; c__Actinobacteria; o__Pseudonocardiales; f__Pseudonocardiaceae; g__Saccharothrix; s__uncultured_bacterium_g_Saccharothrix
OTU11845	0	0	0	4	2	0	0	0	0	0	0	0	0	0	0	0	0	5	0	0	0	0	3	0	0	6	0	0	1	2	10	0	1	0	0	3	3	0	0	0	0	0	4	0	0	0	0	0	k__Bacteria; p__Bacteroidetes; c__Bacteroidia; o__Bacteroidales; f__Muribaculaceae; g__uncultured_bacterium_f_Muribaculaceae; s__uncultured_bacterium_f_Muribaculaceae
OTU1189	5	5	5	5	8	0	0	3	5	21	9	16	5	7	1	3	0	0	0	0	0	0	0	0	4	0	0	0	0	0	0	0	3	1	5	8	2	2	1	3	4	6	3	14	1	2	0	1	k__Bacteria; p__Proteobacteria; c__Gammaproteobacteria; o__Betaproteobacteriales; f__Burkholderiaceae; g__Limnohabitans; s__uncultured_bacterium_g_Limnohabitans
OTU119	4	6	2	0	1	0	16	0	1	0	0	5	0	0	0	0	6	1	0	0	0	48	18	66	0	0	0	0	0	0	1	121	19	0	3	1	1	39	23	0	2	1	0	2	2	0	0	0	k__Bacteria; p__Bacteroidetes; c__Bacteroidia; o__Bacteroidales; f__Rikenellaceae; g__Rikenellaceae_RC9_gut_group; s__uncultured_bacterium_g_Rikenellaceae_RC9_gut_group
OTU1190	0	0	0	0	1	0	0	0	0	2	21	1	1	35	1	0	4	0	0	0	1	0	18	0	8	0	0	0	0	1	0	0	0	0	0	0	0	0	0	0	0	1	1	0	2	0	0	1	k__Bacteria; p__Proteobacteria; c__Alphaproteobacteria; o__Caulobacterales; f__Hyphomonadaceae; g__SWB02; s__uncultured_bacterium_g_SWB02
OTU11901	0	0	0	0	0	0	0	1	1	0	0	2	0	0	1	0	1	0	69	1	0	0	0	0	22	1	2	0	20	16	0	0	0	0	0	0	0	0	0	0	0	0	0	1	1	0	0	0	k__Bacteria; p__Proteobacteria; c__Alphaproteobacteria; o__Rhizobiales; f__Xanthobacteraceae; g__Rhodoplanes; s__uncultured_bacterium_g_Rhodoplanes
OTU1191	1	1	30	1	8	0	1	0	4	8	3	6	8	10	14	15	0	0	0	0	0	0	0	0	0	0	0	0	0	0	0	0	3	0	1	0	1	0	0	1	1	0	7	0	1	2	0	5	k__Bacteria; p__Acidobacteria; c__Subgroup_6; o__uncultured_bacterium_c_Subgroup_6; f__uncultured_bacterium_c_Subgroup_6; g__uncultured_bacterium_c_Subgroup_6; s__uncultured_bacterium_c_Subgroup_6
OTU1192	0	0	0	0	0	0	0	14	0	0	0	0	0	0	0	0	0	0	7	0	0	0	0	4	9	0	0	0	0	0	0	0	0	0	0	0	0	0	6	0	0	0	0	0	0	0	0	5	k__Bacteria; p__Chloroflexi; c__Chloroflexia; o__Thermomicrobiales; f__JG30-KF-CM45; g__uncultured_bacterium_f_JG30-KF-CM45; s__uncultured_bacterium_f_JG30-KF-CM45
OTU11923	0	0	0	2	3	0	0	0	2	0	0	2	0	0	21	0	0	9	0	8	17	0	0	0	0	0	0	0	0	0	0	0	2	2	2	5	6	1	1	0	0	0	0	0	0	0	1	0	k__Bacteria; p__Firmicutes; c__Clostridia; o__Clostridiales; f__Lachnospiraceae; g__Lachnospiraceae_NK4A136_group; s__uncultured_bacterium_g_Lachnospiraceae_NK4A136_group
OTU11929	3	0	0	82	85	8	0	1	0	0	0	0	0	0	0	0	0	0	0	0	0	0	0	0	0	0	0	0	0	0	0	0	0	0	0	0	0	0	0	0	0	0	0	8	2	0	0	0	k__Bacteria; p__Actinobacteria; c__Acidimicrobiia; o__Actinomarinales; f__uncultured_bacterium_o_Actinomarinales; g__uncultured_bacterium_o_Actinomarinales; s__uncultured_bacterium_o_Actinomarinales
OTU11946	0	0	0	10	12	0	7	0	4	1	0	0	0	0	1	0	21	0	0	0	0	11	23	0	10	0	0	0	7	7	0	0	0	0	0	1	0	0	0	0	0	0	3	0	0	0	3	1	k__Bacteria; p__Actinobacteria; c__Acidimicrobiia; o__Microtrichales; f__Iamiaceae; g__Iamia; s__uncultured_bacterium_g_Iamia
OTU11949	0	2	0	7	11	2	0	3	0	0	0	1	0	0	0	0	0	0	0	2	0	0	6	0	2	0	0	0	0	0	0	0	0	1	0	12	16	3	0	0	0	2	0	3	1	1	2	2	k__Bacteria; p__Firmicutes; c__Bacilli; o__Bacillales; f__Bacillaceae; g__Bacillus; s__Bacillus_sp._WP10
OTU1195	1	0	0	0	0	0	0	0	0	1	0	8	0	0	0	0	0	0	0	0	0	3	0	1	0	0	0	27	5	1	0	0	6	0	0	1	1	1	1	0	0	6	0	0	0	0	0	0	k__Bacteria; p__Proteobacteria; c__Alphaproteobacteria; o__Tistrellales; f__Geminicoccaceae; g__Candidatus_Alysiosphaera; s__uncultured_bacterium_g_Candidatus_Alysiosphaera
OTU1197	0	0	0	0	0	0	0	0	0	0	0	0	0	0	0	0	11	0	0	0	0	0	0	0	0	2	0	0	1	0	0	25	10	0	0	0	0	0	0	0	0	0	0	0	0	0	0	0	k__Bacteria; p__Bacteroidetes; c__Bacteroidia; o__Bacteroidales; f__Prevotellaceae; g__Prevotella_2; s__uncultured_bacterium_g_Prevotella_2
OTU1199	2	0	0	0	0	0	0	0	2	0	9	1	1	0	44	0	0	0	0	0	0	0	0	0	3	0	0	0	7	0	0	0	0	0	0	1	0	0	0	0	0	1	0	0	2	1	0	3	k__Bacteria; p__Proteobacteria; c__Alphaproteobacteria; o__Rhizobiales; f__Devosiaceae; g__uncultured_bacterium_f_Devosiaceae; s__uncultured_bacterium_f_Devosiaceae
OTU12	0	2	0	12	11	1	0	3	0	1	1	0	0	0	0	0	223	233	372	154	409	488	543	732	151	371	206	655	204	85	447	317	1	0	1	0	0	1	1	4	2	0	0	0	0	0	2	0	k__Bacteria; p__Firmicutes; c__Clostridia; o__Clostridiales; f__Clostridiaceae_1; g__Clostridium_sensu_stricto_1; s__uncultured_bacterium_g_Clostridium_sensu_stricto_1
OTU120	5	1	2	349	242	0	0	0	0	0	0	2	0	0	0	0	0	0	0	0	0	0	0	0	0	0	0	0	0	0	0	0	0	0	0	0	0	0	0	0	0	0	0	0	0	0	0	0	k__Bacteria; p__Bacteroidetes; c__Bacteroidia; o__Bacteroidales; f__ML635J-40_aquatic_group; g__uncultured_bacterium_f_ML635J-40_aquatic_group; s__uncultured_bacterium_f_ML635J-40_aquatic_group
OTU1202	0	0	0	0	0	0	0	0	0	0	0	0	0	0	61	0	8	0	0	0	0	0	0	2	0	0	0	0	0	0	0	0	0	0	1	2	0	1	1	0	0	0	0	0	0	0	0	0	k__Bacteria; p__Gemmatimonadetes; c__Longimicrobia; o__Longimicrobiales; f__Longimicrobiaceae; g__uncultured_bacterium_f_Longimicrobiaceae; s__uncultured_bacterium_f_Longimicrobiaceae
OTU1206	0	0	1	0	0	0	0	0	0	0	1	1	1	1	0	0	0	0	0	0	0	12	0	22	15	0	0	0	0	0	0	0	0	0	0	0	0	0	0	0	0	0	0	0	0	0	1	0	k__Bacteria; p__Gemmatimonadetes; c__BD2-11_terrestrial_group; o__uncultured_bacterium_c_BD2-11_terrestrial_group; f__uncultured_bacterium_c_BD2-11_terrestrial_group; g__uncultured_bacterium_c_BD2-11_terrestrial_group; s__uncultured_bacterium_c_BD2-11_terrestrial_group
OTU121	3	0	0	0	2	2	0	2	6	0	17	0	1	0	1	1	29	7	6	15	206	5	59	71	119	101	73	54	145	30	58	22	0	0	3	3	4	0	0	0	6	6	0	0	3	3	5	0	k__Bacteria; p__Actinobacteria; c__Actinobacteria; o__Propionibacteriales; f__Propionibacteriaceae; g__uncultured_bacterium_f_Propionibacteriaceae; s__uncultured_bacterium_f_Propionibacteriaceae
OTU1210	0	0	0	0	11	0	2	0	0	2	11	1	12	1	1	0	0	0	0	0	0	0	4	0	0	0	0	13	0	0	6	11	0	0	0	1	0	0	0	0	5	0	0	2	0	0	0	0	k__Bacteria; p__Actinobacteria; c__Acidimicrobiia; o__Microtrichales; f__uncultured_bacterium_o_Microtrichales; g__uncultured_bacterium_o_Microtrichales; s__uncultured_bacterium_o_Microtrichales
OTU12106	0	0	0	0	0	0	0	1	0	0	0	0	0	0	0	0	0	0	0	0	62	0	0	0	0	0	0	5	0	0	19	0	4	0	0	1	0	0	0	0	0	0	0	0	0	0	0	0	k__Bacteria; p__Proteobacteria; c__Alphaproteobacteria; o__Tistrellales; f__Geminicoccaceae; g__uncultured_bacterium_f_Geminicoccaceae; s__uncultured_bacterium_f_Geminicoccaceae
OTU1211	0	0	0	1	1	0	0	0	0	1	1	0	0	0	1	0	0	0	0	0	0	39	3	0	0	24	5	0	0	0	0	0	0	0	0	0	0	0	0	0	2	1	0	0	0	0	0	0	k__Bacteria; p__Firmicutes; c__Clostridia; o__Clostridiales; f__Lachnospiraceae; g__[Eubacterium]_fissicatena_group; s__uncultured_bacterium_g_[Eubacterium]_fissicatena_group
OTU1213	0	0	1	6	0	0	0	0	0	0	0	0	0	0	0	0	10	0	0	0	0	0	19	1	0	0	0	0	10	0	0	19	0	0	0	0	0	0	0	0	0	0	0	0	0	0	0	0	k__Bacteria; p__Firmicutes; c__Clostridia; o__Clostridiales; f__Ruminococcaceae; g__Ruminococcus_1; s__uncultured_bacterium_g_Ruminococcus_1
OTU1216	1	1	0	2	1	0	0	1	1	0	0	4	0	0	0	1	0	0	8	0	0	26	0	0	0	0	0	0	0	0	0	0	4	0	2	2	0	0	0	0	0	0	0	1	0	0	0	4	k__Bacteria; p__Proteobacteria; c__Gammaproteobacteria; o__Pseudomonadales; f__Moraxellaceae; g__Psychrobacter; s__uncultured_bacterium_g_Psychrobacter
OTU122	0	0	0	2	0	0	0	0	2	21	8	1870	6	9	15	4	0	0	0	0	0	0	0	0	0	0	0	0	0	0	0	0	0	0	0	1	0	0	0	0	0	0	0	2	0	0	0	0	k__Bacteria; p__Actinobacteria; c__Actinobacteria; o__Micrococcales; f__Intrasporangiaceae; g__Knoellia; s__Knoellia_sp._Zs20
OTU1220	0	0	0	0	0	0	0	0	0	0	0	0	0	0	0	0	0	0	0	0	0	0	5	0	16	15	0	20	12	8	0	1	0	0	1	0	0	0	0	2	0	0	1	0	0	1	0	0	k__Bacteria; p__Actinobacteria; c__Thermoleophilia; o__Gaiellales; f__uncultured_bacterium_o_Gaiellales; g__uncultured_bacterium_o_Gaiellales; s__uncultured_bacterium_o_Gaiellales
OTU1221	0	0	0	12	0	0	1	0	0	0	1	34	0	0	1	0	22	3	0	0	0	0	0	0	5	0	10	0	0	2	21	0	0	0	0	0	0	0	0	1	0	0	1	1	0	5	0	0	k__Bacteria; p__Actinobacteria; c__Acidimicrobiia; o__IMCC26256; f__uncultured_bacterium_o_IMCC26256; g__uncultured_bacterium_o_IMCC26256; s__uncultured_bacterium_o_IMCC26256
OTU1222	0	0	0	0	0	0	0	0	0	0	0	0	0	0	0	9	0	0	3	0	2	0	0	0	8	1	1	0	28	1	0	0	0	0	0	1	1	0	0	1	0	0	0	1	0	0	0	0	k__Bacteria; p__Actinobacteria; c__Thermoleophilia; o__Gaiellales; f__uncultured_bacterium_o_Gaiellales; g__uncultured_bacterium_o_Gaiellales; s__uncultured_bacterium_o_Gaiellales
OTU1223	0	11	0	2	0	0	0	0	5	15	8	2	0	5	23	12	0	0	0	0	0	0	0	0	0	0	0	0	0	0	0	0	0	0	0	0	0	0	0	0	0	0	0	0	0	0	0	0	k__Bacteria; p__Spirochaetes; c__Spirochaetia; o__Spirochaetales; f__Spirochaetaceae; g__Treponema_2; s__uncultured_bacterium_g_Treponema_2
OTU1225	0	0	0	0	0	0	0	0	0	0	0	0	0	0	0	0	0	0	0	0	0	0	0	0	0	0	0	0	0	0	47	0	0	0	0	0	0	0	0	0	0	0	0	0	0	0	0	0	k__Bacteria; p__Firmicutes; c__Bacilli; o__Bacillales; f__Bacillaceae; g__Terribacillus; s__uncultured_bacterium_g_Terribacillus
OTU1226	1	0	0	1	0	0	0	0	0	1	0	1	0	0	0	0	0	0	0	8	0	0	0	0	0	0	0	38	1	12	0	0	0	0	0	0	0	0	0	0	0	0	0	0	0	0	0	0	k__Bacteria; p__Proteobacteria; c__Gammaproteobacteria; o__Xanthomonadales; f__Xanthomonadaceae; g__Lysobacter; s__uncultured_bacterium_g_Lysobacter
OTU12281	0	0	0	9	3	0	7	0	0	0	2	0	0	0	0	0	0	0	0	0	0	15	23	39	0	0	0	0	0	13	0	0	0	5	0	0	0	0	0	0	0	0	0	0	0	0	0	1	k__Bacteria; p__Proteobacteria; c__Alphaproteobacteria; o__Rhizobiales; f__Rhizobiaceae; g__Aliihoeflea; s__uncultured_bacterium_g_Aliihoeflea
OTU12299	0	0	0	0	0	0	0	0	0	1	0	1	0	1	1	0	1	0	0	6	0	0	125	0	2	0	0	0	0	2	0	0	0	0	0	0	0	0	0	0	0	0	0	2	0	0	2	0	k__Bacteria; p__Acidobacteria; c__Holophagae; o__Subgroup_7; f__uncultured_bacterium_o_Subgroup_7; g__uncultured_bacterium_o_Subgroup_7; s__uncultured_bacterium_o_Subgroup_7
OTU123	22	1	2	2	1	2	5	9	1	5	3	2	0	3	9	0	48	0	8	5	8	13	0	17	7	0	0	0	3	0	12	0	1	20	14	26	22	7	9	14	98	22	62	17	13	20	10	4	k__Bacteria; p__Firmicutes; c__Bacilli; o__Bacillales; f__Family_XII; g__Exiguobacterium; s__Exiguobacterium_undae
OTU1230	0	0	1	0	0	0	0	1	0	0	0	1	0	0	0	0	0	0	0	0	20	0	0	0	0	0	0	0	0	0	0	28	0	0	0	0	0	0	0	0	0	0	0	0	0	0	0	0	k__Bacteria; p__Proteobacteria; c__Deltaproteobacteria; o__Myxococcales; f__Polyangiaceae; g__Polyangium; s__uncultured_bacterium_g_Polyangium
OTU12322	0	17	0	0	0	0	57	0	0	0	0	0	0	0	0	0	0	0	0	0	0	0	0	0	0	0	0	0	0	0	0	0	0	0	0	0	0	1	0	0	0	0	0	4	0	0	0	0	k__Bacteria; p__Bacteroidetes; c__Bacteroidia; o__Bacteroidales; f__Muribaculaceae; g__uncultured_bacterium_f_Muribaculaceae; s__uncultured_bacterium_f_Muribaculaceae
OTU1238	0	0	0	0	0	2	0	0	0	3	2	4	0	4	4	0	9	0	13	14	0	0	0	0	0	0	0	0	0	0	0	0	1	1	2	7	24	2	0	0	1	0	0	0	0	0	0	0	k__Bacteria; p__Proteobacteria; c__Gammaproteobacteria; o__Xanthomonadales; f__Xanthomonadaceae; g__uncultured_bacterium_f_Xanthomonadaceae; s__uncultured_bacterium_f_Xanthomonadaceae
OTU12381	0	0	0	0	0	0	0	0	0	0	1	0	0	12	0	0	0	0	0	3	1	0	0	44	18	0	0	0	16	3	0	0	0	0	0	0	0	0	0	0	0	0	0	0	0	0	0	0	k__Bacteria; p__Proteobacteria; c__Alphaproteobacteria; o__Tistrellales; f__Geminicoccaceae; g__uncultured_bacterium_f_Geminicoccaceae; s__uncultured_bacterium_f_Geminicoccaceae
OTU124	1	1	0	0	0	0	0	0	0	0	2	6	4	0	0	0	0	0	8	30	25	8	25	20	9	4	8	42	1	0	111	74	4	0	0	1	0	1	0	0	0	0	0	1	0	0	0	0	k__Bacteria; p__Bacteroidetes; c__Bacteroidia; o__Bacteroidales; f__Bacteroidaceae; g__Bacteroides; s__uncultured_bacterium_g_Bacteroides
OTU1241	0	0	0	2	8	6	0	0	1	0	0	0	0	0	0	0	0	0	22	0	16	0	16	18	0	0	13	0	0	0	0	0	1	8	9	7	0	1	1	4	6	2	0	0	1	2	0	0	k__Bacteria; p__Actinobacteria; c__Actinobacteria; o__Propionibacteriales; f__Propionibacteriaceae; g__Friedmanniella; s__uncultured_bacterium_g_Friedmanniella
OTU1243	2	0	0	0	0	5	0	0	0	1	0	1	0	8	0	10	0	10	0	8	0	0	0	0	0	0	0	0	0	2	0	7	0	0	0	2	7	1	1	0	0	9	1	1	0	0	0	0	k__Bacteria; p__Proteobacteria; c__Gammaproteobacteria; o__Betaproteobacteriales; f__Burkholderiaceae; g__uncultured_bacterium_f_Burkholderiaceae; s__uncultured_bacterium_f_Burkholderiaceae
OTU125	6	15	4	3	5	68	29	10	3	19	64	5	2	70	20	13	2	0	0	0	0	0	0	13	0	0	0	0	0	0	2	0	0	8	58	30	9	11	9	23	13	20	24	6	6	12	18	7	k__Bacteria; p__Actinobacteria; c__Actinobacteria; o__Micrococcales; f__Dermabacteraceae; g__Brachybacterium; s__uncultured_bacterium_g_Brachybacterium
OTU1256	0	0	0	0	0	0	0	0	3	1	0	0	0	0	0	4	0	0	0	0	8	0	0	0	0	13	0	29	0	0	0	0	1	5	15	7	0	1	0	11	1	6	0	1	0	0	0	0	k__Bacteria; p__Bacteroidetes; c__Bacteroidia; o__Cytophagales; f__Hymenobacteraceae; g__Hymenobacter; s__uncultured_bacterium_g_Hymenobacter
OTU1257	1	0	0	0	0	0	0	0	0	1	0	0	0	14	1	1	0	0	0	0	0	0	0	15	0	0	0	0	0	17	0	0	0	0	0	0	0	0	0	0	0	0	2	0	0	0	0	0	k__Bacteria; p__Acidobacteria; c__Holophagae; o__Subgroup_7; f__uncultured_bacterium_o_Subgroup_7; g__uncultured_bacterium_o_Subgroup_7; s__uncultured_bacterium_o_Subgroup_7
OTU126	0	200	5	0	0	0	260	0	0	0	0	0	0	0	0	0	0	0	0	0	0	0	0	0	0	0	0	0	0	0	0	0	7	0	0	0	0	0	1	0	3	0	0	0	0	0	0	0	k__Bacteria; p__Bacteroidetes; c__Bacteroidia; o__Bacteroidales; f__Prevotellaceae; g__Alloprevotella; s__uncultured_bacterium_g_Alloprevotella
OTU1261	5	2	16	19	14	0	0	6	3	0	2	11	0	11	0	2	20	0	8	2	0	0	26	0	0	0	1	15	1	21	9	0	6	2	5	5	5	7	1	3	9	3	8	10	6	7	6	2	k__Bacteria; p__Proteobacteria; c__Gammaproteobacteria; o__Enterobacteriales; f__Enterobacteriaceae; g__Enterobacter; s__uncultured_bacterium_g_Enterobacter
OTU1265	3	0	0	1	2	3	3	6	13	2	2	3	0	1	2	1	0	0	0	0	0	0	0	0	0	0	0	0	0	0	0	0	0	0	12	8	10	3	4	0	0	0	0	5	0	0	2	5	k__Bacteria; p__Bacteroidetes; c__Bacteroidia; o__Chitinophagales; f__Chitinophagaceae; g__Sediminibacterium; s__uncultured_bacterium_g_Sediminibacterium
OTU1266	2	0	0	0	1	0	0	7	0	0	0	1	0	0	0	0	25	0	0	0	0	0	1	0	0	0	0	0	0	0	12	0	0	0	0	0	0	0	0	0	0	0	0	0	0	0	0	0	k__Bacteria; p__Actinobacteria; c__Acidimicrobiia; o__uncultured_bacterium_c_Acidimicrobiia; f__uncultured_bacterium_c_Acidimicrobiia; g__uncultured_bacterium_c_Acidimicrobiia; s__uncultured_bacterium_c_Acidimicrobiia
OTU1268	18	1	0	0	2	0	5	0	1	1	0	47	7	10	21	40	0	0	0	0	0	0	0	7	0	0	1	0	0	0	0	0	8	0	5	5	0	0	0	0	4	0	0	0	1	2	2	0	k__Bacteria; p__Firmicutes; c__Clostridia; o__Clostridiales; f__Ruminococcaceae; g__Ruminococcaceae_UCG-005; s__uncultured_bacterium_g_Ruminococcaceae_UCG-005
OTU127	3	0	0	0	0	0	0	0	0	0	0	2	0	0	0	0	1	8	21	0	17	13	6	16	42	48	8	7	43	25	11	95	0	2	7	4	0	2	1	0	1	0	3	0	2	0	0	5	k__Bacteria; p__Actinobacteria; c__Thermoleophilia; o__Gaiellales; f__uncultured_bacterium_o_Gaiellales; g__uncultured_bacterium_o_Gaiellales; s__uncultured_bacterium_o_Gaiellales
OTU1271	0	12	0	1	1	0	0	0	0	0	0	7	1	0	0	0	0	0	0	0	0	0	10	0	0	0	0	0	0	0	0	0	0	0	0	0	0	0	0	0	0	0	0	19	5	3	0	0	k__Bacteria; p__Proteobacteria; c__Alphaproteobacteria; o__Rhizobiales; f__A0839; g__uncultured_bacterium_f_A0839; s__uncultured_bacterium_f_A0839
OTU1272	0	2	3	3	0	0	0	0	0	3	1	3	0	0	0	0	0	0	0	0	0	40	0	0	0	0	0	0	0	2	0	0	0	0	1	3	0	0	0	0	0	1	0	6	0	0	0	0	k__Bacteria; p__Firmicutes; c__Bacilli; o__Bacillales; f__Bacillaceae; g__uncultured_bacterium_f_Bacillaceae; s__uncultured_bacterium_f_Bacillaceae
OTU1274	0	0	0	2	0	0	0	0	0	0	1	1	0	0	1	0	0	0	0	0	0	0	0	17	15	24	0	0	0	3	0	0	0	0	0	0	0	1	0	0	0	0	0	9	1	0	1	0	k__Bacteria; p__Actinobacteria; c__Acidimicrobiia; o__Microtrichales; f__uncultured_bacterium_o_Microtrichales; g__uncultured_bacterium_o_Microtrichales; s__uncultured_bacterium_o_Microtrichales
OTU1275	0	0	0	0	0	0	0	0	0	1	0	0	0	0	9	0	10	0	0	0	0	27	0	0	0	0	6	0	0	0	0	0	0	0	0	0	0	0	0	0	0	0	0	0	0	0	0	1	k__Bacteria; p__Bacteroidetes; c__Bacteroidia; o__Chitinophagales; f__Chitinophagaceae; g__Flavisolibacter; s__uncultured_bacterium_g_Flavisolibacter
OTU1277	0	0	0	2	2	0	0	1	0	4	1	1	4	0	1	0	1	0	0	0	0	0	6	28	0	0	0	0	1	0	0	14	0	0	2	0	0	0	0	1	0	9	0	1	1	1	0	0	k__Bacteria; p__Proteobacteria; c__Alphaproteobacteria; o__uncultured_bacterium_c_Alphaproteobacteria; f__uncultured_bacterium_c_Alphaproteobacteria; g__uncultured_bacterium_c_Alphaproteobacteria; s__uncultured_bacterium_c_Alphaproteobacteria
OTU128	53	16	2	20	23	9	4	19	3	5	10	6	6	6	35	1	15	7	21	36	29	55	41	59	19	0	17	50	16	33	48	45	27	3	5	3	3	12	10	1	5	3	6	6	6	0	1	1	k__Bacteria; p__Firmicutes; c__Bacilli; o__Lactobacillales; f__Enterococcaceae; g__Enterococcus; s__Enterococcus_durans
OTU1282	2	30	7	8	6	3	32	1	7	10	26	21	2	2	7	3	0	0	0	0	0	0	0	0	0	0	0	0	0	0	0	0	5	1	9	10	2	1	2	3	4	1	6	22	1	1	0	5	k__Bacteria; p__Proteobacteria; c__Gammaproteobacteria; o__Betaproteobacteriales; f__Burkholderiaceae; g__uncultured_bacterium_f_Burkholderiaceae; s__uncultured_bacterium_f_Burkholderiaceae
OTU1284	0	16	0	0	0	0	3	0	0	1	1	0	1	4	0	0	0	0	0	16	0	0	0	0	0	0	0	0	0	0	0	0	0	0	1	0	0	17	10	0	0	0	1	0	0	0	0	0	k__Bacteria; p__Firmicutes; c__Clostridia; o__Clostridiales; f__Lachnospiraceae; g__uncultured_bacterium_f_Lachnospiraceae; s__uncultured_bacterium_f_Lachnospiraceae
OTU1286	3	0	20	2	7	2	0	6	2	5	1	0	7	6	28	9	0	0	0	0	0	0	0	0	0	0	0	0	0	0	0	0	4	2	1	2	0	0	0	0	0	2	0	2	1	0	0	0	k__Bacteria; p__Firmicutes; c__Negativicutes; o__Selenomonadales; f__Veillonellaceae; g__Veillonella; s__uncultured_bacterium_g_Veillonella
OTU129	0	0	0	0	2	0	0	0	1	1	1	0	0	0	0	0	0	32	0	0	0	0	0	0	451	0	0	0	3	0	1	0	0	0	0	0	0	0	0	0	0	0	0	0	0	0	0	0	k__Bacteria; p__Acidobacteria; c__Acidobacteriia; o__Solibacterales; f__Solibacteraceae_Subgroup_3; g__Candidatus_Solibacter; s__uncultured_bacterium_g_Candidatus_Solibacter
OTU1290	1	0	0	6	0	0	5	18	0	2	0	67	1	1	1	0	0	0	0	0	0	0	0	0	0	0	0	0	0	0	0	0	0	1	0	0	0	0	0	0	15	0	0	2	0	0	0	0	k__Bacteria; p__Acidobacteria; c__Acidobacteriia; o__Solibacterales; f__Solibacteraceae_Subgroup_3; g__Candidatus_Solibacter; s__uncultured_bacterium_g_Candidatus_Solibacter
OTU1293	0	0	0	0	0	0	11	0	0	1	0	3	0	0	1	0	0	0	0	0	0	0	0	0	0	0	3	14	0	0	25	0	0	0	0	0	0	0	0	0	0	0	0	0	0	0	0	0	k__Bacteria; p__Proteobacteria; c__Deltaproteobacteria; o__Myxococcales; f__Haliangiaceae; g__Haliangium; s__uncultured_bacterium_g_Haliangium
OTU1297	12	0	1	2	3	0	0	10	0	1	9	1	4	1	27	0	0	0	0	0	0	0	0	0	0	0	0	0	0	0	6	0	8	0	1	1	0	0	0	0	0	0	0	0	0	0	0	0	k__Bacteria; p__Firmicutes; c__Clostridia; o__Clostridiales; f__Ruminococcaceae; g__Ruminococcaceae_UCG-013; s__uncultured_bacterium_g_Ruminococcaceae_UCG-013
OTU1298	0	8	4	9	2	3	2	1	2	7	11	4	2	66	7	0	174	0	30	27	59	0	35	105	22	2	0	0	0	3	0	10	0	6	3	4	10	3	1	3	7	5	11	5	1	10	0	1	k__Bacteria; p__Proteobacteria; c__Alphaproteobacteria; o__Sphingomonadales; f__Sphingomonadaceae; g__Sphingomonas; s__uncultured_bacterium_g_Sphingomonas
OTU1299	6	12	6	10	14	0	3	3	6	20	8	17	7	9	86	10	0	0	0	0	0	0	0	0	0	0	0	0	0	0	0	0	9	1	28	28	14	7	5	2	2	2	7	10	3	2	1	2	k__Bacteria; p__Acidobacteria; c__Subgroup_6; o__uncultured_bacterium_c_Subgroup_6; f__uncultured_bacterium_c_Subgroup_6; g__uncultured_bacterium_c_Subgroup_6; s__uncultured_bacterium_c_Subgroup_6
OTU13	501	31	164	78	83	936	15	298	1218	2348	1331	154	542	939	459	866	19	13	1	5	18	36	0	14	7	2	10	33	16	2	20	16	35	232	46	31	23	59	69	104	46	207	264	58	121	115	153	329	k__Bacteria; p__Proteobacteria; c__Alphaproteobacteria; o__Rickettsiales; f__Mitochondria; g__Oryza_meyeriana; s__Oryza_meyeriana
OTU130	14	9	18	17	28	5	15	19	9	24	15	37	38	39	18	2	38	37	2	20	212	12	8	0	229	17	0	1	13	168	1	0	17	3	11	7	14	7	11	6	7	3	18	24	7	14	6	2	k__Bacteria; p__Proteobacteria; c__Gammaproteobacteria; o__Betaproteobacteriales; f__Burkholderiaceae; g__Ramlibacter; s__uncultured_bacterium_g_Ramlibacter
OTU1300	0	6	0	0	1	0	0	0	0	14	0	0	0	4	9	0	0	0	0	0	0	0	0	0	25	0	0	0	2	0	0	0	0	0	0	0	0	0	0	0	0	0	0	0	0	0	0	0	k__Bacteria; p__Proteobacteria; c__Deltaproteobacteria; o__Myxococcales; f__Phaselicystidaceae; g__Phaselicystis; s__uncultured_bacterium_g_Phaselicystis
OTU1301	0	0	0	0	0	0	17	0	4	3	7	96	0	3	33	0	0	0	13	0	0	0	0	0	1	0	0	0	0	0	0	0	0	0	0	0	0	0	0	0	0	0	5	0	0	0	0	0	k__Bacteria; p__Actinobacteria; c__Acidimicrobiia; o__Microtrichales; f__Ilumatobacteraceae; g__CL500-29_marine_group; s__uncultured_bacterium_g_CL500-29_marine_group
OTU1305	0	0	0	0	0	0	0	0	1	0	0	0	0	0	0	0	20	0	0	0	0	0	0	0	17	0	0	0	0	11	0	0	0	0	0	0	0	0	0	0	0	0	0	0	0	0	0	0	k__Bacteria; p__Proteobacteria; c__Gammaproteobacteria; o__KI89A_clade; f__uncultured_bacterium_o_KI89A_clade; g__uncultured_bacterium_o_KI89A_clade; s__uncultured_bacterium_o_KI89A_clade
OTU131	0	0	0	0	0	0	0	0	0	0	0	0	0	0	0	0	0	0	273	0	0	0	0	1	0	0	0	0	0	0	0	0	0	0	0	0	0	0	0	0	4	0	0	0	0	0	0	0	k__Bacteria; p__Proteobacteria; c__Gammaproteobacteria; o__Betaproteobacteriales; f__Burkholderiaceae; g__Burkholderia-Caballeronia-Paraburkholderia; s__uncultured_bacterium_g_Burkholderia-Caballeronia-Paraburkholderia
OTU1313	1	0	0	0	0	0	0	0	0	30	2	0	0	0	0	0	0	0	0	0	0	0	0	50	0	0	0	0	0	0	39	0	0	0	0	0	0	0	0	0	1	0	0	0	0	0	0	0	k__Bacteria; p__Proteobacteria; c__Gammaproteobacteria; o__Betaproteobacteriales; f__Burkholderiaceae; g__Noviherbaspirillum; s__uncultured_bacterium_g_Noviherbaspirillum
OTU1315	0	0	0	2	0	0	0	0	0	0	0	3	0	0	0	0	0	0	0	0	0	0	0	0	0	0	0	0	0	0	0	0	1	7	6	4	1	3	1	12	5	0	0	0	4	2	0	0	k__Bacteria; p__Actinobacteria; c__Actinobacteria; o__Micrococcales; f__Intrasporangiaceae; g__Aquipuribacter; s__uncultured_bacterium_g_Aquipuribacter
OTU1316	10	0	0	0	0	0	1	0	0	0	0	0	0	0	0	14	1	16	0	0	0	1	5	0	0	17	0	0	0	0	0	0	0	0	0	0	0	3	0	0	0	0	0	0	0	0	0	0	k__Bacteria; p__Firmicutes; c__Clostridia; o__Clostridiales; f__Ruminococcaceae; g__[Eubacterium]_coprostanoligenes_group; s__uncultured_bacterium_g_[Eubacterium]_coprostanoligenes_group
OTU1317	2	3	10	2	0	6	4	1	0	1	11	1	10	4	2	1	0	0	0	19	0	0	22	0	0	0	0	0	0	1	0	5	1	6	2	2	7	2	2	10	7	7	0	3	1	0	0	9	k__Bacteria; p__Proteobacteria; c__Gammaproteobacteria; o__Pseudomonadales; f__Moraxellaceae; g__Acinetobacter; s__uncultured_bacterium_g_Acinetobacter
OTU132	1	0	1	1	0	8	0	9	0	1	1	3	0	5	33	0	4	36	18	0	54	15	30	40	61	71	6	9	21	21	4	27	0	2	3	1	0	4	3	6	0	0	3	0	2	1	6	7	k__Bacteria; p__Actinobacteria; c__Thermoleophilia; o__Gaiellales; f__uncultured_bacterium_o_Gaiellales; g__uncultured_bacterium_o_Gaiellales; s__uncultured_bacterium_o_Gaiellales
OTU1322	1	3	0	0	0	0	0	0	0	17	0	0	0	3	0	0	0	0	0	3	6	1	0	17	0	0	0	0	3	0	0	0	0	4	0	0	0	0	0	3	0	0	0	0	0	0	0	0	k__Bacteria; p__Bacteroidetes; c__Bacteroidia; o__Bacteroidales; f__Muribaculaceae; g__uncultured_bacterium_f_Muribaculaceae; s__uncultured_bacterium_f_Muribaculaceae
OTU1324	0	0	1	0	0	0	0	0	0	1	0	12	0	0	0	0	0	0	30	0	0	0	1	15	10	0	0	0	0	7	0	0	0	0	0	0	0	0	0	0	0	0	0	0	0	0	0	0	k__Bacteria; p__Actinobacteria; c__Thermoleophilia; o__uncultured_bacterium_c_Thermoleophilia; f__uncultured_bacterium_c_Thermoleophilia; g__uncultured_bacterium_c_Thermoleophilia; s__uncultured_bacterium_c_Thermoleophilia
OTU1328	0	0	0	0	0	0	0	0	0	0	0	4	0	2	46	16	0	0	0	0	0	0	0	0	0	0	0	0	0	0	0	0	0	0	18	9	1	0	0	6	0	0	0	1	0	3	0	0	k__Bacteria; p__Chloroflexi; c__Anaerolineae; o__SBR1031; f__A4b; g__uncultured_bacterium_f_A4b; s__uncultured_bacterium_f_A4b
OTU133	3	0	6	424	323	0	0	5	0	0	0	1	0	0	0	0	0	0	0	0	0	0	0	0	0	0	0	0	0	0	0	0	0	0	0	1	0	0	0	0	0	0	0	1	1	1	0	0	k__Bacteria; p__Proteobacteria; c__Gammaproteobacteria; o__Betaproteobacteriales; f__Burkholderiaceae; g__Pusillimonas; s__uncultured_bacterium_g_Pusillimonas
OTU1333	0	0	10	0	1	1	5	0	0	0	0	1	1	1	0	0	0	0	0	0	0	0	0	0	0	0	0	0	0	0	0	0	2	0	1	0	1	11	14	1	0	0	0	1	0	0	0	0	k__Bacteria; p__Bacteroidetes; c__Bacteroidia; o__Bacteroidales; f__Rikenellaceae; g__Alistipes; s__uncultured_bacterium_g_Alistipes
OTU1335	0	0	0	0	0	0	0	0	0	1	0	0	0	0	0	0	0	0	0	0	7	4	1	20	8	0	0	0	15	1	0	0	0	0	0	0	0	0	0	0	0	0	0	0	0	0	1	0	k__Bacteria; p__Actinobacteria; c__Acidimicrobiia; o__Microtrichales; f__Iamiaceae; g__Iamia; s__uncultured_bacterium_g_Iamia
OTU1336	0	0	0	0	0	0	0	4	1	0	0	1	0	1	0	0	3	7	0	0	0	0	9	0	21	7	0	1	29	6	3	4	0	0	0	0	0	0	3	0	0	0	0	0	0	0	0	0	k__Bacteria; p__Actinobacteria; c__Thermoleophilia; o__Solirubrobacterales; f__67-14; g__uncultured_bacterium_f_67-14; s__uncultured_bacterium_f_67-14
OTU1337	0	0	0	0	0	0	0	0	1	1	0	1	0	18	34	20	0	0	0	0	0	0	0	0	0	0	0	0	0	0	0	0	0	0	0	0	0	0	0	0	0	0	8	4	1	0	0	0	k__Bacteria; p__Bacteroidetes; c__Bacteroidia; o__Bacteroidales; f__Prevotellaceae; g__Prevotella_6; s__uncultured_bacterium_g_Prevotella_6
OTU1338	5	0	0	0	0	0	0	0	1	0	1	0	0	1	2	60	0	0	0	0	0	0	0	0	0	0	0	0	0	0	0	0	0	0	0	0	0	0	0	0	0	0	0	1	0	0	0	0	k__Bacteria; p__Actinobacteria; c__Coriobacteriia; o__Coriobacteriales; f__Atopobiaceae; g__Olsenella; s__uncultured_bacterium_g_Olsenella
OTU134	2	2	36	18	6	0	0	24	2	4	12	1	9	49	28	14	0	3	0	0	0	0	0	0	0	0	0	0	0	0	0	0	1	9	18	21	29	7	3	40	8	13	6	8	2	6	2	6	k__Bacteria; p__Actinobacteria; c__Actinobacteria; o__Micrococcales; f__Micrococcaceae; g__Rothia; s__uncultured_bacterium_g_Rothia
OTU1346	2	10	0	0	0	5	0	1	0	0	0	1	0	0	0	0	0	1	29	0	0	1	34	0	0	0	0	0	0	5	0	0	7	0	1	0	0	1	1	1	0	0	0	0	0	0	0	0	k__Bacteria; p__Proteobacteria; c__Alphaproteobacteria; o__Rhizobiales; f__Xanthobacteraceae; g__Pseudolabrys; s__uncultured_bacterium_g_Pseudolabrys
OTU1347	0	0	0	0	0	0	0	0	0	0	0	0	0	0	0	0	0	0	0	0	0	0	8	27	1	0	0	8	9	0	1	10	0	0	0	0	0	0	0	0	0	0	0	0	0	0	0	0	k__Bacteria; p__Actinobacteria; c__Thermoleophilia; o__uncultured_bacterium_c_Thermoleophilia; f__uncultured_bacterium_c_Thermoleophilia; g__uncultured_bacterium_c_Thermoleophilia; s__uncultured_bacterium_c_Thermoleophilia
OTU135	0	1	0	1	0	0	0	0	0	28	0	13	0	1	1	13	202	0	0	5	0	0	0	0	12	40	54	0	7	2	0	0	0	0	3	2	0	0	0	0	2	1	0	0	0	0	0	0	k__Bacteria; p__Actinobacteria; c__Actinobacteria; o__Frankiales; f__Sporichthyaceae; g__uncultured_bacterium_f_Sporichthyaceae; s__uncultured_bacterium_f_Sporichthyaceae
OTU1352	2	7	3	4	1	0	8	0	0	11	2	2	0	5	0	2	0	3	9	0	0	0	0	0	0	0	1	0	0	0	0	7	5	1	0	0	0	0	1	1	1	4	9	8	1	0	7	1	k__Bacteria; p__Bacteroidetes; c__Bacteroidia; o__Bacteroidales; f__Bacteroidaceae; g__Bacteroides; s__uncultured_bacterium_g_Bacteroides
OTU1353	0	0	1	0	0	0	0	0	0	2	0	21	0	0	0	0	2	0	4	0	0	0	0	0	0	16	0	0	7	9	0	0	0	0	0	1	0	0	0	0	0	0	0	1	0	1	0	0	k__Bacteria; p__Gemmatimonadetes; c__Gemmatimonadetes; o__Gemmatimonadales; f__Gemmatimonadaceae; g__uncultured_bacterium_f_Gemmatimonadaceae; s__uncultured_bacterium_f_Gemmatimonadaceae
OTU1357	0	0	0	0	0	0	0	0	0	0	0	3	0	0	0	0	0	0	0	0	0	0	16	0	0	31	0	0	1	3	0	0	0	0	0	0	0	0	0	0	0	0	0	0	0	0	0	0	k__Bacteria; p__Proteobacteria; c__Deltaproteobacteria; o__Myxococcales; f__Nannocystaceae; g__Nannocystis; s__uncultured_bacterium_g_Nannocystis
OTU1358	1	73	7	6	0	0	8	0	5	7	6	3	0	0	0	0	0	0	0	5	0	21	0	0	0	0	0	0	0	0	12	0	4	0	0	4	10	4	0	0	16	2	3	7	3	0	0	4	k__Bacteria; p__Firmicutes; c__Clostridia; o__Clostridiales; f__Ruminococcaceae; g__Ruminococcaceae_UCG-002; s__uncultured_bacterium_g_Ruminococcaceae_UCG-002
OTU1359	1	3	0	0	0	0	15	0	0	0	0	0	0	0	0	0	0	0	0	0	0	0	0	0	0	0	0	0	0	0	0	37	0	0	0	0	0	0	0	0	0	0	0	0	0	0	0	0	k__Bacteria; p__Firmicutes; c__Clostridia; o__Clostridiales; f__Lachnospiraceae; g__[Ruminococcus]_torques_group; s__uncultured_bacterium_g_[Ruminococcus]_torques_group
OTU136	0	1	1	3	3	0	0	0	5	7	0	17	4	1	6	1	0	1	0	0	36	14	0	0	4	22	1	132	0	11	0	1	0	1	10	4	17	1	2	0	1	0	0	2	1	1	0	0	k__Bacteria; p__Proteobacteria; c__Alphaproteobacteria; o__Rhizobiales; f__Xanthobacteraceae; g__uncultured_bacterium_f_Xanthobacteraceae; s__uncultured_bacterium_f_Xanthobacteraceae
OTU1360	5	0	0	0	0	0	0	9	4	16	0	3	14	0	0	0	0	0	0	0	1	25	21	0	0	0	0	0	5	0	0	0	2	0	0	0	0	0	0	1	1	0	0	0	0	2	0	0	k__Bacteria; p__Proteobacteria; c__Deltaproteobacteria; o__Desulfovibrionales; f__Desulfovibrionaceae; g__Desulfovibrio; s__uncultured_bacterium_g_Desulfovibrio
OTU1366	0	0	23	12	25	3	0	0	0	0	4	2	0	0	0	0	0	0	0	0	0	0	0	25	0	0	0	0	0	0	0	0	0	0	0	0	0	0	0	0	0	0	0	0	0	0	0	0	k__Bacteria; p__Firmicutes; c__Bacilli; o__Bacillales; f__Paenibacillaceae; g__Paenibacillus; s__uncultured_bacterium_g_Paenibacillus
OTU1367	2	0	1	0	0	0	1	0	0	2	3	13	1	3	2	0	1	0	0	0	0	0	4	0	0	0	0	0	0	0	0	0	0	0	3	5	12	3	3	0	0	1	0	1	1	1	0	1	k__Bacteria; p__Rokubacteria; c__NC10; o__Rokubacteriales; f__uncultured_bacterium_o_Rokubacteriales; g__uncultured_bacterium_o_Rokubacteriales; s__uncultured_bacterium_o_Rokubacteriales
OTU1369	1	1	1	2	3	0	0	1	3	10	6	4	5	12	7	4	0	0	0	0	0	0	0	0	0	0	0	0	0	0	0	0	4	2	6	7	3	1	3	1	8	11	7	14	2	3	4	3	k__Bacteria; p__Acidobacteria; c__Subgroup_6; o__uncultured_bacterium_c_Subgroup_6; f__uncultured_bacterium_c_Subgroup_6; g__uncultured_bacterium_c_Subgroup_6; s__uncultured_bacterium_c_Subgroup_6
OTU137	0	0	0	0	0	0	0	0	0	0	1	0	0	0	0	0	53	0	51	0	55	37	0	0	0	0	0	0	0	0	0	0	8	1	32	11	0	2	1	2	0	4	0	0	0	0	0	4	k__Bacteria; p__Proteobacteria; c__Alphaproteobacteria; o__Tistrellales; f__Geminicoccaceae; g__uncultured_bacterium_f_Geminicoccaceae; s__uncultured_bacterium_f_Geminicoccaceae
OTU1371	0	1	0	0	0	0	0	0	3	0	0	1	0	1	2	0	0	6	0	4	0	0	0	0	0	0	8	0	0	0	7	0	1	0	0	0	5	5	2	0	0	0	1	2	1	1	0	0	k__Bacteria; p__Firmicutes; c__Erysipelotrichia; o__Erysipelotrichales; f__Erysipelotrichaceae; g__Ileibacterium; s__uncultured_bacterium_g_Ileibacterium
OTU1376	0	0	2	1	0	0	0	0	0	1	0	1	0	0	3	30	13	6	0	0	0	9	1	0	0	5	0	22	0	0	0	0	0	0	0	0	0	0	0	0	0	0	0	1	1	0	0	0	k__Bacteria; p__Actinobacteria; c__Actinobacteria; o__Propionibacteriales; f__Nocardioidaceae; g__Nocardioides; s__uncultured_bacterium_g_Nocardioides
OTU138	6	14	10	6	8	1	13	35	28	29	13	125	3	8	43	14	157	15	78	8	132	23	63	31	126	157	50	76	128	272	26	1	3	13	7	0	2	2	1	1	11	6	4	4	3	3	1	2	k__Bacteria; p__Proteobacteria; c__Alphaproteobacteria; o__Rhizobiales; f__Xanthobacteraceae; g__uncultured_bacterium_f_Xanthobacteraceae; s__uncultured_bacterium_f_Xanthobacteraceae
OTU1381	0	0	0	0	1	0	0	0	0	0	0	0	0	0	0	0	0	0	0	0	0	0	9	0	13	0	0	0	18	10	0	12	0	0	0	0	0	0	0	0	0	0	0	0	0	0	0	0	k__Bacteria; p__Actinobacteria; c__Acidimicrobiia; o__Microtrichales; f__uncultured_bacterium_o_Microtrichales; g__uncultured_bacterium_o_Microtrichales; s__uncultured_bacterium_o_Microtrichales
OTU1384	0	0	0	0	0	0	0	0	0	0	0	0	0	0	0	0	18	0	0	0	1	5	0	16	0	0	0	0	0	0	0	0	0	6	0	0	0	0	0	0	3	0	0	0	0	0	0	0	k__Bacteria; p__Proteobacteria; c__Alphaproteobacteria; o__Acetobacterales; f__Acetobacteraceae; g__Acidicaldus; s__uncultured_bacterium_g_Acidicaldus
OTU1389	0	0	0	1	0	0	0	0	3	14	1	5	0	0	0	0	0	0	14	0	0	9	0	0	4	0	0	0	12	0	0	0	0	1	0	0	0	0	1	0	1	0	1	34	4	0	0	0	k__Bacteria; p__Proteobacteria; c__Alphaproteobacteria; o__Caulobacterales; f__Hyphomonadaceae; g__Hirschia; s__uncultured_bacterium_g_Hirschia
OTU139	17	0	0	1	2	14	0	1	19	2	27	1	1	2	1	6	0	0	0	0	0	0	0	0	0	0	0	0	0	0	0	0	10	56	5	6	7	16	20	26	44	14	21	4	16	37	31	38	k__Bacteria; p__Cyanobacteria; c__Oxyphotobacteria; o__Chloroplast; f__Lolium_perenne; g__Lolium_perenne; s__Lolium_perenne
OTU1390	0	0	1	52	36	0	1	1	0	0	0	1	0	0	0	0	0	0	0	0	0	0	0	0	0	0	0	0	0	0	0	0	0	0	0	0	0	0	0	0	0	0	0	0	0	0	0	0	k__Bacteria; p__Proteobacteria; c__Gammaproteobacteria; o__CCD24; f__uncultured_bacterium_o_CCD24; g__uncultured_bacterium_o_CCD24; s__uncultured_bacterium_o_CCD24
OTU1394	3	0	2	7	0	0	0	0	0	1	9	3	0	1	1	0	0	0	0	0	0	0	0	0	3	12	0	0	0	0	0	1	0	0	1	2	15	2	0	0	0	0	0	0	2	0	0	0	k__Bacteria; p__Actinobacteria; c__Actinobacteria; o__Propionibacteriales; f__Nocardioidaceae; g__Kribbella; s__uncultured_bacterium_g_Kribbella
OTU1395	36	29	1	1	1	0	0	0	0	20	0	0	0	0	0	0	0	2	0	0	0	0	0	5	4	0	0	0	1	0	0	0	1	0	11	13	12	2	0	0	0	1	0	0	0	0	0	0	k__Bacteria; p__Firmicutes; c__Clostridia; o__Clostridiales; f__Christensenellaceae; g__Christensenellaceae_R-7_group; s__uncultured_bacterium_g_Christensenellaceae_R-7_group
OTU1396	3	3	21	19	9	3	4	5	6	25	10	14	6	16	15	4	0	0	0	0	0	0	0	0	0	0	0	0	0	0	0	0	9	1	17	15	13	2	3	5	2	7	5	12	4	1	1	1	k__Bacteria; p__Acidobacteria; c__Blastocatellia_Subgroup_4; o__Pyrinomonadales; f__Pyrinomonadaceae; g__RB41; s__uncultured_bacterium_g_RB41
OTU1397	0	8	0	0	0	0	0	0	6	1	0	2	0	48	44	0	0	0	0	0	0	0	0	0	0	0	0	10	0	0	0	0	0	0	0	0	0	0	0	0	0	1	0	0	0	1	1	3	k__Bacteria; p__Actinobacteria; c__Actinobacteria; o__Micrococcales; f__Intrasporangiaceae; g__Ornithinimicrobium; s__uncultured_bacterium_g_Ornithinimicrobium
OTU1398	0	0	6	0	2	0	5	0	3	0	1	9	0	1	21	0	0	0	0	0	0	0	0	19	0	0	0	0	0	0	0	12	0	0	3	4	0	8	7	0	3	0	0	6	2	0	0	0	k__Bacteria; p__Firmicutes; c__Clostridia; o__Clostridiales; f__Ruminococcaceae; g__Ruminococcaceae_UCG-014; s__uncultured_bacterium_g_Ruminococcaceae_UCG-014
OTU14	4	2	29	0	6	5	7	2	0	1	3	3	5	13	37	8	235	130	323	527	398	168	169	248	93	111	210	258	128	32	265	851	17	1	13	15	12	3	1	0	3	0	1	0	0	0	0	2	k__Bacteria; p__Firmicutes; c__Bacilli; o__Bacillales; f__Bacillaceae; g__Bacillus; s__Bacillus_cohnii
OTU140	0	146	1	3	3	0	182	0	0	3	1	18	17	1	1	1	0	0	0	0	0	18	0	0	0	0	1	0	0	4	25	3	0	0	3	6	0	0	1	0	2	0	0	17	5	0	0	0	k__Bacteria; p__Firmicutes; c__Erysipelotrichia; o__Erysipelotrichales; f__Erysipelotrichaceae; g__Faecalibaculum; s__uncultured_bacterium_g_Faecalibaculum
OTU1402	0	0	0	0	0	0	0	0	0	0	0	0	0	0	0	0	0	0	0	0	35	0	0	0	7	0	0	0	0	0	0	20	0	0	0	0	0	0	0	0	0	0	0	0	0	0	0	0	k__Bacteria; p__Firmicutes; c__Clostridia; o__Clostridiales; f__Ruminococcaceae; g__Ruminococcaceae_UCG-010; s__uncultured_bacterium_g_Ruminococcaceae_UCG-010
OTU1405	0	0	0	0	2	1	0	0	2	11	0	1	0	2	2	0	0	0	0	0	0	0	0	0	0	0	26	0	0	0	0	0	2	0	1	0	0	0	0	0	4	0	0	0	0	0	0	1	k__Bacteria; p__Bacteroidetes; c__Bacteroidia; o__Flavobacteriales; f__Flavobacteriaceae; g__Flavobacterium; s__Flavobacterium_terrae
OTU1408	0	1	0	0	0	0	0	0	0	2	0	3	9	11	1	0	0	0	0	0	0	11	0	0	13	1	0	0	43	0	4	0	0	0	0	0	0	1	2	0	0	0	0	0	0	0	0	2	k__Bacteria; p__Proteobacteria; c__Alphaproteobacteria; o__Rhizobiales; f__Beijerinckiaceae; g__uncultured_bacterium_f_Beijerinckiaceae; s__uncultured_bacterium_f_Beijerinckiaceae
OTU141	1	1	18	0	2	0	0	11	0	1	1	1	7	1	18	0	0	0	0	0	0	8	0	0	40	0	233	0	2	0	16	0	0	3	1	1	1	1	0	28	0	0	0	0	0	2	0	0	k__Bacteria; p__Actinobacteria; c__Actinobacteria; o__Pseudonocardiales; f__Pseudonocardiaceae; g__Lechevalieria; s__uncultured_bacterium_g_Lechevalieria
OTU1419	2	11	11	17	13	0	4	9	1	17	11	15	7	18	37	8	27	3	4	8	0	11	0	8	1	0	0	6	0	4	3	34	3	4	7	8	2	11	7	6	2	2	11	7	4	2	3	7	k__Bacteria; p__Bacteroidetes; c__Bacteroidia; o__Bacteroidales; f__Bacteroidaceae; g__Bacteroides; s__uncultured_bacterium_g_Bacteroides
OTU142	0	151	0	0	0	0	144	0	0	0	0	1	0	0	0	0	0	0	0	0	0	0	0	0	0	0	0	0	0	0	0	0	0	0	0	0	1	0	0	12	1	0	0	0	0	0	0	0	k__Bacteria; p__Proteobacteria; c__Alphaproteobacteria; o__Acetobacterales; f__Acetobacteraceae; g__Acetobacter; s__Acetobacter_pasteurianus
OTU1422	6	0	0	1	0	0	0	0	3	1	7	3	0	9	0	0	0	0	0	0	0	0	0	0	0	13	0	0	0	0	0	0	0	0	0	0	4	0	0	2	0	0	6	0	1	0	0	7	k__Bacteria; p__Proteobacteria; c__Alphaproteobacteria; o__Sphingomonadales; f__Sphingomonadaceae; g__Sphingopyxis; s__Sphingopyxis_bauzanensis
OTU1423	0	5	0	0	0	0	16	0	0	0	0	0	0	0	1	0	0	0	0	0	0	0	0	0	0	0	0	0	0	0	0	0	0	0	0	0	0	0	0	0	0	0	0	33	7	0	1	0	k__Bacteria; p__Proteobacteria; c__Gammaproteobacteria; o__Betaproteobacteriales; f__TRA3-20; g__uncultured_bacterium_f_TRA3-20; s__uncultured_bacterium_f_TRA3-20
OTU1424	1	0	0	0	5	0	0	0	1	0	0	2	0	0	0	0	0	0	0	0	0	0	0	0	25	0	0	0	0	1	0	0	3	22	16	12	1	20	9	7	12	0	6	4	4	1	1	0	k__Bacteria; p__Bacteroidetes; c__Bacteroidia; o__Cytophagales; f__Hymenobacteraceae; g__Hymenobacter; s__uncultured_bacterium_g_Hymenobacter
OTU1425	0	0	2	0	0	0	0	5	0	2	0	0	2	1	0	17	0	14	0	1	0	0	0	8	0	0	0	0	0	0	0	9	0	1	0	0	2	0	0	0	0	0	1	2	0	2	1	0	k__Bacteria; p__Firmicutes; c__Clostridia; o__Clostridiales; f__Ruminococcaceae; g__Ruminococcaceae_UCG-010; s__uncultured_bacterium_g_Ruminococcaceae_UCG-010
OTU143	6	7	3	3	3	7	1	13	7	9	5	27	3	4	3	10	127	0	0	28	0	36	0	0	21	40	12	0	9	4	0	7	0	0	8	4	1	2	2	9	2	1	3	99	16	3	2	0	k__Bacteria; p__Proteobacteria; c__Alphaproteobacteria; o__Reyranellales; f__Reyranellaceae; g__Reyranella; s__uncultured_bacterium_g_Reyranella
OTU1430	0	0	0	0	0	0	0	0	0	1	0	1	0	5	0	0	0	0	6	0	0	0	0	21	30	11	7	0	6	1	9	0	0	0	0	0	0	0	0	0	0	0	0	0	0	0	0	0	k__Bacteria; p__Actinobacteria; c__Thermoleophilia; o__Solirubrobacterales; f__Solirubrobacteraceae; g__Solirubrobacter; s__uncultured_bacterium_g_Solirubrobacter
OTU1437	0	0	0	1	0	0	0	0	0	0	0	0	0	0	11	0	1	4	0	0	20	0	0	0	0	0	6	0	0	3	13	0	0	0	0	0	0	0	0	0	0	0	0	1	0	0	0	2	k__Bacteria; p__Actinobacteria; c__Actinobacteria; o__Corynebacteriales; f__Mycobacteriaceae; g__Mycobacterium; s__uncultured_bacterium_g_Mycobacterium
OTU144	0	1	0	0	0	0	0	14	3	4	1	2	15	25	1	8	5	12	0	15	28	19	7	25	27	0	0	53	3	172	0	12	6	7	4	10	22	9	11	8	0	5	0	2	1	0	0	0	k__Bacteria; p__Chloroflexi; c__Chloroflexia; o__Thermomicrobiales; f__JG30-KF-CM45; g__uncultured_bacterium_f_JG30-KF-CM45; s__uncultured_bacterium_f_JG30-KF-CM45
OTU1441	5	0	0	5	0	0	0	45	0	1	16	56	4	0	2	0	0	0	0	0	0	0	0	0	0	0	0	0	0	0	0	0	0	0	0	0	0	0	0	0	0	0	0	0	0	0	0	0	k__Bacteria; p__Chloroflexi; c__Anaerolineae; o__Anaerolineales; f__Anaerolineaceae; g__uncultured_bacterium_f_Anaerolineaceae; s__uncultured_bacterium_f_Anaerolineaceae
OTU1443	0	0	1	0	0	0	0	0	0	0	0	0	0	0	0	0	0	0	36	0	0	0	0	0	0	0	0	0	0	0	0	0	0	0	0	0	0	0	0	0	0	0	0	0	0	0	0	0	k__Bacteria; p__Proteobacteria; c__Alphaproteobacteria; o__Micropepsales; f__Micropepsaceae; g__uncultured_bacterium_f_Micropepsaceae; s__uncultured_bacterium_f_Micropepsaceae
OTU1444	0	0	0	0	0	2	0	0	0	0	0	0	0	0	0	0	0	0	0	0	28	0	5	0	8	7	0	0	3	0	0	0	0	0	0	0	0	0	0	0	0	0	0	0	0	0	0	0	k__Bacteria; p__Actinobacteria; c__Thermoleophilia; o__Solirubrobacterales; f__67-14; g__uncultured_bacterium_f_67-14; s__uncultured_bacterium_f_67-14
OTU1448	3	8	4	3	0	1	2	12	2	5	6	11	3	3	10	3	0	0	0	0	0	0	0	0	0	0	0	0	0	0	0	0	17	0	2	4	0	1	1	1	5	1	1	5	3	1	0	0	k__Bacteria; p__Actinobacteria; c__Actinobacteria; o__Frankiales; f__Sporichthyaceae; g__hgcI_clade; s__uncultured_bacterium_g_hgcI_clade
OTU145	0	450	0	0	2	0	378	0	0	1	0	0	0	0	0	0	0	0	0	0	0	0	0	0	0	0	17	0	0	0	0	0	0	0	0	1	0	1	1	0	0	0	0	0	0	0	0	0	k__Bacteria; p__Firmicutes; c__Clostridia; o__Clostridiales; f__Lachnospiraceae; g__uncultured_bacterium_f_Lachnospiraceae; s__uncultured_bacterium_f_Lachnospiraceae
OTU1452	0	0	1	0	0	0	0	0	0	0	0	39	0	2	1	11	0	0	0	0	0	0	0	0	0	0	0	0	0	0	0	0	14	0	6	5	0	0	0	0	0	0	5	2	0	0	0	0	k__Bacteria; p__Chloroflexi; c__Gitt-GS-136; o__uncultured_bacterium_c_Gitt-GS-136; f__uncultured_bacterium_c_Gitt-GS-136; g__uncultured_bacterium_c_Gitt-GS-136; s__uncultured_bacterium_c_Gitt-GS-136
OTU1456	2	0	10	0	0	0	0	0	0	0	7	2	0	0	0	0	0	0	0	0	0	0	0	0	0	0	0	0	0	0	11	9	0	0	2	1	0	2	2	0	0	0	0	0	1	0	3	0	k__Bacteria; p__Firmicutes; c__Clostridia; o__Clostridiales; f__Ruminococcaceae; g__Ruminiclostridium_6; s__uncultured_bacterium_g_Ruminiclostridium_6
OTU1457	0	0	0	0	0	0	0	0	0	0	0	0	0	0	0	0	2	0	0	0	0	0	0	23	12	13	0	0	7	6	0	0	0	0	0	0	0	0	0	0	0	1	0	0	0	0	0	0	k__Bacteria; p__Actinobacteria; c__Actinobacteria; o__Frankiales; f__Sporichthyaceae; g__uncultured_bacterium_f_Sporichthyaceae; s__uncultured_bacterium_f_Sporichthyaceae
OTU1458	0	0	0	1	0	4	1	0	1	2	3	5	0	3	4	0	5	9	0	0	0	0	0	0	0	6	0	0	0	14	0	0	0	0	0	0	0	0	1	0	0	0	0	0	0	0	0	0	k__Bacteria; p__Proteobacteria; c__Gammaproteobacteria; o__Betaproteobacteriales; f__SC-I-84; g__uncultured_bacterium_f_SC-I-84; s__uncultured_bacterium_f_SC-I-84
OTU1459	0	0	0	0	0	0	0	0	0	0	0	0	0	0	0	0	0	0	0	0	0	17	0	48	0	0	1	0	0	0	40	8	0	0	0	0	0	0	0	0	0	2	0	0	0	0	0	0	k__Bacteria; p__Proteobacteria; c__Alphaproteobacteria; o__Rhodobacterales; f__Rhodobacteraceae; g__uncultured_bacterium_f_Rhodobacteraceae; s__uncultured_bacterium_f_Rhodobacteraceae
OTU146	2	0	0	0	1	0	0	2	10	76	4	19	1	1	11	0	105	30	12	0	20	0	0	18	12	17	0	0	2	28	1	106	0	0	1	0	0	0	0	0	0	0	0	0	1	1	0	0	k__Bacteria; p__Gemmatimonadetes; c__Gemmatimonadetes; o__Gemmatimonadales; f__Gemmatimonadaceae; g__uncultured_bacterium_f_Gemmatimonadaceae; s__uncultured_bacterium_f_Gemmatimonadaceae
OTU1465	0	0	0	8	0	0	0	0	0	1	0	1	0	20	0	0	0	0	0	0	0	0	0	0	0	0	0	0	10	5	0	0	0	0	0	0	1	1	0	0	1	10	4	7	2	0	0	0	k__Bacteria; p__Proteobacteria; c__Alphaproteobacteria; o__Rhizobiales; f__Beijerinckiaceae; g__uncultured_bacterium_f_Beijerinckiaceae; s__uncultured_bacterium_f_Beijerinckiaceae
OTU147	3	0	5	290	257	0	2	3	0	0	0	0	0	0	0	0	0	0	0	0	0	0	0	0	0	0	0	0	0	0	0	0	0	0	0	0	0	0	0	0	0	0	0	0	0	0	0	6	k__Bacteria; p__Gemmatimonadetes; c__S0134_terrestrial_group; o__uncultured_bacterium_c_S0134_terrestrial_group; f__uncultured_bacterium_c_S0134_terrestrial_group; g__uncultured_bacterium_c_S0134_terrestrial_group; s__uncultured_bacterium_c_S0134_terrestrial_group
OTU1479	0	0	0	0	0	0	0	5	0	0	1	0	0	0	0	0	0	0	0	0	1	0	26	0	0	0	0	30	0	0	0	17	3	0	0	0	0	0	0	0	0	0	0	0	0	0	0	0	k__Bacteria; p__Bacteroidetes; c__Bacteroidia; o__Bacteroidales; f__Rikenellaceae; g__Alistipes; s__uncultured_bacterium_g_Alistipes
OTU148	4	0	4	3	2	1	2	12	2	2	12	7	1	14	2	0	10	33	47	1	2	15	25	50	63	36	26	0	60	16	23	18	1	0	0	3	7	2	3	0	2	1	5	5	0	0	1	1	k__Bacteria; p__Actinobacteria; c__Thermoleophilia; o__Gaiellales; f__uncultured_bacterium_o_Gaiellales; g__uncultured_bacterium_o_Gaiellales; s__uncultured_bacterium_o_Gaiellales
OTU1482	0	0	0	0	0	0	0	0	0	0	0	0	0	0	0	0	6	0	12	0	0	0	0	34	0	0	0	26	0	0	0	0	1	0	2	0	0	0	0	0	0	0	0	1	0	0	0	0	k__Bacteria; p__Gemmatimonadetes; c__Gemmatimonadetes; o__Gemmatimonadales; f__Gemmatimonadaceae; g__uncultured_bacterium_f_Gemmatimonadaceae; s__uncultured_bacterium_f_Gemmatimonadaceae
OTU1483	0	2	3	0	0	0	16	0	2	12	3	3	1	7	25	0	0	0	0	0	0	0	0	0	0	0	0	8	0	0	0	11	1	0	2	2	0	0	1	0	2	0	2	1	0	0	0	0	k__Bacteria; p__Bacteroidetes; c__Bacteroidia; o__Bacteroidales; f__Muribaculaceae; g__uncultured_bacterium_f_Muribaculaceae; s__uncultured_bacterium_f_Muribaculaceae
OTU1485	1	0	1	8	1	4	0	0	0	2	17	1	0	17	0	0	0	0	0	0	0	0	0	0	0	0	0	0	0	0	0	0	0	1	0	0	0	0	0	3	0	5	0	0	0	1	0	2	k__Bacteria; p__Synergistetes; c__Synergistia; o__Synergistales; f__Synergistaceae; g__uncultured_bacterium_f_Synergistaceae; s__uncultured_bacterium_f_Synergistaceae
OTU1488	0	0	0	0	0	0	0	0	0	0	0	0	0	19	1	0	0	0	0	18	0	0	0	0	0	0	0	0	0	0	0	16	0	0	0	1	0	1	2	0	0	0	0	1	0	0	0	0	k__Bacteria; p__Bacteroidetes; c__Bacteroidia; o__Bacteroidales; f__Prevotellaceae; g__Prevotellaceae_Ga6A1_group; s__uncultured_bacterium_g_Prevotellaceae_Ga6A1_group
OTU149	4	3	0	1	1	3	19	6	0	1	0	0	17	0	0	1	16	13	9	0	11	10	211	36	9	64	0	0	4	0	0	0	0	1	0	0	0	0	0	10	5	2	0	44	9	0	2	4	k__Bacteria; p__Proteobacteria; c__Alphaproteobacteria; o__Caulobacterales; f__Caulobacteraceae; g__Brevundimonas; s__uncultured_bacterium_g_Brevundimonas
OTU1494	0	0	0	37	62	1	0	0	0	0	0	0	0	0	0	0	0	0	0	0	0	0	0	0	0	0	0	0	0	0	0	0	0	0	0	0	0	0	0	0	0	0	0	0	0	0	0	0	k__Bacteria; p__Proteobacteria; c__Gammaproteobacteria; o__Xanthomonadales; f__Xanthomonadaceae; g__uncultured_bacterium_f_Xanthomonadaceae; s__uncultured_bacterium_f_Xanthomonadaceae
OTU1495	2	1	1	0	5	1	3	20	0	0	9	28	1	16	1	0	0	0	0	0	0	0	0	0	0	0	0	0	0	0	0	0	0	3	2	0	0	0	0	0	2	0	1	5	1	2	1	0	k__Bacteria; p__Chloroflexi; c__AD3; o__uncultured_bacterium_c_AD3; f__uncultured_bacterium_c_AD3; g__uncultured_bacterium_c_AD3; s__uncultured_bacterium_c_AD3
OTU15	289	76	90	384	85	186	21	170	8	49	82	20	12	79	39	3	5	135	148	109	5	11	2	11	4	5	3	3	0	0	0	3	13	42	49	104	186	30	26	63	110	49	129	258	841	1197	636	677	k__Bacteria; p__Actinobacteria; c__Actinobacteria; o__Micrococcales; f__Microbacteriaceae; g__Clavibacter; s__uncultured_bacterium_g_Clavibacter
OTU150	3	0	3	0	0	0	0	0	0	1	0	7	0	0	0	0	0	0	118	0	1	11	0	42	28	30	0	19	14	8	0	0	0	0	0	0	0	0	0	0	0	0	2	0	0	0	0	0	k__Bacteria; p__Proteobacteria; c__Gammaproteobacteria; o__Betaproteobacteriales; f__Nitrosomonadaceae; g__MND1; s__uncultured_bacterium_g_MND1
OTU151	15	3	23	35	9	3	9	13	9	33	26	89	333	49	63	163	34	18	0	14	0	4	0	4	4	28	9	14	194	23	25	52	0	8	20	16	7	7	3	14	4	1	3	20	8	1	7	21	k__Bacteria; p__Actinobacteria; c__Actinobacteria; o__Micrococcales; f__Intrasporangiaceae; g__Janibacter; s__Janibacter_sanguinis
OTU1515	0	0	0	0	0	0	0	0	0	0	0	0	0	0	0	0	0	0	0	0	0	29	0	0	0	0	0	0	0	16	0	0	0	0	0	0	0	0	0	0	0	0	0	0	0	0	0	0	k__Bacteria; p__Gemmatimonadetes; c__S0134_terrestrial_group; o__uncultured_bacterium_c_S0134_terrestrial_group; f__uncultured_bacterium_c_S0134_terrestrial_group; g__uncultured_bacterium_c_S0134_terrestrial_group; s__uncultured_bacterium_c_S0134_terrestrial_group
OTU1519	2	9	1	0	0	0	4	0	0	0	0	0	0	0	0	0	0	0	0	0	0	0	0	0	0	0	0	0	0	0	0	30	0	0	1	6	13	2	1	0	0	0	0	4	4	0	0	0	k__Bacteria; p__Firmicutes; c__Erysipelotrichia; o__Erysipelotrichales; f__Erysipelotrichaceae; g__Allobaculum; s__uncultured_bacterium_g_Allobaculum
OTU152	0	2	0	0	6	5	0	0	1	9	2	0	0	0	0	17	0	3	0	5	0	0	7	0	0	8	6	0	0	7	144	140	0	0	0	0	1	0	0	0	2	0	0	5	1	0	0	0	k__Bacteria; p__Firmicutes; c__Clostridia; o__Clostridiales; f__Ruminococcaceae; g__Subdoligranulum; s__uncultured_bacterium_g_Subdoligranulum
OTU1520	0	0	0	0	0	0	0	0	0	0	0	1	0	0	22	0	0	0	0	0	0	0	4	0	6	11	0	0	0	9	0	0	0	1	0	0	0	0	0	8	0	0	0	1	0	0	0	0	k__Bacteria; p__Actinobacteria; c__Acidimicrobiia; o__IMCC26256; f__uncultured_bacterium_o_IMCC26256; g__uncultured_bacterium_o_IMCC26256; s__uncultured_bacterium_o_IMCC26256
OTU1522	0	0	0	3	0	0	0	0	0	0	0	0	0	0	0	0	7	0	6	10	0	0	0	0	5	0	0	0	0	0	0	0	0	0	0	0	0	8	7	0	0	0	0	0	0	0	0	0	k__Bacteria; p__Spirochaetes; c__Spirochaetia; o__Spirochaetales; f__Spirochaetaceae; g__Treponema_2; s__uncultured_bacterium_g_Treponema_2
OTU1523	10	5	0	0	0	0	0	0	0	0	0	4	4	2	0	0	0	0	0	0	0	7	0	0	1	0	0	0	4	0	5	9	0	0	0	0	0	0	1	3	0	0	0	0	0	0	1	0	k__Bacteria; p__Firmicutes; c__Clostridia; o__Clostridiales; f__Ruminococcaceae; g__Ruminococcaceae_UCG-014; s__uncultured_bacterium_g_Ruminococcaceae_UCG-014
OTU1527	0	8	0	0	1	0	1	0	0	2	1	2	3	2	41	2	0	0	0	0	0	11	0	0	0	19	0	0	14	5	0	0	1	0	0	0	0	0	0	0	0	0	0	0	0	1	0	0	k__Bacteria; p__Proteobacteria; c__Gammaproteobacteria; o__Betaproteobacteriales; f__TRA3-20; g__uncultured_bacterium_f_TRA3-20; s__uncultured_bacterium_f_TRA3-20
OTU1529	0	0	0	0	0	0	0	0	0	0	0	0	0	0	0	0	0	0	0	0	1	0	0	0	12	0	23	0	0	3	0	1	0	0	0	0	0	0	1	0	0	0	3	0	0	0	0	0	k__Bacteria; p__Bacteroidetes; c__Bacteroidia; o__Cytophagales; f__Hymenobacteraceae; g__Pontibacter; s__Pontibacter_jeungdoensis
OTU153	0	0	0	0	0	0	0	6	0	0	0	0	0	2	28	1	129	0	14	54	207	27	3	172	39	16	7	21	43	120	23	13	0	0	0	1	0	0	0	0	0	0	9	0	1	2	0	10	k__Bacteria; p__Proteobacteria; c__Alphaproteobacteria; o__Tistrellales; f__Geminicoccaceae; g__uncultured_bacterium_f_Geminicoccaceae; s__uncultured_bacterium_f_Geminicoccaceae
OTU1532	0	0	0	0	1	0	0	0	0	0	2	2	0	0	0	0	0	0	0	0	23	0	0	0	5	0	8	0	2	3	16	0	0	0	0	1	0	0	0	0	0	0	0	0	0	0	0	0	k__Bacteria; p__Proteobacteria; c__Deltaproteobacteria; o__Myxococcales; f__Haliangiaceae; g__Haliangium; s__uncultured_bacterium_g_Haliangium
OTU1533	0	0	0	0	0	0	1	0	0	0	0	0	1	0	0	0	0	1	20	0	0	0	0	0	0	0	0	0	0	0	40	0	3	0	0	0	0	0	0	0	0	0	0	2	0	1	0	0	k__Bacteria; p__Bacteroidetes; c__Bacteroidia; o__Bacteroidales; f__Muribaculaceae; g__uncultured_bacterium_f_Muribaculaceae; s__uncultured_bacterium_f_Muribaculaceae
OTU1538	0	5	2	0	0	0	0	0	0	1	0	10	0	0	0	0	0	0	0	0	0	27	1	0	6	0	16	0	0	5	0	0	6	0	0	0	0	0	0	0	1	0	1	0	0	0	0	0	k__Bacteria; p__Actinobacteria; c__Acidimicrobiia; o__uncultured_bacterium_c_Acidimicrobiia; f__uncultured_bacterium_c_Acidimicrobiia; g__uncultured_bacterium_c_Acidimicrobiia; s__uncultured_bacterium_c_Acidimicrobiia
OTU154	0	0	0	1	14	0	0	0	0	0	0	0	0	0	0	0	0	0	0	0	0	0	209	0	0	0	0	0	0	0	0	0	0	0	0	0	0	0	0	0	0	0	0	0	0	0	0	0	k__Bacteria; p__Planctomycetes; c__Phycisphaerae; o__Phycisphaerales; f__Phycisphaeraceae; g__SM1A02; s__uncultured_bacterium_g_SM1A02
OTU1547	4	1	6	7	9	0	1	1	2	16	6	14	4	6	10	6	0	0	0	0	0	0	0	0	0	0	6	0	0	1	0	0	2	3	2	4	1	2	3	0	8	6	12	15	12	2	3	5	k__Bacteria; p__Rokubacteria; c__NC10; o__Rokubacteriales; f__uncultured_bacterium_o_Rokubacteriales; g__uncultured_bacterium_o_Rokubacteriales; s__uncultured_bacterium_o_Rokubacteriales
OTU155	564	2	5	6	11	1	1	2	0	1	6	0	0	0	0	0	0	0	30	0	0	0	0	0	11	0	0	221	0	4	0	26	2	2	9	8	0	4	6	5	82	30	3	14	6	4	5	6	k__Bacteria; p__Proteobacteria; c__Gammaproteobacteria; o__Pseudomonadales; f__Pseudomonadaceae; g__Pseudomonas; Unclassified
OTU1550	6	2	14	4	0	1	0	2	0	13	1	1	0	6	0	13	0	12	3	17	1	0	0	5	0	0	1	10	6	7	0	9	0	1	0	0	0	0	1	0	3	5	0	0	1	0	1	3	k__Bacteria; p__Bacteroidetes; c__Bacteroidia; o__Bacteroidales; f__Muribaculaceae; g__uncultured_bacterium_f_Muribaculaceae; s__uncultured_bacterium_f_Muribaculaceae
OTU1552	0	0	0	3	0	0	0	0	0	0	0	2	5	0	0	0	23	15	0	0	0	0	0	0	0	0	0	0	0	0	25	0	0	0	0	0	0	0	0	0	3	0	0	1	0	0	0	0	k__Bacteria; p__Proteobacteria; c__Alphaproteobacteria; o__Rhizobiales; f__Xanthobacteraceae; g__Rhodopseudomonas; s__uncultured_bacterium_g_Rhodopseudomonas
OTU1555	0	0	0	0	0	1	0	0	0	35	1	9	31	2	2	1	0	0	0	0	0	0	0	4	3	27	6	0	7	0	0	0	0	0	0	0	0	0	0	4	0	0	0	0	0	0	0	0	k__Bacteria; p__Actinobacteria; c__Actinobacteria; o__Propionibacteriales; f__Nocardioidaceae; g__Nocardioides; s__uncultured_bacterium_g_Nocardioides
OTU156	103	13	20	4	3	2	16	3	5	29	17	8	5	18	18	22	3	21	8	3	29	12	47	24	15	7	9	3	22	3	51	22	0	3	11	10	31	5	12	9	8	9	14	6	4	3	5	5	k__Bacteria; p__Proteobacteria; c__Gammaproteobacteria; o__Pseudomonadales; f__Moraxellaceae; g__Acinetobacter; s__uncultured_bacterium_g_Acinetobacter
OTU1567	0	0	0	0	1	0	5	0	0	3	2	2	0	1	16	1	0	0	0	0	0	0	0	0	0	0	0	0	0	0	0	19	0	1	2	0	1	0	6	0	3	1	2	0	0	1	3	0	k__Bacteria; p__Bacteroidetes; c__Ignavibacteria; o__OPB56; f__uncultured_bacterium_o_OPB56; g__uncultured_bacterium_o_OPB56; s__uncultured_bacterium_o_OPB56
OTU1569	0	0	0	0	0	0	0	0	0	0	0	1	1	0	0	0	19	0	0	10	0	0	0	0	1	0	0	0	0	18	0	0	0	0	0	0	0	0	0	0	0	0	0	0	0	0	0	0	k__Bacteria; p__Proteobacteria; c__Alphaproteobacteria; o__Rhizobiales; f__Xanthobacteraceae; g__Pseudorhodoplanes; s__uncultured_bacterium_g_Pseudorhodoplanes
OTU157	0	3	0	0	0	0	8	1	0	2	0	15	0	0	42	0	42	9	0	0	0	0	46	6	76	0	40	0	30	50	0	0	0	1	0	0	0	0	0	0	0	0	0	3	1	1	6	0	k__Bacteria; p__Proteobacteria; c__Alphaproteobacteria; o__Rhizobiales; f__Methyloligellaceae; g__uncultured_bacterium_f_Methyloligellaceae; s__uncultured_bacterium_f_Methyloligellaceae
OTU1571	1	0	8	39	16	0	6	1	2	0	0	0	0	0	0	0	0	0	0	0	0	0	0	0	0	0	0	0	0	0	0	0	0	0	0	0	0	0	0	0	2	0	0	0	0	0	0	0	k__Bacteria; p__Proteobacteria; c__Alphaproteobacteria; o__Parvibaculales; f__Parvibaculaceae; g__Parvibaculum; s__uncultured_bacterium_g_Parvibaculum
OTU1573	3	13	0	0	0	1	15	0	0	1	6	0	0	0	0	0	0	0	0	5	20	0	0	15	0	0	0	0	0	0	0	0	1	0	0	0	0	0	0	0	0	4	0	0	0	0	0	0	k__Bacteria; p__Firmicutes; c__Clostridia; o__Clostridiales; f__Ruminococcaceae; g__Ruminiclostridium; s__uncultured_bacterium_g_Ruminiclostridium
OTU1577	0	0	0	0	0	0	0	0	0	1	0	2	0	1	2	0	0	0	0	0	0	25	0	0	8	0	0	0	0	0	0	0	0	0	0	6	11	1	0	0	0	0	0	2	0	0	0	0	k__Bacteria; p__Acidobacteria; c__Acidobacteriia; o__Solibacterales; f__Solibacteraceae_Subgroup_3; g__Bryobacter; s__uncultured_bacterium_g_Bryobacter
OTU158	1	2	0	2	2	0	0	0	0	2	0	30	0	0	1	1	90	35	31	11	39	0	0	37	69	57	19	71	22	72	43	1	0	0	3	4	1	2	1	0	1	3	2	5	1	2	0	4	k__Bacteria; p__Rokubacteria; c__NC10; o__Rokubacteriales; f__uncultured_bacterium_o_Rokubacteriales; g__uncultured_bacterium_o_Rokubacteriales; s__uncultured_bacterium_o_Rokubacteriales
OTU1582	0	1	0	1	0	0	0	0	1	0	2	1	5	0	0	0	0	0	0	0	34	0	6	0	0	0	16	0	0	4	7	0	2	2	0	0	0	0	0	1	0	0	7	6	6	0	0	0	k__Bacteria; p__Proteobacteria; c__Alphaproteobacteria; o__Rhizobiales; f__Hyphomicrobiaceae; g__Pedomicrobium; s__uncultured_bacterium_g_Pedomicrobium
OTU1583	0	1	0	0	9	0	3	3	0	15	0	1	0	12	26	2	0	0	0	0	0	0	0	15	0	0	0	0	0	0	0	0	0	5	0	0	0	3	6	3	1	4	2	2	0	1	3	4	k__Bacteria; p__Firmicutes; c__Clostridia; o__Clostridiales; f__Lachnospiraceae; g__Lachnospiraceae_NK4A136_group; s__uncultured_bacterium_g_Lachnospiraceae_NK4A136_group
OTU1586	1	0	13	1	5	0	1	0	0	8	2	33	7	6	3	16	0	8	0	0	0	0	0	0	0	12	0	0	0	0	0	0	0	0	4	1	0	4	2	0	0	0	15	2	0	0	0	0	k__Bacteria; p__Firmicutes; c__Erysipelotrichia; o__Erysipelotrichales; f__Erysipelotrichaceae; g__Turicibacter; s__uncultured_bacterium_g_Turicibacter
OTU1587	0	4	0	0	0	0	5	0	0	0	0	0	1	0	1	0	0	0	0	0	0	12	0	0	0	0	0	0	0	0	7	0	0	0	1	0	0	12	9	0	0	0	0	3	1	1	0	0	k__Bacteria; p__Bacteroidetes; c__Bacteroidia; o__Bacteroidales; f__Muribaculaceae; g__uncultured_bacterium_f_Muribaculaceae; s__uncultured_bacterium_f_Muribaculaceae
OTU159	42	0	19	3	14	4	0	12	1	6	26	6	18	0	10	5	2	0	0	0	0	0	0	0	1	0	0	6	0	0	0	88	7	7	4	2	3	27	33	1	1	4	7	6	1	0	2	3	k__Bacteria; p__Proteobacteria; c__Gammaproteobacteria; o__Pseudomonadales; f__Moraxellaceae; g__Acinetobacter; s__uncultured_bacterium_g_Acinetobacter
OTU16	409	56	42	158	63	264	23	77	22	17	54	9	2	87	77	44	69	422	103	129	117	76	38	29	146	74	43	138	47	3	81	15	34	169	113	196	344	259	269	260	308	127	153	313	1167	1230	689	684	k__Bacteria; p__Proteobacteria; c__Gammaproteobacteria; o__Pseudomonadales; f__Pseudomonadaceae; g__Pseudomonas; s__Pseudomonas_graminis
OTU160	1	0	0	1	0	0	0	3	0	1	5	6	2	5	2	0	3	8	0	4	66	33	9	118	41	199	29	17	50	42	29	15	10	0	2	8	9	6	2	3	2	8	0	4	1	1	0	0	k__Bacteria; p__Proteobacteria; c__Gammaproteobacteria; o__Betaproteobacteriales; f__TRA3-20; g__uncultured_bacterium_f_TRA3-20; s__uncultured_bacterium_f_TRA3-20
OTU1603	4	0	34	5	1	4	10	0	1	2	1	83	13	3	6	0	0	0	0	0	0	43	27	7	23	0	0	0	0	41	0	36	1	3	1	2	1	1	0	7	0	0	0	2	1	2	0	4	k__Bacteria; p__Proteobacteria; c__Alphaproteobacteria; o__Rhizobiales; f__Xanthobacteraceae; g__uncultured_bacterium_f_Xanthobacteraceae; s__uncultured_bacterium_f_Xanthobacteraceae
OTU1605	4	0	0	0	2	0	1	16	0	0	2	13	0	0	0	0	0	0	0	0	0	20	0	0	0	0	0	0	0	0	0	0	0	7	0	0	0	0	0	0	0	0	0	0	0	0	0	0	k__Bacteria; p__Acidobacteria; c__Acidobacteriia; o__Solibacterales; f__Solibacteraceae_Subgroup_3; g__Candidatus_Solibacter; s__uncultured_bacterium_g_Candidatus_Solibacter
OTU1609	6	0	0	8	0	0	0	0	5	0	0	19	0	0	1	0	0	0	0	0	0	0	0	0	0	0	0	0	0	0	0	0	4	0	0	9	0	0	0	0	5	0	0	12	0	0	0	0	k__Bacteria; p__Proteobacteria; c__Gammaproteobacteria; o__Pseudomonadales; f__Moraxellaceae; g__Alkanindiges; s__uncultured_bacterium_g_Alkanindiges
OTU161	14	32	47	3	2	0	27	8	14	21	30	15	34	187	113	1	7	0	0	0	0	0	0	0	0	0	0	1	0	0	1	0	28	50	49	32	7	6	8	50	21	2	10	6	13	11	3	11	k__Bacteria; p__Actinobacteria; c__Actinobacteria; o__Corynebacteriales; f__Corynebacteriaceae; g__Corynebacterium_1; s__uncultured_bacterium_g_Corynebacterium_1
OTU1610	1	0	1	1	3	1	0	1	0	4	2	5	0	1	1	0	1	0	0	0	0	14	0	5	0	8	0	0	0	3	0	0	2	0	0	1	0	1	0	0	1	1	6	3	0	0	1	0	k__Bacteria; p__Firmicutes; c__Bacilli; o__Lactobacillales; f__Carnobacteriaceae; g__Jeotgalibaca; s__uncultured_bacterium_g_Jeotgalibaca
OTU1612	0	0	0	0	0	0	0	0	5	0	0	5	4	1	0	0	0	26	0	0	8	3	0	0	0	7	1	4	0	2	0	0	1	3	16	7	7	4	2	2	0	0	0	4	4	9	8	9	k__Bacteria; p__Actinobacteria; c__Actinobacteria; o__Frankiales; f__Geodermatophilaceae; g__Modestobacter; s__uncultured_bacterium_g_Modestobacter
OTU1615	0	0	0	0	0	0	0	0	0	0	0	0	0	0	2	0	0	0	0	0	0	3	0	0	40	0	0	0	0	4	0	0	0	0	0	0	0	0	0	0	0	0	0	0	0	0	0	0	k__Bacteria; p__Proteobacteria; c__Alphaproteobacteria; o__Rhizobiales; f__Rhodomicrobiaceae; g__Rhodomicrobium; s__uncultured_bacterium_g_Rhodomicrobium
OTU162	5	2	18	10	11	0	16	24	2	1	15	11	1	1	25	14	1	0	0	17	0	1	0	0	0	4	2	0	8	0	122	41	0	0	0	0	0	0	0	0	2	3	0	1	1	0	0	1	k__Bacteria; p__Firmicutes; c__Clostridia; o__Clostridiales; f__Ruminococcaceae; g__Subdoligranulum; s__uncultured_bacterium_g_Subdoligranulum
OTU163	0	56	32	7	4	0	36	7	2	48	14	2	24	15	31	16	36	0	0	8	0	21	0	0	0	0	11	0	18	0	25	0	1	3	1	9	17	0	1	0	4	3	7	6	0	0	0	0	k__Bacteria; p__Firmicutes; c__Clostridia; o__Clostridiales; f__Lachnospiraceae; g__Lachnospiraceae_XPB1014_group; s__uncultured_bacterium_g_Lachnospiraceae_XPB1014_group
OTU1633	0	0	19	8	5	0	6	21	1	0	0	0	1	0	0	0	0	7	0	0	0	0	0	0	0	0	6	0	0	0	0	34	0	0	0	0	0	0	0	0	0	0	0	0	0	0	0	0	k__Bacteria; p__Firmicutes; c__Clostridia; o__Clostridiales; f__Lachnospiraceae; g__Fusicatenibacter; s__uncultured_bacterium_g_Fusicatenibacter
OTU164	4	1	0	2	0	0	0	4	0	8	3	0	0	0	0	0	0	5	0	7	37	11	0	26	0	0	0	34	14	0	121	78	0	0	0	0	0	0	0	2	0	0	0	0	0	0	0	0	k__Bacteria; p__Bacteroidetes; c__Bacteroidia; o__Flavobacteriales; f__Flavobacteriaceae; g__Formosa; s__Bacteroidetes_bacterium
OTU1644	0	0	0	0	0	0	0	0	3	1	12	28	0	3	38	0	0	0	0	0	0	0	0	0	0	0	1	0	0	0	0	11	0	6	0	2	12	2	3	6	1	7	0	1	1	6	2	1	k__Bacteria; p__Actinobacteria; c__Actinobacteria; o__Micrococcales; f__Cellulomonadaceae; g__Cellulomonas; s__uncultured_bacterium_g_Cellulomonas
OTU165	1	0	1	5	10	4	1	1	2	1	4	34	23	2	1	0	18	31	21	2	53	43	0	54	83	98	87	80	121	20	29	74	5	0	2	5	8	3	0	8	0	5	4	5	1	3	0	3	k__Bacteria; p__Actinobacteria; c__Thermoleophilia; o__Gaiellales; f__Gaiellaceae; g__Gaiella; s__uncultured_bacterium_g_Gaiella
OTU1653	0	9	0	2	0	2	0	1	0	2	2	1	0	0	0	0	0	0	0	0	0	0	0	8	0	0	0	19	0	0	8	0	0	1	0	0	3	0	0	0	1	0	0	2	2	2	0	0	k__Bacteria; p__Chloroflexi; c__TK10; o__uncultured_bacterium_c_TK10; f__uncultured_bacterium_c_TK10; g__uncultured_bacterium_c_TK10; s__uncultured_bacterium_c_TK10
OTU1657	0	1	1	5	0	0	0	0	0	1	0	12	0	0	1	0	6	0	0	0	0	0	0	0	9	0	0	0	19	12	1	0	0	0	0	0	0	0	0	0	0	0	0	0	0	0	1	0	k__Bacteria; p__Proteobacteria; c__Gammaproteobacteria; o__Betaproteobacteriales; f__SC-I-84; g__uncultured_bacterium_f_SC-I-84; s__uncultured_bacterium_f_SC-I-84
OTU1658	0	6	0	0	0	0	0	0	0	14	1	12	0	7	4	0	0	0	0	0	20	0	0	0	0	0	0	0	0	0	15	0	0	0	0	1	0	0	0	0	1	0	1	0	0	0	0	0	k__Bacteria; p__Proteobacteria; c__Gammaproteobacteria; o__Betaproteobacteriales; f__TRA3-20; g__uncultured_bacterium_f_TRA3-20; s__uncultured_bacterium_f_TRA3-20
OTU166	0	0	1	0	0	0	0	0	6	9	4	8	0	6	475	2	1	0	2	4	0	16	0	0	0	0	0	0	0	0	0	0	0	0	1	1	0	0	1	1	4	0	58	2	0	1	0	11	k__Bacteria; p__Actinobacteria; c__Thermoleophilia; o__Solirubrobacterales; f__Solirubrobacteraceae; g__uncultured_bacterium_f_Solirubrobacteraceae; s__uncultured_bacterium_f_Solirubrobacteraceae
OTU1666	13	27	3	7	1	1	49	2	0	1	5	12	0	3	0	2	0	0	0	0	16	6	0	15	0	0	0	0	9	0	0	25	0	2	2	3	0	9	7	7	3	2	5	27	4	2	0	0	k__Bacteria; p__Firmicutes; c__Clostridia; o__Clostridiales; f__Ruminococcaceae; g__Intestinimonas; s__uncultured_bacterium_g_Intestinimonas
OTU167	0	4	0	8	1	0	18	10	5	6	15	24	1	1	0	29	26	39	2	21	0	0	23	11	17	0	0	3	9	5	43	105	9	0	0	0	0	1	0	0	2	1	1	1	0	0	0	0	k__Bacteria; p__Firmicutes; c__Clostridia; o__Clostridiales; f__Lachnospiraceae; g__Blautia; s__uncultured_bacterium_g_Blautia
OTU1670	0	0	0	0	0	0	0	0	0	0	0	0	0	0	0	0	0	0	0	14	0	0	0	17	0	0	0	0	0	0	0	0	0	0	0	0	0	0	0	0	2	2	0	5	2	5	0	0	k__Bacteria; p__Proteobacteria; c__Alphaproteobacteria; o__Acetobacterales; f__Acetobacteraceae; g__Roseomonas; s__uncultured_bacterium_g_Roseomonas
OTU1674	0	0	0	0	0	0	0	0	0	0	0	0	0	0	0	0	9	0	0	0	0	15	0	0	0	0	0	0	0	0	0	0	1	0	0	5	14	0	0	0	1	0	0	3	0	0	2	0	k__Bacteria; p__Actinobacteria; c__Actinobacteria; o__Frankiales; f__Frankiaceae; g__Jatrophihabitans; s__uncultured_bacterium_g_Jatrophihabitans
OTU1675	24	1	0	0	0	0	1	0	0	10	0	2	10	5	0	9	0	0	0	0	0	0	0	0	0	0	0	0	0	0	0	0	0	0	9	3	0	0	0	0	0	0	0	0	0	0	0	0	k__Bacteria; p__Firmicutes; c__Clostridia; o__Clostridiales; f__Ruminococcaceae; g__Ruminococcaceae_UCG-005; s__uncultured_bacterium_g_Ruminococcaceae_UCG-005
OTU1676	0	0	0	1	0	0	12	3	2	3	4	4	0	1	10	1	0	0	0	0	0	0	0	0	0	0	0	0	0	0	0	0	0	1	0	0	1	0	4	0	2	1	1	0	0	0	1	0	k__Bacteria; p__Actinobacteria; c__Acidimicrobiia; o__Microtrichales; f__Ilumatobacteraceae; g__CL500-29_marine_group; s__uncultured_bacterium_g_CL500-29_marine_group
OTU1677	2	1	41	1	5	0	2	1	0	0	1	2	0	0	7	7	0	0	0	0	0	0	0	0	0	0	0	0	0	0	0	0	6	3	0	0	0	1	1	1	2	0	8	0	1	3	1	0	k__Bacteria; p__Deferribacteres; c__Deferribacteres; o__Deferribacterales; f__Deferribacteraceae; g__Mucispirillum; s__uncultured_bacterium_g_Mucispirillum
OTU168	0	78	0	0	0	0	217	0	0	1	0	0	0	0	0	0	0	0	0	0	0	0	0	0	0	0	0	0	0	0	0	13	0	0	0	0	0	0	0	0	0	0	0	0	0	0	0	0	k__Bacteria; p__Proteobacteria; c__Gammaproteobacteria; o__Xanthomonadales; f__Xanthomonadaceae; g__Thermomonas; s__uncultured_bacterium_g_Thermomonas
OTU1689	27	22	0	3	3	0	11	1	0	1	0	0	0	0	13	2	0	0	0	0	0	10	0	0	0	0	0	0	0	0	16	3	0	0	11	6	0	0	0	0	0	0	0	0	0	0	0	0	k__Bacteria; p__Firmicutes; c__Clostridia; o__Clostridiales; f__Ruminococcaceae; g__Ruminococcaceae_UCG-005; s__uncultured_bacterium_g_Ruminococcaceae_UCG-005
OTU169	0	20	0	0	0	0	36	0	1	0	1	0	0	0	1	0	0	0	0	0	0	0	0	47	0	0	0	0	0	0	30	0	4	1	1	2	0	70	80	0	3	0	3	0	0	1	0	0	k__Bacteria; p__Bacteroidetes; c__Bacteroidia; o__Bacteroidales; f__Prevotellaceae; g__Prevotellaceae_UCG-001; s__uncultured_bacterium_g_Prevotellaceae_UCG-001
OTU1695	0	0	1	0	0	0	0	1	2	0	0	0	0	0	0	0	0	24	0	0	0	0	0	1	0	0	0	0	0	0	18	22	0	0	0	0	0	0	0	0	0	0	0	0	0	0	0	0	k__Bacteria; p__Firmicutes; c__Clostridia; o__Clostridiales; f__Lachnospiraceae; g__Roseburia; s__uncultured_bacterium_g_Roseburia
OTU1698	0	0	0	4	0	0	0	0	0	0	6	15	1	1	0	0	0	0	33	0	0	0	0	0	0	0	0	0	0	0	0	19	0	0	0	0	0	0	0	0	0	0	0	0	0	0	0	0	k__Bacteria; p__Proteobacteria; c__Gammaproteobacteria; o__Xanthomonadales; f__Rhodanobacteraceae; g__Dokdonella; s__uncultured_bacterium_g_Dokdonella
OTU17	50	39	98	49	51	256	4	98	99	9	50	11	9	48	34	42	0	0	0	0	13	0	0	0	0	0	0	0	6	0	0	5	181	79	111	127	126	72	45	130	51	141	132	69	55	42	79	107	k__Bacteria; p__Bacteroidetes; c__Bacteroidia; o__Bacteroidales; f__Rikenellaceae; g__uncultured_bacterium_f_Rikenellaceae; s__uncultured_bacterium_f_Rikenellaceae
OTU170	8	1	26	1	29	18	15	1	9	1	2	1	10	0	0	0	0	0	0	0	0	0	0	0	0	0	0	0	0	0	0	0	3	1	28	10	0	13	13	20	2	23	13	26	7	4	6	12	k__Bacteria; p__WPS-2; c__uncultured_bacterium_p_WPS-2; o__uncultured_bacterium_p_WPS-2; f__uncultured_bacterium_p_WPS-2; g__uncultured_bacterium_p_WPS-2; s__uncultured_bacterium_p_WPS-2
OTU1708	9	13	15	3	4	0	1	5	0	3	2	36	2	3	2	12	0	0	0	0	0	0	0	0	0	0	0	0	0	0	0	0	1	1	0	0	1	1	0	1	1	1	9	0	4	2	2	7	k__Bacteria; p__Verrucomicrobia; c__Verrucomicrobiae; o__Verrucomicrobiales; f__Akkermansiaceae; g__Akkermansia; s__uncultured_bacterium_g_Akkermansia
OTU1709	0	0	0	0	0	0	0	0	0	1	0	8	0	4	1	24	0	0	0	0	0	0	0	0	0	0	0	0	0	0	0	0	2	0	1	3	3	2	1	0	0	3	0	1	3	2	0	0	k__Bacteria; p__Acidobacteria; c__Subgroup_6; o__uncultured_bacterium_c_Subgroup_6; f__uncultured_bacterium_c_Subgroup_6; g__uncultured_bacterium_c_Subgroup_6; s__uncultured_bacterium_c_Subgroup_6
OTU171	0	0	0	0	6	0	0	0	2	0	2	1	0	3	5	0	0	0	45	0	0	0	0	0	15	22	40	0	77	21	19	0	1	1	0	0	1	0	0	0	0	0	16	3	2	0	2	0	k__Bacteria; p__Proteobacteria; c__Gammaproteobacteria; o__Betaproteobacteriales; f__SC-I-84; g__uncultured_bacterium_f_SC-I-84; s__uncultured_bacterium_f_SC-I-84
OTU172	1	0	0	0	0	4	1	10	0	4	16	3	1	21	0	0	55	16	83	27	66	1	12	30	16	48	3	0	57	55	1	0	0	0	1	1	0	13	24	3	0	1	0	0	3	5	0	4	k__Bacteria; p__Actinobacteria; c__Acidimicrobiia; o__Microtrichales; f__Ilumatobacteraceae; g__uncultured_bacterium_f_Ilumatobacteraceae; s__uncultured_bacterium_f_Ilumatobacteraceae
OTU1723	0	0	0	0	0	0	0	0	0	0	0	0	0	0	0	0	0	0	0	0	0	0	0	0	0	0	0	0	0	55	0	0	0	0	2	0	1	0	0	0	1	0	0	0	0	0	0	0	k__Bacteria; p__Proteobacteria; c__Gammaproteobacteria; o__Betaproteobacteriales; f__Nitrosomonadaceae; g__MND1; s__uncultured_bacterium_g_MND1
OTU1724	0	0	0	0	0	0	0	0	0	0	0	0	0	0	0	0	11	0	0	0	7	0	0	0	0	0	3	0	0	9	7	0	0	0	0	0	0	0	0	0	3	0	1	0	0	0	0	0	k__Bacteria; p__Rokubacteria; c__NC10; o__Rokubacteriales; f__uncultured_bacterium_o_Rokubacteriales; g__uncultured_bacterium_o_Rokubacteriales; s__uncultured_bacterium_o_Rokubacteriales
OTU173	0	1	1	1	1	0	0	0	10	5	2	9	8	2	14	2	26	11	1	0	126	30	0	53	12	40	4	80	25	39	0	0	4	0	9	3	0	0	1	0	0	0	4	2	1	0	0	3	k__Bacteria; p__Proteobacteria; c__Gammaproteobacteria; o__CCD24; f__uncultured_bacterium_o_CCD24; g__uncultured_bacterium_o_CCD24; s__uncultured_bacterium_o_CCD24
OTU1733	0	0	0	0	0	0	0	0	0	0	0	0	0	0	0	0	0	0	0	0	0	75	0	0	0	0	0	0	0	6	5	0	0	0	0	0	0	0	0	0	0	0	0	0	0	0	0	0	k__Bacteria; p__Proteobacteria; c__Gammaproteobacteria; o__Xanthomonadales; f__Rhodanobacteraceae; g__Chujaibacter; s__uncultured_bacterium_g_Chujaibacter
OTU174	2	1	0	14	1	0	0	0	1	11	6	3	0	26	4	12	2	0	0	0	5	0	7	2	7	0	0	0	11	2	0	0	6	15	36	27	10	4	5	17	15	7	5	3	4	3	0	0	k__Bacteria; p__Actinobacteria; c__Actinobacteria; o__Propionibacteriales; f__Propionibacteriaceae; g__Cutibacterium; s__uncultured_bacterium_g_Cutibacterium
OTU1744	7	0	0	0	1	2	0	0	2	3	0	1	0	0	0	0	0	16	0	0	0	0	0	0	0	0	0	0	0	0	0	0	0	1	0	6	3	4	0	3	0	0	1	3	2	0	0	0	k__Bacteria; p__Firmicutes; c__Clostridia; o__Clostridiales; f__Lachnospiraceae; g__Lachnoanaerobaculum; s__uncultured_bacterium_g_Lachnoanaerobaculum
OTU1745	1	0	1	0	0	0	0	0	1	2	1	8	5	1	2	1	0	0	0	0	0	0	0	0	0	0	0	0	0	0	0	0	1	0	12	17	2	0	0	1	0	0	0	0	0	0	0	1	k__Bacteria; p__Acidobacteria; c__Subgroup_6; o__uncultured_bacterium_c_Subgroup_6; f__uncultured_bacterium_c_Subgroup_6; g__uncultured_bacterium_c_Subgroup_6; s__uncultured_bacterium_c_Subgroup_6
OTU1746	117	0	0	3	0	0	0	0	0	0	0	0	0	0	0	0	0	0	0	1	0	0	0	0	2	0	0	0	0	0	0	0	1	0	5	3	0	0	0	0	1	0	0	0	0	0	0	0	k__Bacteria; p__Firmicutes; c__Clostridia; o__Clostridiales; f__Christensenellaceae; g__Christensenellaceae_R-7_group; s__uncultured_bacterium_g_Christensenellaceae_R-7_group
OTU175	1	0	0	8	2	0	0	0	1	2	1	35	0	2	31	0	25	3	0	1	52	4	18	23	44	17	8	21	9	16	0	0	0	0	10	13	0	6	3	0	0	4	0	0	0	0	4	1	k__Bacteria; p__Actinobacteria; c__Acidimicrobiia; o__Microtrichales; f__Iamiaceae; g__Iamia; s__uncultured_bacterium_g_Iamia
OTU176	0	0	0	0	0	1	0	0	0	2	1	1	0	0	1	0	0	0	0	0	225	8	0	11	0	8	15	0	0	0	0	0	0	0	0	0	1	0	0	0	1	0	0	2	0	0	0	0	k__Bacteria; p__Acidobacteria; c__Holophagae; o__Subgroup_7; f__uncultured_bacterium_o_Subgroup_7; g__uncultured_bacterium_o_Subgroup_7; s__uncultured_bacterium_o_Subgroup_7
OTU1763	0	0	0	0	0	0	0	0	0	0	0	0	0	0	0	0	1	0	0	0	9	0	0	0	0	0	3	13	4	6	3	0	0	0	0	0	0	0	0	0	0	0	0	0	0	0	0	0	k__Bacteria; p__Actinobacteria; c__Thermoleophilia; o__Gaiellales; f__uncultured_bacterium_o_Gaiellales; g__uncultured_bacterium_o_Gaiellales; s__uncultured_bacterium_o_Gaiellales
OTU1766	2	0	0	0	0	0	0	0	0	0	0	1	0	0	0	0	0	0	0	0	49	1	0	0	0	0	0	0	0	17	0	0	0	0	0	0	0	0	0	0	0	0	0	0	0	0	0	0	k__Bacteria; p__Acidobacteria; c__Acidobacteriia; o__Solibacterales; f__Solibacteraceae_Subgroup_3; g__Bryobacter; s__uncultured_bacterium_g_Bryobacter
OTU177	0	0	0	0	0	0	0	0	0	0	0	0	0	0	0	0	0	0	0	0	1	6	163	0	0	0	0	0	0	0	0	8	0	1	0	0	0	0	0	4	0	0	0	0	0	0	0	0	k__Bacteria; p__Chloroflexi; c__Anaerolineae; o__Ardenticatenales; f__uncultured_bacterium_o_Ardenticatenales; g__uncultured_bacterium_o_Ardenticatenales; s__uncultured_bacterium_o_Ardenticatenales
OTU1773	0	0	1	2	0	0	0	0	0	1	0	0	0	0	4	0	15	5	0	0	55	0	0	19	98	0	0	0	0	0	19	0	0	2	2	0	1	0	0	0	0	0	0	0	1	0	0	0	k__Bacteria; p__Actinobacteria; c__Actinobacteria; o__Streptomycetales; f__Streptomycetaceae; g__Streptomyces; s__Streptomyces_sp._M-MN-1
OTU1774	0	0	0	0	0	0	0	0	0	0	0	14	1	0	0	0	18	0	0	0	1	0	0	16	3	0	8	0	0	0	0	0	1	0	0	5	13	1	0	0	0	0	0	0	0	0	0	0	k__Bacteria; p__Proteobacteria; c__Deltaproteobacteria; o__Desulfarculales; f__Desulfarculaceae; g__uncultured_bacterium_f_Desulfarculaceae; s__uncultured_bacterium_f_Desulfarculaceae
OTU178	0	162	0	0	0	0	219	0	0	0	0	0	0	0	0	0	0	0	0	0	0	0	0	0	0	0	0	0	0	0	0	0	0	0	0	0	0	14	10	0	0	0	0	0	0	0	1	0	k__Bacteria; p__Bacteroidetes; c__Bacteroidia; o__Bacteroidales; f__Muribaculaceae; g__uncultured_bacterium_f_Muribaculaceae; s__uncultured_bacterium_f_Muribaculaceae
OTU1786	2	1	15	2	6	0	0	2	3	0	6	1	2	7	4	0	0	0	0	0	0	0	0	0	0	0	0	0	0	0	0	0	2	1	7	3	4	5	9	0	4	3	2	11	2	4	4	1	k__Bacteria; p__Proteobacteria; c__Deltaproteobacteria; o__Desulfovibrionales; f__Desulfovibrionaceae; g__Desulfovibrio; s__uncultured_bacterium_g_Desulfovibrio
OTU1787	2	3	0	3	0	0	1	4	1	11	6	2	0	0	10	14	0	6	0	0	0	0	0	0	0	0	0	0	0	0	0	0	10	2	0	0	1	0	2	0	13	0	4	0	0	1	2	1	k__Bacteria; p__Fusobacteria; c__Fusobacteriia; o__Fusobacteriales; f__Fusobacteriaceae; g__Fusobacterium; s__uncultured_bacterium_g_Fusobacterium
OTU1789	0	0	0	7	10	0	0	0	0	1	0	12	0	1	0	0	0	0	0	6	0	0	0	0	0	0	0	0	0	0	0	0	1	0	8	5	10	0	0	0	2	0	0	3	3	0	0	0	k__Bacteria; p__Firmicutes; c__Negativicutes; o__Selenomonadales; f__Acidaminococcaceae; g__Phascolarctobacterium; s__uncultured_bacterium_g_Phascolarctobacterium
OTU179	8	0	0	9	8	1	0	11	4	14	12	16	486	6	120	7	10	0	0	39	212	1	0	11	62	0	40	0	40	16	1	11	20	1	2	5	9	6	2	26	1	1	2	4	2	0	7	1	k__Bacteria; p__Actinobacteria; c__Actinobacteria; o__Micromonosporales; f__Micromonosporaceae; g__Micromonospora; s__uncultured_bacterium_g_Micromonospora
OTU1790	1	0	0	0	3	0	0	0	0	0	0	0	0	0	0	0	0	0	0	0	0	0	0	0	0	0	0	0	0	0	0	0	3	14	11	13	2	9	4	24	19	4	0	1	2	1	5	0	k__Bacteria; p__Bacteroidetes; c__Bacteroidia; o__Cytophagales; f__Hymenobacteraceae; g__Hymenobacter; s__uncultured_bacterium_g_Hymenobacter
OTU1799	0	0	1	0	0	4	0	0	0	0	0	0	0	0	0	0	0	0	0	0	0	0	0	0	42	0	0	0	0	0	11	0	0	0	0	0	0	0	0	0	0	0	0	0	0	0	0	0	k__Bacteria; p__Gemmatimonadetes; c__Longimicrobia; o__Longimicrobiales; f__Longimicrobiaceae; g__uncultured_bacterium_f_Longimicrobiaceae; s__uncultured_bacterium_f_Longimicrobiaceae
OTU18	67	145	6	61	61	44	107	41	45	236	86	68	113	140	193	93	2	56	9	2	88	1431	1	14	0	17	70	55	17	251	13	43	26	21	34	35	27	15	8	55	56	45	55	98	43	9	16	37	k__Bacteria; p__Firmicutes; c__Clostridia; o__Clostridiales; f__Peptostreptococcaceae; g__Terrisporobacter; s__uncultured_bacterium_g_Terrisporobacter
OTU180	24	13	18	29	55	16	14	10	44	75	85	36	52	81	36	117	202	1	35	0	0	31	96	96	27	21	7	153	74	29	1	17	16	25	21	23	34	13	7	8	27	10	23	64	38	16	7	9	k__Bacteria; p__Proteobacteria; c__Alphaproteobacteria; o__Sphingomonadales; f__Sphingomonadaceae; g__Novosphingobium; s__uncultured_bacterium_g_Novosphingobium
OTU1809	6	1	5	7	1	1	0	0	0	0	1	2	0	11	0	1	2	7	0	0	10	1	0	0	0	0	0	0	10	0	1	34	0	0	0	0	0	0	0	5	7	0	0	0	1	0	0	1	k__Bacteria; p__Proteobacteria; c__Alphaproteobacteria; o__Rhizobiales; f__Rhizobiaceae; g__Allorhizobium-Neorhizobium-Pararhizobium-Rhizobium; s__Rhizobium_cellulosilyticum
OTU181	1	6	7	4	2	1	10	1	3	2	4	16	2	3	2	1	39	32	25	0	94	7	3	0	23	2	15	0	0	45	0	0	0	0	1	2	1	1	2	3	0	0	0	4	2	1	0	0	k__Bacteria; p__Proteobacteria; c__Gammaproteobacteria; o__Betaproteobacteriales; f__Nitrosomonadaceae; g__MND1; s__uncultured_bacterium_g_MND1
OTU182	0	0	0	0	0	0	0	0	0	0	0	0	0	0	0	0	0	0	0	0	34	0	0	18	0	19	132	28	5	0	0	0	0	0	0	0	0	0	0	0	0	0	14	0	0	0	0	0	k__Bacteria; p__Actinobacteria; c__Actinobacteria; o__Pseudonocardiales; f__Pseudonocardiaceae; g__Pseudonocardia; s__uncultured_bacterium_g_Pseudonocardia
OTU1828	1	0	4	2	3	1	0	14	1	1	1	4	0	0	2	1	0	0	0	0	0	0	0	0	0	0	0	0	0	0	0	0	2	0	11	10	0	2	0	0	1	0	1	1	4	3	1	3	k__Bacteria; p__Acidobacteria; c__Blastocatellia_Subgroup_4; o__Pyrinomonadales; f__Pyrinomonadaceae; g__RB41; s__uncultured_bacterium_g_RB41
OTU183	0	9	0	0	0	0	0	0	0	0	6	2	0	0	0	2	0	0	157	0	0	0	0	0	0	0	0	0	0	0	0	0	0	0	0	0	0	0	0	0	0	0	0	0	0	0	1	2	k__Bacteria; p__Proteobacteria; c__Gammaproteobacteria; o__Xanthomonadales; f__Xanthomonadaceae; g__Lysobacter; s__uncultured_bacterium_g_Lysobacter
OTU1835	0	0	0	2	0	0	0	0	0	0	0	0	0	0	0	0	0	1	0	0	0	0	9	0	0	0	4	0	21	0	0	1	0	0	1	1	0	0	0	0	0	0	0	0	0	0	0	2	k__Bacteria; p__Bacteroidetes; c__Bacteroidia; o__Bacteroidales; f__Muribaculaceae; g__uncultured_bacterium_f_Muribaculaceae; s__uncultured_bacterium_f_Muribaculaceae
OTU1836	1	0	8	0	1	3	0	0	1	4	5	1	2	1	3	1	0	0	0	0	0	0	0	0	0	0	0	0	0	0	17	10	0	0	3	0	0	1	0	0	1	3	0	2	1	4	0	1	k__Bacteria; p__Proteobacteria; c__Gammaproteobacteria; o__Pseudomonadales; f__Pseudomonadaceae; g__Pseudomonas; s__uncultured_bacterium_g_Pseudomonas
OTU1837	0	3	0	0	1	0	0	0	22	17	0	3	1	10	3	0	0	18	0	0	0	0	6	0	0	0	0	0	0	0	0	0	0	0	0	0	0	0	0	3	0	0	0	0	0	0	0	1	k__Bacteria; p__Proteobacteria; c__Alphaproteobacteria; o__Rhizobiales; f__Rhizobiaceae; g__uncultured_bacterium_f_Rhizobiaceae; s__uncultured_bacterium_f_Rhizobiaceae
OTU184	1	0	0	0	4	6	0	2	0	7	4	0	3	0	0	0	0	0	0	14	0	0	0	43	0	0	0	0	11	0	0	91	1	0	0	1	0	17	10	1	4	0	0	2	0	0	0	1	k__Bacteria; p__Bacteroidetes; c__Bacteroidia; o__Bacteroidales; f__Prevotellaceae; g__Alloprevotella; s__uncultured_bacterium_g_Alloprevotella
OTU185	0	0	0	0	0	0	0	0	0	0	0	7	0	0	0	0	0	0	0	15	0	0	11	21	0	0	0	0	2	3	72	75	0	0	0	0	0	0	0	0	0	0	0	0	0	0	0	0	k__Bacteria; p__Firmicutes; c__Negativicutes; o__Selenomonadales; f__Veillonellaceae; g__Dialister; s__uncultured_bacterium_g_Dialister
OTU1858	0	0	0	0	0	0	0	0	0	0	1	4	0	1	0	0	0	0	7	0	0	17	0	0	0	5	0	0	0	4	0	0	0	0	0	0	0	0	0	0	0	0	0	1	1	0	0	0	k__Bacteria; p__Proteobacteria; c__Gammaproteobacteria; o__Betaproteobacteriales; f__Nitrosomonadaceae; g__Ellin6067; s__uncultured_bacterium_g_Ellin6067
OTU186	0	2	0	6	16	7	0	8	35	4	4	2	16	0	0	0	0	0	0	0	0	0	0	0	0	0	0	0	0	0	0	0	1	7	16	17	12	9	1	10	3	14	16	12	1	2	5	18	k__Bacteria; p__Synergistetes; c__Synergistia; o__Synergistales; f__Synergistaceae; g__Aminomonas; s__Aminomonas_paucivorans_DSM_12260
OTU1866	0	9	0	0	1	0	3	0	0	0	0	3	0	1	22	0	0	0	0	2	0	0	0	0	0	0	0	0	0	0	0	2	1	1	2	1	0	13	13	0	0	0	2	0	0	0	0	0	k__Bacteria; p__Bacteroidetes; c__Bacteroidia; o__Bacteroidales; f__Muribaculaceae; g__uncultured_bacterium_f_Muribaculaceae; s__uncultured_bacterium_f_Muribaculaceae
OTU187	0	0	3	9	1	0	1	0	1	3	2	14	0	4	1	0	0	1	0	0	22	0	0	116	37	19	13	0	192	4	0	0	2	0	1	2	0	0	0	1	1	0	1	0	1	0	0	1	k__Bacteria; p__Proteobacteria; c__Deltaproteobacteria; o__Myxococcales; f__Haliangiaceae; g__Haliangium; s__uncultured_bacterium_g_Haliangium
OTU1871	0	0	0	0	3	0	0	0	0	19	0	32	1	2	2	0	0	0	0	0	0	0	0	0	13	0	0	0	0	0	0	0	0	0	1	0	0	0	0	0	0	0	8	11	2	0	1	0	k__Bacteria; p__Acidobacteria; c__Acidobacteriia; o__Solibacterales; f__Solibacteraceae_Subgroup_3; g__Candidatus_Solibacter; s__uncultured_bacterium_g_Candidatus_Solibacter
OTU188	3	1	1	0	2	5	1	0	4	4	2	0	2	1	2	0	11	5	35	6	24	8	2	19	151	55	34	7	90	48	40	67	0	1	1	7	20	1	0	15	0	2	1	6	2	1	0	0	k__Bacteria; p__Actinobacteria; c__Thermoleophilia; o__Gaiellales; f__uncultured_bacterium_o_Gaiellales; g__uncultured_bacterium_o_Gaiellales; s__uncultured_bacterium_o_Gaiellales
OTU1882	0	0	0	4	0	0	0	0	0	0	0	2	0	1	1	14	6	0	0	0	0	13	0	0	2	0	0	0	0	3	0	0	0	0	0	0	0	0	0	0	0	0	0	0	0	0	0	0	k__Bacteria; p__Proteobacteria; c__Gammaproteobacteria; o__Gammaproteobacteria_Incertae_Sedis; Unclassified; g__Acidibacter; s__uncultured_bacterium_g_Acidibacter
OTU1884	0	0	0	0	0	0	1	0	0	2	0	1	12	0	2	21	0	0	0	0	0	0	0	0	0	0	0	0	13	6	0	0	0	0	0	0	0	0	0	0	0	0	0	1	0	0	0	0	k__Bacteria; p__Gemmatimonadetes; c__Gemmatimonadetes; o__Gemmatimonadales; f__Gemmatimonadaceae; g__uncultured_bacterium_f_Gemmatimonadaceae; s__uncultured_bacterium_f_Gemmatimonadaceae
OTU1887	53	2	2	0	1	1	1	0	0	0	0	0	0	0	0	0	0	0	0	0	0	0	0	0	0	0	0	0	15	0	28	0	0	0	0	0	0	0	0	0	0	0	0	0	0	0	0	0	k__Bacteria; p__Bacteroidetes; c__Bacteroidia; o__Bacteroidales; f__Bacteroidaceae; g__Bacteroides; s__uncultured_bacterium_g_Bacteroides
OTU1888	5	0	0	1	1	0	0	4	0	0	0	6	0	0	0	0	0	0	8	0	0	11	0	0	0	0	0	0	0	6	11	0	0	0	0	0	0	0	0	0	0	0	0	0	0	0	0	0	k__Bacteria; p__Proteobacteria; c__Gammaproteobacteria; o__Betaproteobacteriales; f__Nitrosomonadaceae; g__IS-44; s__uncultured_bacterium_g_IS-44
OTU189	0	2	0	0	1	0	0	0	0	1	0	9	0	7	0	0	0	32	0	5	35	0	14	0	3	0	4	28	0	0	0	75	10	0	0	1	0	0	0	0	0	1	0	0	1	0	0	0	k__Bacteria; p__Firmicutes; c__Clostridia; o__Clostridiales; f__Lachnospiraceae; g__Dorea; s__uncultured_bacterium_g_Dorea
OTU19	1	0	0	0	11	2	1	0	11	0	0	2	0	0	15	0	645	34	0	6	72	22	161	276	67	103	2	106	319	156	130	60	1	1	0	4	15	1	1	0	1	0	0	0	0	0	0	12	k__Bacteria; p__Proteobacteria; c__Alphaproteobacteria; o__Tistrellales; f__Geminicoccaceae; g__uncultured_bacterium_f_Geminicoccaceae; s__uncultured_bacterium_f_Geminicoccaceae
OTU190	5	421	46	8	1	0	200	40	55	94	142	53	29	129	254	60	0	0	0	0	0	0	0	0	0	0	2	0	0	0	23	39	12	5	1	3	0	2	7	14	4	3	4	2	1	0	3	39	k__Bacteria; p__Bacteroidetes; c__Bacteroidia; o__Bacteroidales; f__Muribaculaceae; g__uncultured_bacterium_f_Muribaculaceae; s__uncultured_bacterium_f_Muribaculaceae
OTU1905	0	0	0	0	0	0	0	0	0	1	0	0	0	0	22	0	0	0	0	0	0	34	0	0	0	0	0	0	0	0	0	0	0	0	0	0	0	0	0	0	0	0	0	0	0	0	0	0	k__Bacteria; p__Bacteroidetes; c__Bacteroidia; o__Chitinophagales; f__Chitinophagaceae; g__uncultured_bacterium_f_Chitinophagaceae; s__uncultured_bacterium_f_Chitinophagaceae
OTU1907	0	0	0	0	0	0	0	0	0	0	1	0	0	1	15	0	12	8	0	0	0	0	0	14	0	0	0	0	0	0	0	0	0	0	0	0	0	2	1	0	0	0	0	0	0	0	0	0	k__Bacteria; p__Firmicutes; c__Clostridia; o__Clostridiales; f__Lachnospiraceae; g__Lachnospiraceae_NK4A136_group; s__uncultured_bacterium_g_Lachnospiraceae_NK4A136_group
OTU191	0	0	0	0	1	0	0	0	2	8	7	4	369	7	7	4	0	0	0	0	0	0	0	0	0	0	0	0	0	0	0	0	0	0	0	0	0	0	0	0	1	0	0	0	1	0	0	0	k__Bacteria; p__Actinobacteria; c__Actinobacteria; o__Micromonosporales; f__Micromonosporaceae; g__Actinoplanes; s__Actinoplanes_derwentensis
OTU1910	0	15	0	0	2	0	1	3	5	6	0	2	13	2	0	16	0	0	0	0	0	0	0	0	0	0	0	0	0	0	0	0	3	2	3	3	11	0	0	1	0	0	0	1	1	0	0	0	k__Bacteria; p__Firmicutes; c__Negativicutes; o__Selenomonadales; f__Veillonellaceae; g__Megamonas; s__uncultured_bacterium_g_Megamonas
OTU1913	0	0	2	4	17	0	0	0	0	24	0	0	0	0	0	0	0	0	0	0	22	1	0	0	0	0	0	0	0	0	0	0	0	0	0	0	0	0	0	0	0	0	0	5	4	0	0	0	k__Bacteria; p__Proteobacteria; c__Alphaproteobacteria; o__Acetobacterales; f__Acetobacteraceae; g__Roseococcus; s__uncultured_bacterium_g_Roseococcus
OTU192	0	0	0	0	0	0	0	0	0	0	0	0	0	0	0	0	41	12	11	0	66	0	1	18	83	59	24	15	46	13	2	0	0	0	0	1	0	0	1	2	0	1	0	0	0	0	0	0	k__Bacteria; p__Actinobacteria; c__Actinobacteria; o__Propionibacteriales; f__Propionibacteriaceae; g__uncultured_bacterium_f_Propionibacteriaceae; s__uncultured_bacterium_f_Propionibacteriaceae
OTU193	0	0	0	0	0	0	0	0	0	0	0	0	0	0	0	0	48	12	76	0	31	0	0	0	75	12	10	0	0	29	22	1	6	0	0	0	0	0	0	0	0	0	0	0	1	1	0	0	k__Bacteria; p__Gemmatimonadetes; c__Gemmatimonadetes; o__Gemmatimonadales; f__Gemmatimonadaceae; g__uncultured_bacterium_f_Gemmatimonadaceae; s__uncultured_bacterium_f_Gemmatimonadaceae
OTU1931	3	2	3	3	5	0	0	3	1	0	1	9	0	3	2	2	0	0	0	0	0	0	0	0	0	0	0	0	19	7	0	0	0	0	1	3	1	0	1	0	1	0	0	0	1	0	0	1	k__Bacteria; p__Proteobacteria; c__Gammaproteobacteria; o__Betaproteobacteriales; f__Nitrosomonadaceae; g__MND1; s__uncultured_bacterium_g_MND1
OTU1932	0	0	0	0	0	1	0	0	0	0	0	1	0	0	0	0	11	26	32	0	37	5	0	25	68	13	30	252	126	47	24	0	0	0	0	0	0	1	1	0	0	6	0	1	0	0	0	0	k__Bacteria; p__Actinobacteria; c__Acidimicrobiia; o__Actinomarinales; f__uncultured_bacterium_o_Actinomarinales; g__uncultured_bacterium_o_Actinomarinales; s__uncultured_bacterium_o_Actinomarinales
OTU194	5	254	0	1	0	0	369	0	1	4	12	1	0	40	1	0	0	0	0	5	28	0	0	8	0	0	0	0	0	0	34	0	0	0	1	0	0	2	7	0	2	1	2	4	0	0	0	1	k__Bacteria; p__Bacteroidetes; c__Bacteroidia; o__Bacteroidales; f__Muribaculaceae; g__uncultured_bacterium_f_Muribaculaceae; s__uncultured_bacterium_f_Muribaculaceae
OTU1945	0	12	0	0	0	0	37	9	0	1	0	1	0	0	1	0	0	0	0	0	0	0	0	0	0	0	1	0	12	0	0	24	0	0	0	0	0	0	0	0	0	0	0	3	0	0	0	0	k__Bacteria; p__Firmicutes; c__Clostridia; o__Clostridiales; f__Lachnospiraceae; g__Lachnoclostridium; s__uncultured_bacterium_g_Lachnoclostridium
OTU195	2	0	0	1	0	0	0	0	0	0	0	0	0	0	0	0	0	0	0	0	1	50	101	19	16	20	0	0	76	81	0	0	0	0	1	1	0	0	0	0	0	0	0	1	0	0	0	0	k__Bacteria; p__Proteobacteria; c__Gammaproteobacteria; o__Betaproteobacteriales; f__TRA3-20; g__uncultured_bacterium_f_TRA3-20; s__uncultured_bacterium_f_TRA3-20
OTU196	12	20	50	5	9	15	1	17	11	38	102	3	30	20	21	34	0	27	0	0	0	0	0	5	0	0	0	0	0	0	0	0	8	1	8	5	4	4	2	2	26	3	18	11	3	2	12	14	k__Bacteria; p__Actinobacteria; c__Actinobacteria; o__Actinomycetales; f__Actinomycetaceae; g__Actinomyces; s__Actinomyces_oris
OTU1962	2	2	1	2	0	0	0	1	6	15	7	11	5	8	14	9	0	0	0	0	0	0	0	0	0	0	0	0	0	0	0	0	0	0	5	4	2	1	1	0	2	1	2	3	3	0	0	0	k__Bacteria; p__Acidobacteria; c__Subgroup_6; o__uncultured_bacterium_c_Subgroup_6; f__uncultured_bacterium_c_Subgroup_6; g__uncultured_bacterium_c_Subgroup_6; s__uncultured_bacterium_c_Subgroup_6
OTU1963	34	7	48	41	51	10	11	18	18	83	42	73	23	52	55	30	0	0	0	0	0	0	0	0	0	0	0	0	0	0	0	0	29	16	19	23	16	13	11	7	15	14	11	28	24	8	2	11	k__Bacteria; p__Acidobacteria; c__Blastocatellia_Subgroup_4; o__Pyrinomonadales; f__Pyrinomonadaceae; g__RB41; s__uncultured_bacterium_g_RB41
OTU197	0	0	0	0	0	0	0	0	22	2	1	2	0	0	0	0	1	0	105	0	0	0	0	0	0	22	0	0	0	10	37	0	2	0	0	0	0	0	0	0	0	0	0	0	0	0	0	0	k__Bacteria; p__Acidobacteria; c__Thermoanaerobaculia; o__Thermoanaerobaculales; f__Thermoanaerobaculaceae; g__Subgroup_10; s__uncultured_bacterium_g_Subgroup_10
OTU1973	0	0	0	0	0	0	0	0	0	4	0	4	0	0	0	0	0	0	2	0	0	10	0	0	13	0	0	0	0	0	13	0	0	0	0	0	0	0	0	0	0	4	0	0	0	1	0	0	k__Bacteria; p__Proteobacteria; c__Alphaproteobacteria; o__Dongiales; f__Dongiaceae; g__Dongia; s__uncultured_bacterium_g_Dongia
OTU1976	0	0	0	0	0	0	0	0	0	0	0	0	0	0	0	0	1	0	24	0	0	0	0	0	14	8	0	0	1	0	0	0	0	0	0	0	0	0	0	0	0	0	0	0	0	0	0	0	k__Bacteria; p__Actinobacteria; c__Actinobacteria; o__Propionibacteriales; f__Propionibacteriaceae; g__Microlunatus; s__uncultured_bacterium_g_Microlunatus
OTU198	11	0	0	4	4	0	0	4	8	4	1	2	1	2	4	1	64	149	28	16	118	29	29	37	130	54	50	15	193	84	28	17	2	0	4	3	0	1	1	1	1	9	0	1	1	1	0	7	k__Bacteria; p__Actinobacteria; c__Acidimicrobiia; o__Microtrichales; f__uncultured_bacterium_o_Microtrichales; g__uncultured_bacterium_o_Microtrichales; s__uncultured_bacterium_o_Microtrichales
OTU1980	0	1	0	0	0	0	0	0	3	1	1	3	25	0	1	0	0	0	0	0	0	0	0	0	0	0	0	0	0	0	0	0	0	13	0	0	1	0	2	16	0	0	0	4	1	0	0	0	k__Bacteria; p__Planctomycetes; c__Planctomycetacia; o__Isosphaerales; f__Isosphaeraceae; g__uncultured_bacterium_f_Isosphaeraceae; s__uncultured_bacterium_f_Isosphaeraceae
OTU1981	0	0	0	0	1	1	1	1	1	4	4	0	0	0	20	17	0	0	0	0	0	0	0	0	4	0	0	0	0	0	0	0	0	0	0	0	0	0	0	1	1	0	0	10	3	0	0	0	k__Bacteria; p__Proteobacteria; c__Alphaproteobacteria; o__Rhizobiales; f__Beijerinckiaceae; g__uncultured_bacterium_f_Beijerinckiaceae; s__uncultured_bacterium_f_Beijerinckiaceae
OTU1984	5	6	1	3	2	1	4	5	2	0	3	0	0	2	17	6	0	4	6	0	5	4	0	0	0	1	0	12	0	0	0	0	6	1	4	0	0	2	4	3	7	0	0	0	1	1	2	5	k__Bacteria; p__Proteobacteria; c__Gammaproteobacteria; o__Pseudomonadales; f__Pseudomonadaceae; g__Pseudomonas; s__uncultured_bacterium_g_Pseudomonas
OTU199	0	0	0	2	0	0	0	0	1	20	3	4	0	2	0	0	39	6	0	0	25	0	2	0	14	30	13	17	43	76	0	0	0	1	3	1	3	1	0	1	3	1	0	0	0	0	0	0	k__Bacteria; p__Actinobacteria; c__Acidimicrobiia; o__uncultured_bacterium_c_Acidimicrobiia; f__uncultured_bacterium_c_Acidimicrobiia; g__uncultured_bacterium_c_Acidimicrobiia; s__uncultured_bacterium_c_Acidimicrobiia
OTU1993	0	1	0	3	1	0	0	0	0	0	6	0	0	0	12	0	0	0	0	2	0	7	0	0	0	0	0	0	0	0	20	42	0	0	0	0	0	0	0	0	0	2	8	0	0	0	0	0	k__Bacteria; p__Proteobacteria; c__Alphaproteobacteria; o__Rhodobacterales; f__Rhodobacteraceae; g__Ruegeria; s__uncultured_bacterium_g_Ruegeria
OTU2	1140	126	48	348	137	394	24	200	3	7	3	4	17	40	20	40	10	3297	3800	5640	15	14	4	4	10	22	6	58	12	0	65	10	7	18	27	150	358	41	10	6	170	93	185	615	2239	2684	1476	1661	k__Bacteria; p__Proteobacteria; c__Alphaproteobacteria; o__Sphingomonadales; f__Sphingomonadaceae; g__Sphingomonas; s__uncultured_bacterium_g_Sphingomonas
OTU20	24	244	88	28	36	10	169	37	100	444	218	66	113	235	282	163	24	29	0	9	22	1007	53	55	0	7	1	5	36	5	0	69	20	1	22	17	1	11	17	8	10	2	20	32	8	4	3	2	k__Bacteria; p__Firmicutes; c__Clostridia; o__Clostridiales; f__Clostridiaceae_1; g__Clostridium_sensu_stricto_1; s__uncultured_bacterium_g_Clostridium_sensu_stricto_1
OTU200	0	58	0	0	0	0	66	0	2	1	0	1	0	2	16	16	0	12	0	0	0	29	0	0	0	10	6	0	0	0	0	0	0	0	0	0	0	0	0	0	1	0	0	12	2	0	2	1	k__Bacteria; p__Proteobacteria; c__Gammaproteobacteria; o__Betaproteobacteriales; f__Burkholderiaceae; g__Parasutterella; s__uncultured_bacterium_g_Parasutterella
OTU2007	0	0	0	0	0	0	0	5	0	0	0	1	0	0	1	0	3	0	5	0	0	0	18	0	3	5	0	12	1	1	0	0	5	0	3	0	1	0	0	0	0	0	1	0	0	0	0	0	k__Bacteria; p__Actinobacteria; c__Thermoleophilia; o__Solirubrobacterales; f__67-14; g__uncultured_bacterium_f_67-14; s__uncultured_bacterium_f_67-14
OTU201	0	1	0	0	0	0	0	0	0	0	0	0	0	0	0	0	0	0	0	0	0	0	0	0	0	4	41	0	0	114	0	9	0	0	0	0	0	0	0	0	0	0	0	0	0	0	0	0	k__Bacteria; p__Actinobacteria; c__Acidimicrobiia; o__Actinomarinales; f__uncultured_bacterium_o_Actinomarinales; g__uncultured_bacterium_o_Actinomarinales; s__uncultured_bacterium_o_Actinomarinales
OTU2018	4	1	0	5	18	0	1	6	0	5	0	9	0	0	1	0	0	0	0	0	0	0	0	0	0	0	0	0	0	0	0	0	1	4	1	4	10	0	0	0	0	0	0	1	0	3	1	0	k__Bacteria; p__Acidobacteria; c__Acidobacteriia; o__Acidobacteriales; f__uncultured_bacterium_o_Acidobacteriales; g__uncultured_bacterium_o_Acidobacteriales; s__uncultured_bacterium_o_Acidobacteriales
OTU202	3	0	2	0	0	20	0	8	12	2	10	0	0	0	0	14	0	0	0	0	0	2	0	0	0	0	0	0	0	0	0	0	8	69	4	12	2	13	14	42	36	33	17	9	14	30	30	89	k__Bacteria; p__Cyanobacteria; c__Oxyphotobacteria; o__Chloroplast; f__Lolium_perenne; g__Lolium_perenne; s__Lolium_perenne
OTU2022	1	0	0	20	31	0	0	0	0	0	0	0	0	0	0	0	0	0	0	0	0	0	0	0	0	0	0	0	0	0	0	0	0	4	0	0	1	0	0	0	0	0	0	0	0	0	0	0	k__Bacteria; p__Chloroflexi; c__Anaerolineae; o__SBR1031; f__uncultured_bacterium_o_SBR1031; g__uncultured_bacterium_o_SBR1031; s__uncultured_bacterium_o_SBR1031
OTU2023	0	0	0	0	0	0	0	0	0	2	0	40	0	0	17	0	0	0	0	0	0	0	0	0	0	0	0	0	0	4	0	0	0	0	10	4	0	0	0	0	0	0	0	2	1	0	0	0	k__Bacteria; p__Acidobacteria; c__Acidobacteriia; o__Solibacterales; f__Solibacteraceae_Subgroup_3; g__Bryobacter; s__uncultured_bacterium_g_Bryobacter
OTU2024	0	0	1	0	4	0	0	0	0	1	1	2	5	0	0	0	6	0	0	18	0	0	0	0	8	0	0	0	0	0	0	0	0	0	1	0	0	0	2	3	0	0	0	1	0	0	0	0	k__Bacteria; p__Actinobacteria; c__Actinobacteria; o__Propionibacteriales; f__Nocardioidaceae; g__Nocardioides; s__uncultured_bacterium_g_Nocardioides
OTU203	0	0	0	0	7	0	0	0	0	0	0	0	0	0	0	0	158	0	0	0	0	13	0	0	0	0	0	0	0	19	0	0	0	0	0	0	0	2	0	0	0	0	0	0	1	0	0	0	k__Bacteria; p__Gemmatimonadetes; c__Gemmatimonadetes; o__Gemmatimonadales; f__Gemmatimonadaceae; g__Gemmatimonas; s__uncultured_bacterium_g_Gemmatimonas
OTU204	10	0	0	0	5	21	1	4	10	2	3	0	0	1	0	0	0	0	0	0	0	0	0	0	0	0	0	0	0	0	0	0	0	33	8	3	1	6	1	3	6	8	14	4	10	2	17	20	k__Bacteria; p__Proteobacteria; c__Alphaproteobacteria; o__Rickettsiales; f__Mitochondria; g__Triticum_aestivum_bread_wheat; s__Triticum_aestivum_bread_wheat
OTU2047	0	0	0	1	0	0	0	9	0	1	15	2	0	0	0	0	5	2	3	0	1	6	6	27	16	0	4	0	0	3	7	3	0	0	0	0	0	0	0	3	0	1	0	0	0	0	0	0	k__Bacteria; p__Actinobacteria; c__Thermoleophilia; o__Solirubrobacterales; f__67-14; g__uncultured_bacterium_f_67-14; s__uncultured_bacterium_f_67-14
OTU205	0	10	0	0	13	0	0	30	1	23	2	4	0	18	2	1	0	22	0	11	41	1	0	16	0	1	3	23	12	0	22	46	19	1	6	13	12	1	0	1	4	6	2	10	3	0	0	2	k__Bacteria; p__Actinobacteria; c__Actinobacteria; o__Bifidobacteriales; f__Bifidobacteriaceae; g__Bifidobacterium; s__uncultured_bacterium_g_Bifidobacterium
OTU2057	0	2	0	0	0	0	0	0	0	0	0	0	0	0	0	0	0	17	0	0	9	0	0	0	13	0	0	0	0	1	0	0	0	2	0	3	6	0	0	0	0	0	0	0	0	0	0	0	k__Bacteria; p__Bacteroidetes; c__Bacteroidia; o__Cytophagales; f__Hymenobacteraceae; g__Pontibacter; s__uncultured_bacterium_g_Pontibacter
OTU206	0	0	0	0	0	0	0	0	0	0	0	0	0	0	0	0	0	0	0	0	0	0	0	15	0	16	0	0	0	28	0	134	12	0	0	0	0	0	0	0	0	0	0	0	0	0	0	0	k__Bacteria; p__Chloroflexi; c__Anaerolineae; o__Ardenticatenales; f__Ardenticatenaceae; g__uncultured_bacterium_f_Ardenticatenaceae; s__uncultured_bacterium_f_Ardenticatenaceae
OTU2069	0	0	0	6	0	0	0	0	3	12	2	0	0	0	1	0	0	0	0	0	0	0	0	0	0	0	0	0	0	2	0	0	5	0	2	6	18	2	0	0	2	1	2	0	0	0	0	0	k__Bacteria; p__Proteobacteria; c__Gammaproteobacteria; o__Xanthomonadales; f__Rhodanobacteraceae; g__Dyella; s__uncultured_bacterium_g_Dyella
OTU207	0	0	6	0	0	0	0	0	3	0	1	0	0	0	0	0	0	0	0	0	0	8	0	0	2	73	0	82	22	0	0	0	0	0	0	0	0	0	0	2	0	1	0	0	0	0	0	0	k__Bacteria; p__Proteobacteria; c__Alphaproteobacteria; o__Rhizobiales; f__Rhizobiales_Incertae_Sedis; g__Phreatobacter; s__uncultured_bacterium_g_Phreatobacter
OTU2071	0	0	0	0	0	0	0	0	3	8	1	72	0	3	17	6	0	0	0	0	0	0	0	0	0	0	0	0	0	0	0	0	8	0	2	2	0	0	0	0	0	0	0	0	0	0	0	0	k__Bacteria; p__Verrucomicrobia; c__Verrucomicrobiae; o__Chthoniobacterales; f__Chthoniobacteraceae; g__Candidatus_Udaeobacter; s__uncultured_bacterium_g_Candidatus_Udaeobacter
OTU208	5	1	9	20	6	0	0	4	0	0	0	0	0	0	0	0	104	6	0	0	0	13	0	0	0	9	0	0	18	0	0	0	0	0	0	1	4	1	0	1	0	5	0	0	1	0	0	0	k__Bacteria; p__Bacteroidetes; c__Bacteroidia; o__Bacteroidales; f__Rikenellaceae; g__DMER64; s__uncultured_bacterium_g_DMER64
OTU209	1	1	1	0	0	0	1	0	0	2	2	7	12	89	1	2	0	0	14	0	0	15	12	0	5	11	0	1	24	2	31	15	94	7	3	7	5	5	2	43	8	7	32	1	9	9	8	0	k__Bacteria; p__Proteobacteria; c__Alphaproteobacteria; o__Rhodobacterales; f__Rhodobacteraceae; g__Rubellimicrobium; s__uncultured_bacterium_g_Rubellimicrobium
OTU2090	0	10	0	1	0	0	1	0	0	0	1	2	0	0	0	2	2	2	0	0	0	0	0	0	12	0	0	0	0	13	0	0	0	0	1	0	0	0	0	0	0	0	0	1	0	0	0	0	k__Bacteria; p__Bacteroidetes; c__Bacteroidia; o__Chitinophagales; f__Chitinophagaceae; g__Flavitalea; s__uncultured_bacterium_g_Flavitalea
OTU21	8	11	14	11	15	2	6	6	6	21	10	51	20	21	24	24	144	26	143	57	140	120	287	255	34	38	80	298	90	50	163	198	18	8	8	18	12	3	3	4	5	8	46	17	8	3	8	18	k__Bacteria; p__Proteobacteria; c__Alphaproteobacteria; o__Rhizobiales; f__Rhizobiaceae; g__Mesorhizobium; s__uncultured_bacterium_g_Mesorhizobium
OTU210	2	11	0	1	0	0	4	4	0	13	4	2	2	0	14	0	16	0	10	0	0	0	2	0	0	0	19	0	20	1	90	70	7	1	2	1	0	0	0	2	3	0	0	4	0	0	1	0	k__Bacteria; p__Firmicutes; c__Clostridia; o__Clostridiales; f__Ruminococcaceae; g__Ruminococcus_2; s__uncultured_bacterium_g_Ruminococcus_2
OTU2107	0	0	0	0	3	0	9	0	0	1	3	1	13	1	1	12	11	0	0	0	0	0	0	0	0	0	0	0	0	0	0	0	0	2	0	0	0	0	0	0	0	0	15	0	0	0	0	0	k__Bacteria; p__Proteobacteria; c__Alphaproteobacteria; o__Rhizobiales; f__Xanthobacteraceae; g__Xanthobacter; s__uncultured_bacterium_g_Xanthobacter
OTU211	0	0	0	0	0	0	0	0	0	0	0	0	0	0	0	0	0	0	0	147	0	0	0	0	0	0	0	0	0	0	0	0	0	0	0	0	0	0	0	0	0	0	0	0	0	0	0	0	k__Bacteria; p__Bacteroidetes; c__Bacteroidia; o__Chitinophagales; f__Chitinophagaceae; g__Chitinophaga; s__bacterium_enrichment_culture
OTU2111	0	23	1	0	0	0	78	0	0	0	0	0	3	1	4	0	0	0	0	0	0	0	0	0	0	0	0	0	0	0	0	0	1	0	3	0	0	7	5	0	0	0	2	1	2	0	0	0	k__Bacteria; p__Firmicutes; c__Clostridia; o__Clostridiales; f__Lachnospiraceae; g__Lachnospiraceae_NK4A136_group; s__uncultured_bacterium_g_Lachnospiraceae_NK4A136_group
OTU2114	0	11	20	1	2	5	0	0	0	0	3	3	5	0	0	1	0	9	1	0	0	0	61	0	0	1	0	0	0	3	27	10	0	1	1	2	0	1	1	0	0	0	0	2	1	0	0	0	k__Bacteria; p__Proteobacteria; c__Alphaproteobacteria; o__Sphingomonadales; f__Sphingomonadaceae; g__Novosphingobium; s__uncultured_bacterium_g_Novosphingobium
OTU2116	0	3	0	0	0	0	7	4	1	0	0	22	0	0	1	0	0	0	0	12	0	0	0	0	0	0	0	0	0	0	0	0	0	0	0	0	1	10	4	0	0	0	0	0	0	0	0	0	k__Bacteria; p__Bacteroidetes; c__Bacteroidia; o__Bacteroidales; f__Prevotellaceae; g__Prevotella_9; s__uncultured_bacterium_g_Prevotella_9
OTU2117	1	1	2	2	6	1	0	3	0	8	13	15	1	2	4	0	0	0	0	0	0	0	0	0	0	0	0	0	0	0	0	0	2	1	2	0	2	6	2	2	2	0	1	4	0	1	0	5	k__Bacteria; p__Acidobacteria; c__Subgroup_6; o__uncultured_bacterium_c_Subgroup_6; f__uncultured_bacterium_c_Subgroup_6; g__uncultured_bacterium_c_Subgroup_6; s__uncultured_bacterium_c_Subgroup_6
OTU212	1	0	0	0	0	0	0	0	0	1	0	2	0	0	1	0	17	0	0	3	0	20	5	9	31	44	23	62	21	27	0	0	3	0	0	2	1	0	0	0	0	0	0	1	0	0	0	0	k__Bacteria; p__Proteobacteria; c__Deltaproteobacteria; o__NB1-j; f__uncultured_bacterium_o_NB1-j; g__uncultured_bacterium_o_NB1-j; s__uncultured_bacterium_o_NB1-j
OTU2120	8	14	0	1	2	10	4	1	4	31	0	8	1	19	2	0	14	0	0	0	0	7	0	14	5	0	6	0	5	11	0	0	0	6	1	1	0	0	0	0	11	0	2	1	6	6	1	0	k__Bacteria; p__Actinobacteria; c__Actinobacteria; o__Frankiales; f__Acidothermaceae; g__Acidothermus; s__uncultured_bacterium_g_Acidothermus
OTU2121	0	0	21	0	0	1	1	0	0	0	0	1	0	0	0	0	0	0	0	0	0	23	0	0	20	0	0	0	0	0	0	0	1	1	0	0	0	0	0	0	0	0	19	0	0	0	0	0	k__Bacteria; p__Proteobacteria; c__Alphaproteobacteria; o__Rhodobacterales; f__Rhodobacteraceae; g__Amaricoccus; s__uncultured_bacterium_g_Amaricoccus
OTU213	1	0	0	0	0	0	0	0	0	0	0	4	0	0	0	0	0	0	0	1	0	0	0	0	0	0	0	189	0	0	0	0	0	0	0	0	0	0	0	0	0	0	0	0	0	0	0	0	k__Bacteria; p__Proteobacteria; c__Deltaproteobacteria; o__Myxococcales; f__Haliangiaceae; g__Haliangium; s__uncultured_bacterium_g_Haliangium
OTU2139	1	0	0	0	0	0	3	0	0	1	0	1	0	1	1	0	0	0	1	7	0	8	0	0	24	0	0	1	7	0	0	0	1	0	1	0	0	0	0	0	1	0	0	0	0	0	0	0	k__Bacteria; p__Proteobacteria; c__Gammaproteobacteria; o__Gammaproteobacteria_Incertae_Sedis; Unclassified; g__Acidibacter; s__uncultured_bacterium_g_Acidibacter
OTU214	8	0	1	10	1	26	0	8	2	0	0	1	0	0	1	2	0	0	0	2	0	0	0	0	0	0	0	0	0	0	14	0	6	1	8	6	11	7	7	7	3	7	18	6	81	103	12	19	k__Bacteria; p__Firmicutes; c__Bacilli; o__Bacillales; f__Paenibacillaceae; g__Saccharibacillus; s__uncultured_bacterium_g_Saccharibacillus
OTU2140	1	0	0	1	2	0	0	1	1	1	0	0	0	1	1	0	0	0	4	0	0	0	13	0	20	0	0	0	0	11	0	0	0	0	2	0	2	0	2	3	0	0	0	0	0	1	0	0	k__Bacteria; p__Proteobacteria; c__Gammaproteobacteria; o__Salinisphaerales; f__Solimonadaceae; g__Polycyclovorans; s__uncultured_bacterium_g_Polycyclovorans
OTU2145	0	0	0	4	3	0	0	0	0	1	5	0	0	1	0	3	0	0	0	0	0	11	0	0	0	0	0	0	0	0	22	0	0	0	1	0	2	0	0	0	1	0	0	3	1	0	2	1	k__Bacteria; p__Proteobacteria; c__Alphaproteobacteria; o__Rhodobacterales; f__Rhodobacteraceae; g__uncultured_bacterium_f_Rhodobacteraceae; s__uncultured_bacterium_f_Rhodobacteraceae
OTU215	0	5	4	0	4	1	0	0	0	1	15	10	0	0	0	0	25	34	7	21	13	32	16	170	31	0	1	84	34	40	104	19	1	7	16	11	0	6	7	11	14	2	3	11	4	3	2	32	k__Bacteria; p__Actinobacteria; c__Actinobacteria; o__Frankiales; f__Geodermatophilaceae; g__Blastococcus; s__uncultured_bacterium_g_Blastococcus
OTU216	0	0	0	0	0	0	0	0	0	0	0	0	0	0	0	0	32	0	0	0	0	0	0	14	5	2	0	0	123	0	0	0	2	0	0	0	0	0	0	0	0	0	0	0	0	0	0	1	k__Bacteria; p__Bacteroidetes; c__Bacteroidia; o__Cytophagales; f__Microscillaceae; g__uncultured_bacterium_f_Microscillaceae; s__uncultured_bacterium_f_Microscillaceae
OTU217	0	1	1	0	1	0	0	9	0	0	0	0	0	0	0	0	0	0	0	0	7	0	0	0	0	0	166	0	0	3	0	12	0	0	0	0	0	0	0	0	0	0	0	0	0	0	0	0	k__Bacteria; p__Chloroflexi; c__Chloroflexia; o__Thermomicrobiales; f__JG30-KF-CM45; g__uncultured_bacterium_f_JG30-KF-CM45; s__uncultured_bacterium_f_JG30-KF-CM45
OTU218	2	0	0	11	0	0	13	5	3	0	8	9	0	12	0	14	19	0	27	0	0	0	0	0	0	19	0	0	0	0	0	0	2	1	4	7	5	3	5	8	5	11	9	0	0	2	0	1	k__Bacteria; p__Firmicutes; c__Clostridia; o__Clostridiales; f__Family_XI; g__Finegoldia; s__uncultured_bacterium_g_Finegoldia
OTU2184	0	0	0	3	1	1	0	0	5	0	0	2	0	0	0	0	0	6	0	7	12	0	0	0	9	5	0	0	0	0	0	0	0	0	0	0	0	0	0	3	0	0	2	3	0	0	0	6	k__Bacteria; p__Proteobacteria; c__Deltaproteobacteria; o__Myxococcales; f__BIrii41; g__uncultured_bacterium_f_BIrii41; s__uncultured_bacterium_f_BIrii41
OTU2186	4	1	1	0	3	0	1	4	0	4	7	3	1	2	5	3	4	0	10	0	0	0	0	0	0	0	0	0	0	0	0	0	4	3	5	4	1	1	1	3	2	2	3	2	1	1	0	1	k__Bacteria; p__Proteobacteria; c__Gammaproteobacteria; o__Pseudomonadales; f__Moraxellaceae; g__Acinetobacter; s__uncultured_bacterium_g_Acinetobacter
OTU2189	0	0	0	2	7	7	0	5	5	5	1	8	0	15	28	1	0	0	0	0	0	0	0	1	3	6	0	11	2	3	5	0	1	1	2	1	6	2	0	5	1	1	1	2	0	1	0	2	k__Bacteria; p__Actinobacteria; c__Thermoleophilia; o__Gaiellales; f__Gaiellaceae; g__Gaiella; s__uncultured_bacterium_g_Gaiella
OTU219	3	0	0	1	9	0	0	0	1	3	1	11	0	1	54	0	82	8	30	23	43	29	73	86	72	191	58	36	69	64	16	15	1	3	0	4	3	2	2	9	1	3	0	9	1	0	0	9	k__Bacteria; p__Actinobacteria; c__Thermoleophilia; o__Solirubrobacterales; f__Solirubrobacteraceae; g__Solirubrobacter; s__uncultured_bacterium_g_Solirubrobacter
OTU2195	0	0	0	0	1	0	0	0	0	0	0	0	0	0	0	0	0	0	0	0	0	3	0	19	0	2	4	0	0	0	0	0	0	0	1	1	8	0	0	0	0	0	0	0	0	0	0	0	k__Bacteria; p__Proteobacteria; c__Alphaproteobacteria; o__Rhodospirillales; f__Rhodopirillaceae; g__Defluviicoccus; s__uncultured_bacterium_g_Defluviicoccus
OTU22	40	112	49	36	28	47	173	88	12	115	294	775	29	77	111	43	6	11	65	6	16	40	16	32	6	35	6	24	36	3	36	14	45	17	41	65	90	17	11	27	16	51	43	130	60	40	40	26	k__Bacteria; p__Actinobacteria; c__Actinobacteria; o__Corynebacteriales; f__Nocardiaceae; g__Rhodococcus; s__uncultured_bacterium_g_Rhodococcus
OTU220	0	86	16	0	0	0	151	0	0	0	0	0	0	3	0	0	0	0	0	0	0	0	0	0	0	0	0	0	0	0	16	16	0	0	0	0	0	0	0	0	0	0	0	0	0	0	0	0	k__Bacteria; p__Bacteroidetes; c__Bacteroidia; o__Flavobacteriales; f__Flavobacteriaceae; g__Aequorivita; s__uncultured_bacterium_g_Aequorivita
OTU221	1	204	0	0	0	0	381	4	0	0	5	2	0	0	1	0	0	0	0	0	0	0	0	1	0	0	0	0	0	0	0	17	1	0	1	1	1	20	17	0	0	2	0	0	0	0	0	0	k__Bacteria; p__Bacteroidetes; c__Bacteroidia; o__Bacteroidales; f__Muribaculaceae; g__uncultured_bacterium_f_Muribaculaceae; s__uncultured_bacterium_f_Muribaculaceae
OTU222	0	0	0	0	1	0	0	0	2	8	4	5	286	5	9	1	0	0	0	0	0	0	0	0	0	0	0	0	0	0	0	0	0	0	2	1	0	0	0	0	1	0	0	1	1	0	0	37	k__Bacteria; p__Gemmatimonadetes; c__Gemmatimonadetes; o__Gemmatimonadales; f__Gemmatimonadaceae; g__Gemmatirosa; s__uncultured_bacterium_g_Gemmatirosa
OTU2223	1	3	20	1	11	3	1	1	1	26	1	1	2	1	0	0	2	0	0	0	0	4	0	0	0	4	0	0	0	4	0	1	7	1	1	0	0	0	0	0	2	0	0	1	2	1	0	3	k__Bacteria; p__Chloroflexi; c__TK10; o__uncultured_bacterium_c_TK10; f__uncultured_bacterium_c_TK10; g__uncultured_bacterium_c_TK10; s__uncultured_bacterium_c_TK10
OTU223	0	0	0	0	0	0	0	0	0	0	0	0	0	0	0	0	0	3	1	0	0	0	0	0	0	0	0	0	0	15	0	175	0	0	0	0	0	0	0	0	0	0	0	0	0	0	0	0	k__Bacteria; p__Gemmatimonadetes; c__S0134_terrestrial_group; o__uncultured_bacterium_c_S0134_terrestrial_group; f__uncultured_bacterium_c_S0134_terrestrial_group; g__uncultured_bacterium_c_S0134_terrestrial_group; s__uncultured_bacterium_c_S0134_terrestrial_group
OTU2237	1	1	0	0	0	7	0	0	0	5	0	0	0	0	0	0	0	0	0	6	0	2	2	0	5	0	0	0	0	13	0	0	0	0	16	8	0	0	0	6	0	0	0	1	0	0	0	0	k__Bacteria; p__Proteobacteria; c__Alphaproteobacteria; o__Rhodobacterales; f__Rhodobacteraceae; g__uncultured_bacterium_f_Rhodobacteraceae; s__uncultured_bacterium_f_Rhodobacteraceae
OTU224	0	0	0	0	0	0	0	0	0	0	0	0	0	0	0	0	26	0	0	0	0	0	152	0	2	0	2	0	0	2	0	0	0	0	0	0	0	0	0	0	0	0	0	0	0	0	0	0	k__Bacteria; p__Bacteroidetes; c__Bacteroidia; o__Chitinophagales; f__Saprospiraceae; g__uncultured_bacterium_f_Saprospiraceae; s__uncultured_bacterium_f_Saprospiraceae
OTU2245	0	0	0	0	0	0	0	0	0	11	0	0	0	0	0	0	0	0	0	0	0	0	6	0	1	0	0	0	0	20	8	0	0	0	0	0	3	0	0	0	0	0	0	0	0	0	0	0	k__Bacteria; p__Proteobacteria; c__Alphaproteobacteria; o__Rhizobiales; f__uncultured_bacterium_o_Rhizobiales; g__uncultured_bacterium_o_Rhizobiales; s__uncultured_bacterium_o_Rhizobiales
OTU225	4	0	2	10	64	7	1	0	0	3	9	4	20	43	2	11	0	1	15	1	0	8	13	9	0	10	0	0	4	0	81	66	2	1	4	1	23	8	0	0	1	0	3	2	31	8	1	0	k__Bacteria; p__Proteobacteria; c__Gammaproteobacteria; o__Alteromonadales; f__Pseudoalteromonadaceae; g__Pseudoalteromonas; s__uncultured_bacterium_g_Pseudoalteromonas
OTU2251	0	0	17	0	0	0	0	2	0	4	0	0	0	0	18	0	0	0	0	0	0	32	5	8	15	17	0	0	0	3	0	0	0	1	1	0	0	0	0	3	3	0	0	1	0	0	0	4	k__Bacteria; p__Proteobacteria; c__Alphaproteobacteria; o__Caulobacterales; f__Caulobacteraceae; g__uncultured_bacterium_f_Caulobacteraceae; s__uncultured_bacterium_f_Caulobacteraceae
OTU2258	0	0	0	0	0	0	0	0	0	2	1	3	34	0	1	0	0	0	0	0	0	0	0	0	0	0	0	0	0	0	0	0	0	0	0	0	0	0	0	0	15	0	0	0	1	1	14	0	k__Bacteria; p__Planctomycetes; c__Planctomycetacia; o__Isosphaerales; f__Isosphaeraceae; g__Aquisphaera; s__uncultured_bacterium_g_Aquisphaera
OTU226	0	0	2	2	0	0	0	0	0	13	0	2	0	0	0	0	0	0	0	0	0	0	0	0	0	1	0	0	0	134	0	0	0	1	0	2	0	0	0	0	0	4	0	6	0	0	0	0	k__Bacteria; p__Firmicutes; c__Bacilli; o__Bacillales; f__Planococcaceae; g__Savagea; s__uncultured_bacterium_g_Savagea
OTU227	0	0	0	0	1	0	0	1	0	1	3	9	0	10	12	0	0	0	25	0	15	1	35	0	46	4	0	0	0	6	0	0	0	0	2	2	2	0	1	0	0	0	1	6	2	1	1	0	k__Bacteria; p__Actinobacteria; c__Acidimicrobiia; o__Microtrichales; f__uncultured_bacterium_o_Microtrichales; g__uncultured_bacterium_o_Microtrichales; s__uncultured_bacterium_o_Microtrichales
OTU228	0	6	36	1	1	0	0	0	1	1	0	13	0	3	2	2	0	0	30	30	9	4	0	0	1	0	0	0	6	5	39	77	0	7	0	3	7	0	0	0	0	0	0	9	1	0	0	2	k__Bacteria; p__Firmicutes; c__Clostridia; o__Clostridiales; f__Ruminococcaceae; g__Ruminococcaceae_UCG-013; s__uncultured_bacterium_g_Ruminococcaceae_UCG-013
OTU2280	0	0	0	1	0	0	0	0	0	1	0	0	1	0	0	0	4	13	0	6	5	7	0	0	5	0	1	0	0	9	0	6	0	0	0	0	0	0	0	0	0	0	0	0	2	1	0	0	k__Bacteria; p__Bacteroidetes; c__Bacteroidia; o__Cytophagales; f__Microscillaceae; g__uncultured_bacterium_f_Microscillaceae; s__uncultured_bacterium_f_Microscillaceae
OTU2287	0	0	0	1	0	0	0	7	0	0	1	0	0	0	0	0	0	0	15	0	10	2	0	0	1	0	0	0	5	0	0	6	0	0	0	0	0	0	0	6	0	0	0	0	0	0	0	0	k__Bacteria; p__Bacteroidetes; c__Bacteroidia; o__Bacteroidales; f__Muribaculaceae; g__uncultured_bacterium_f_Muribaculaceae; s__uncultured_bacterium_f_Muribaculaceae
OTU229	0	2	37	2	10	8	2	20	7	2	18	1	11	7	3	0	0	0	0	0	0	0	0	0	0	0	0	0	0	0	0	0	23	18	15	18	13	3	10	17	6	3	6	5	5	4	0	13	k__Bacteria; p__Firmicutes; c__Clostridia; o__D8A-2; f__uncultured_bacterium_o_D8A-2; g__uncultured_bacterium_o_D8A-2; s__uncultured_bacterium_o_D8A-2
OTU2292	22	1	13	1	2	7	4	3	1	4	4	0	3	14	31	7	16	44	1	0	0	34	20	35	0	0	2	1	44	6	8	13	1	5	5	1	11	8	8	4	4	2	3	6	1	0	3	6	k__Bacteria; p__Proteobacteria; c__Gammaproteobacteria; o__Pseudomonadales; f__Pseudomonadaceae; g__Pseudomonas; s__uncultured_bacterium_g_Pseudomonas
OTU2296	0	0	1	0	0	0	6	0	2	2	0	12	7	0	1	2	0	0	0	5	0	24	1	0	1	0	3	0	0	0	0	0	0	0	0	0	0	0	0	0	0	0	5	0	0	1	1	0	k__Bacteria; p__Proteobacteria; c__Alphaproteobacteria; o__Micropepsales; f__Micropepsaceae; g__uncultured_bacterium_f_Micropepsaceae; s__uncultured_bacterium_f_Micropepsaceae
OTU2299	7	3	22	7	13	1	2	3	4	17	12	29	14	27	15	7	0	0	0	0	0	0	0	0	0	0	0	0	0	0	0	0	9	0	3	1	4	6	3	1	4	1	4	7	6	4	0	8	k__Bacteria; p__Acidobacteria; c__Subgroup_6; o__uncultured_bacterium_c_Subgroup_6; f__uncultured_bacterium_c_Subgroup_6; g__uncultured_bacterium_c_Subgroup_6; s__uncultured_bacterium_c_Subgroup_6
OTU23	68	24	136	88	91	147	6	120	71	47	74	17	23	60	30	145	5	0	9	0	0	0	0	0	0	0	0	0	0	0	0	0	297	144	148	132	177	87	81	95	144	194	188	132	68	47	74	66	k__Bacteria; p__Proteobacteria; c__Gammaproteobacteria; o__Enterobacteriales; f__Enterobacteriaceae; g__Rahnella; s__Rahnella_sp._SYC75
OTU230	0	5	0	0	1	0	6	0	0	4	0	1	4	17	0	1	0	0	0	0	0	1	2	46	4	0	0	0	0	0	0	85	0	1	0	2	0	75	71	2	0	0	0	0	0	1	0	0	k__Bacteria; p__Firmicutes; c__Clostridia; o__Clostridiales; f__Lachnospiraceae; g__Lachnospiraceae_NK4A136_group; s__uncultured_bacterium_g_Lachnospiraceae_NK4A136_group
OTU2301	4	1	15	5	9	4	3	6	3	8	43	23	8	8	35	3	0	0	0	0	0	0	0	0	0	0	0	0	0	0	0	0	4	1	15	9	10	3	7	3	3	1	7	18	8	0	6	4	k__Bacteria; p__Cyanobacteria; c__Oxyphotobacteria; o__Chloroplast; f__uncultured_bacterium; g__uncultured_bacterium; s__uncultured_bacterium
OTU2306	0	1	0	2	3	1	1	4	3	7	2	3	2	3	4	2	0	0	0	0	0	0	0	0	0	0	0	0	0	0	0	0	4	1	0	5	4	1	4	2	7	4	1	1	2	1	0	2	k__Bacteria; p__Actinobacteria; c__Acidimicrobiia; o__Microtrichales; f__Ilumatobacteraceae; g__CL500-29_marine_group; s__uncultured_bacterium_g_CL500-29_marine_group
OTU2308	0	0	0	0	1	0	0	2	0	0	0	5	0	0	0	0	9	0	0	0	0	32	0	24	10	0	0	0	4	1	1	8	0	0	0	0	0	0	1	18	0	1	0	0	0	0	0	0	k__Bacteria; p__Actinobacteria; c__Acidimicrobiia; o__Microtrichales; f__Ilumatobacteraceae; g__uncultured_bacterium_f_Ilumatobacteraceae; s__uncultured_bacterium_f_Ilumatobacteraceae
OTU231	2	4	4	217	132	2	1	0	0	3	0	2	0	0	0	0	0	0	0	0	0	18	0	0	0	4	0	0	0	8	0	0	1	0	3	1	0	0	0	0	0	1	0	0	0	0	0	0	k__Bacteria; p__Proteobacteria; c__Gammaproteobacteria; o__Pseudomonadales; f__Pseudomonadaceae; g__Pseudomonas; s__uncultured_bacterium_g_Pseudomonas
OTU2310	0	5	0	1	2	0	1	1	3	8	6	6	0	5	7	2	0	0	0	0	0	0	6	0	0	0	0	0	0	0	0	0	7	0	3	0	0	3	0	3	4	4	2	7	3	0	3	2	k__Bacteria; p__Chloroflexi; c__Dehalococcoidia; o__S085; f__uncultured_bacterium_o_S085; g__uncultured_bacterium_o_S085; s__uncultured_bacterium_o_S085
OTU2312	6	2	3	5	8	0	2	3	1	15	4	9	8	4	11	2	0	0	0	0	0	0	0	0	0	0	0	0	0	0	0	0	1	0	7	6	3	4	6	1	5	1	6	6	6	4	3	3	k__Bacteria; p__Acidobacteria; c__Subgroup_6; o__uncultured_bacterium_c_Subgroup_6; f__uncultured_bacterium_c_Subgroup_6; g__uncultured_bacterium_c_Subgroup_6; s__uncultured_bacterium_c_Subgroup_6
OTU2318	6	0	0	0	0	0	0	0	0	0	1	3	0	0	0	0	0	1	0	0	0	0	0	0	2	1	0	0	12	2	0	2	1	0	17	8	0	0	3	0	0	0	0	0	1	0	0	0	k__Bacteria; p__Chloroflexi; c__KD4-96; o__uncultured_bacterium_c_KD4-96; f__uncultured_bacterium_c_KD4-96; g__uncultured_bacterium_c_KD4-96; s__uncultured_bacterium_c_KD4-96
OTU232	0	0	0	3	1	1	0	0	0	0	2	6	0	4	1	0	0	0	0	0	0	0	0	0	0	0	0	0	0	0	0	0	11	5	10	7	5	191	223	3	0	1	0	0	0	0	0	0	k__Bacteria; p__Firmicutes; c__Clostridia; o__Clostridiales; f__Lachnospiraceae; g__Lachnospiraceae_NK4A136_group; s__uncultured_bacterium_g_Lachnospiraceae_NK4A136_group
OTU233	0	2	0	6	2	0	0	1	1	3	6	10	1	2	2	1	0	0	0	22	0	0	0	13	5	0	0	0	0	5	0	81	4	2	3	3	0	50	36	0	5	1	0	3	3	1	0	0	k__Bacteria; p__Bacteroidetes; c__Bacteroidia; o__Bacteroidales; f__Rikenellaceae; g__Alistipes; s__uncultured_bacterium_g_Alistipes
OTU2332	0	0	0	0	0	0	0	0	0	33	2	1	0	0	0	0	0	0	0	0	0	0	0	0	37	0	0	0	0	16	0	0	0	0	0	0	0	0	0	0	0	0	0	0	0	0	0	0	k__Bacteria; p__Actinobacteria; c__Actinobacteria; o__Propionibacteriales; f__Nocardioidaceae; g__Nocardioides; s__uncultured_bacterium_g_Nocardioides
OTU2333	0	0	0	0	0	0	0	0	0	1	0	1	0	0	0	0	0	0	0	0	0	0	0	0	10	0	12	0	8	24	0	0	0	1	1	0	0	0	0	0	0	0	0	2	1	0	0	0	k__Bacteria; p__Acidobacteria; c__Holophagae; o__Subgroup_7; f__uncultured_bacterium_o_Subgroup_7; g__uncultured_bacterium_o_Subgroup_7; s__uncultured_bacterium_o_Subgroup_7
OTU2337	0	0	0	0	14	0	0	0	0	0	3	1	1	5	31	0	0	0	10	6	0	0	0	0	0	0	0	0	0	0	0	0	0	0	0	0	0	0	0	0	0	0	0	0	0	1	5	0	k__Bacteria; p__Actinobacteria; c__Acidimicrobiia; o__Microtrichales; f__Ilumatobacteraceae; g__Ilumatobacter; s__uncultured_bacterium_g_Ilumatobacter
OTU234	6	0	10	2	10	12	0	23	17	0	0	2	3	0	0	0	0	0	0	0	0	0	0	0	0	0	0	0	0	0	0	0	14	10	8	11	11	7	10	2	8	14	8	5	5	3	5	3	k__Bacteria; p__Bacteroidetes; c__Bacteroidia; o__Flavobacteriales; f__Crocinitomicaceae; g__Fluviicola; s__uncultured_bacterium_g_Fluviicola
OTU235	14	2	60	13	6	10	2	16	6	4	12	10	6	8	21	7	0	0	4	0	0	0	17	0	10	0	0	0	6	1	18	23	5	4	5	3	1	2	4	0	8	3	25	7	3	2	10	11	k__Bacteria; p__Bacteroidetes; c__Bacteroidia; o__Bacteroidales; f__Bacteroidaceae; g__Bacteroides; s__uncultured_bacterium_g_Bacteroides
OTU236	0	0	0	0	0	0	0	0	0	0	0	0	0	0	0	0	0	0	0	0	0	0	0	0	0	0	0	148	0	0	0	0	0	0	0	0	0	0	0	0	0	0	0	0	0	0	0	0	k__Bacteria; p__Bacteroidetes; c__Bacteroidia; o__Sphingobacteriales; f__Sphingobacteriaceae; g__Mucilaginibacter; s__Sphingobacterium-like_sp._PC1.9
OTU237	0	1	5	4	2	0	0	0	0	9	6	2	2	4	12	5	0	0	0	0	0	0	0	86	0	0	0	0	0	6	0	41	2	3	14	6	5	101	87	4	0	0	2	4	0	0	0	0	k__Bacteria; p__Bacteroidetes; c__Bacteroidia; o__Bacteroidales; f__Rikenellaceae; g__Alistipes; s__uncultured_bacterium_g_Alistipes
OTU238	0	1	0	0	5	1	0	0	2	1	1	1	0	0	0	0	0	5	0	0	23	0	0	24	0	18	0	0	28	0	0	82	1	1	10	6	0	0	1	0	2	0	0	0	0	0	0	0	k__Bacteria; p__Firmicutes; c__Clostridia; o__Clostridiales; f__Lachnospiraceae; g__Fusicatenibacter; s__uncultured_bacterium_g_Fusicatenibacter
OTU2384	9	2	4	10	7	2	3	3	2	23	13	38	6	14	22	4	1	0	0	0	0	0	0	0	0	0	0	0	0	0	0	0	3	3	11	11	4	4	5	1	7	3	6	18	5	3	5	5	k__Bacteria; p__Acidobacteria; c__Subgroup_6; o__uncultured_bacterium_c_Subgroup_6; f__uncultured_bacterium_c_Subgroup_6; g__uncultured_bacterium_c_Subgroup_6; s__uncultured_bacterium_c_Subgroup_6
OTU239	4	0	1	0	1	0	0	3	0	1	0	1	1	0	1	13	8	7	0	8	6	5	0	49	12	11	11	1	11	3	0	2	0	1	0	0	2	0	1	1	0	2	0	0	2	0	0	0	k__Bacteria; p__Bacteroidetes; c__Bacteroidia; o__Bacteroidales; f__Muribaculaceae; g__uncultured_bacterium_f_Muribaculaceae; s__uncultured_bacterium_f_Muribaculaceae
OTU2396	0	15	0	0	0	0	0	0	0	0	0	72	0	0	0	0	0	116	10	0	20	0	1	62	49	2	30	0	29	33	0	34	1	0	5	4	4	0	0	0	0	0	0	0	2	0	0	0	k__Bacteria; p__Actinobacteria; c__Acidimicrobiia; o__Microtrichales; f__Ilumatobacteraceae; g__uncultured_bacterium_f_Ilumatobacteraceae; s__uncultured_bacterium_f_Ilumatobacteraceae
OTU24	4	13	3	17	15	3	0	5	5	8	10	25	7	13	11	2	89	203	80	0	35	22	23	69	171	167	52	158	282	416	44	43	2	1	8	7	4	1	4	1	9	4	0	3	0	2	1	11	k__Bacteria; p__Nitrospirae; c__Nitrospira; o__Nitrospirales; f__Nitrospiraceae; g__Nitrospira; s__uncultured_bacterium_g_Nitrospira
OTU240	1	1	24	2	4	4	1	0	2	6	1	17	0	10	28	1	26	4	11	17	39	2	6	28	24	29	2	18	67	17	0	2	8	3	7	4	0	3	7	2	3	3	1	8	2	2	5	8	k__Bacteria; p__Actinobacteria; c__Thermoleophilia; o__Gaiellales; f__uncultured_bacterium_o_Gaiellales; g__uncultured_bacterium_o_Gaiellales; s__uncultured_bacterium_o_Gaiellales
OTU2404	1	0	3	2	0	1	2	14	1	0	0	53	2	23	1	0	0	1	0	0	0	0	0	0	0	0	0	0	0	0	0	2	0	1	0	0	0	0	0	0	0	1	0	0	1	2	0	0	k__Bacteria; p__Acidobacteria; c__Acidobacteriia; o__Acidobacteriales; f__uncultured_bacterium_o_Acidobacteriales; g__uncultured_bacterium_o_Acidobacteriales; s__uncultured_bacterium_o_Acidobacteriales
OTU241	0	0	0	0	2	0	0	0	1	1	0	0	0	2	0	0	37	0	0	0	0	0	0	30	8	280	59	1	1	10	0	0	0	1	0	0	0	0	1	0	1	0	0	0	0	1	0	0	k__Bacteria; p__Proteobacteria; c__Gammaproteobacteria; o__Betaproteobacteriales; f__SC-I-84; g__uncultured_bacterium_f_SC-I-84; s__uncultured_bacterium_f_SC-I-84
OTU242	0	0	0	0	1	0	0	0	2	4	1	0	0	3	3	0	0	9	3	0	0	0	0	15	29	71	0	0	28	7	0	1	0	4	1	0	6	0	0	1	0	0	1	0	0	1	0	0	k__Bacteria; p__Actinobacteria; c__Thermoleophilia; o__Gaiellales; f__uncultured_bacterium_o_Gaiellales; g__uncultured_bacterium_o_Gaiellales; s__uncultured_bacterium_o_Gaiellales
OTU243	0	0	2	2	1	4	21	2	0	1	2	23	0	2	0	0	14	1	27	0	0	0	0	50	45	0	124	30	14	14	29	12	0	0	3	1	0	0	0	0	1	0	0	2	1	0	0	3	k__Bacteria; p__Actinobacteria; c__Acidimicrobiia; o__Microtrichales; f__Ilumatobacteraceae; g__CL500-29_marine_group; s__uncultured_bacterium_g_CL500-29_marine_group
OTU2430	2	0	0	0	0	0	0	0	0	0	0	4	0	0	4	0	0	0	14	3	0	0	0	0	0	0	0	0	0	0	0	20	0	2	0	1	0	0	0	0	1	1	0	0	1	0	0	0	k__Bacteria; p__Firmicutes; c__Clostridia; o__Clostridiales; f__Ruminococcaceae; g__Ruminococcaceae_UCG-014; s__uncultured_bacterium_g_Ruminococcaceae_UCG-014
OTU2436	0	0	0	0	3	0	0	13	0	1	2	8	2	0	10	0	9	3	38	2	66	9	36	57	41	100	18	36	47	16	75	23	1	0	4	1	1	5	1	0	0	2	0	0	0	3	0	2	k__Bacteria; p__Actinobacteria; c__Thermoleophilia; o__uncultured_bacterium_c_Thermoleophilia; f__uncultured_bacterium_c_Thermoleophilia; g__uncultured_bacterium_c_Thermoleophilia; s__uncultured_bacterium_c_Thermoleophilia
OTU244	0	0	0	2	0	0	0	0	0	5	0	0	0	0	1	0	0	0	0	0	4	0	0	0	0	16	1	0	0	9	0	184	0	0	2	2	0	0	1	0	0	0	0	0	0	0	0	0	k__Bacteria; p__Gemmatimonadetes; c__S0134_terrestrial_group; o__uncultured_bacterium_c_S0134_terrestrial_group; f__uncultured_bacterium_c_S0134_terrestrial_group; g__uncultured_bacterium_c_S0134_terrestrial_group; s__uncultured_bacterium_c_S0134_terrestrial_group
OTU2445	0	0	0	0	2	6	0	0	0	3	1	197	0	15	3	1	0	0	0	0	0	0	0	0	0	0	0	0	0	0	0	0	6	0	0	0	0	0	0	0	0	0	0	0	0	0	0	0	k__Bacteria; p__Verrucomicrobia; c__Verrucomicrobiae; o__Chthoniobacterales; f__Chthoniobacteraceae; g__Candidatus_Udaeobacter; s__uncultured_bacterium_g_Candidatus_Udaeobacter
OTU245	4	1	0	0	2	2	0	1	0	2	2	9	0	1	2	21	21	0	12	23	92	36	43	251	22	105	0	19	60	32	31	0	9	0	1	1	7	3	11	0	0	0	0	0	0	0	0	14	k__Bacteria; p__Actinobacteria; c__Actinobacteria; o__Propionibacteriales; f__Propionibacteriaceae; g__Microlunatus; s__uncultured_bacterium_g_Microlunatus
OTU246	8	0	7	6	0	15	0	16	12	0	2	1	11	6	0	8	0	0	0	0	0	0	0	0	0	0	0	0	0	0	0	0	20	6	4	3	21	8	8	6	7	2	4	7	7	4	1	7	k__Bacteria; p__Bacteroidetes; c__Bacteroidia; o__Flavobacteriales; f__Weeksellaceae; g__Moheibacter; s__uncultured_bacterium_g_Moheibacter
OTU2468	0	0	0	0	0	1	0	0	1	15	0	1	2	1	0	30	0	0	0	0	0	0	9	19	0	0	0	0	0	0	0	0	0	0	0	0	0	0	0	0	0	2	0	0	0	0	1	0	k__Bacteria; p__Proteobacteria; c__Alphaproteobacteria; o__Rhizobiales; f__Hyphomicrobiaceae; g__Hyphomicrobium; s__uncultured_bacterium_g_Hyphomicrobium
OTU247	0	0	0	0	0	0	0	0	2	3	1	2	0	1	1	0	30	136	0	0	28	0	0	0	36	0	0	0	0	1	0	0	0	0	1	0	0	0	0	0	0	0	0	0	2	0	2	1	k__Bacteria; p__Bacteroidetes; c__Bacteroidia; o__Chitinophagales; f__Chitinophagaceae; g__uncultured_bacterium_f_Chitinophagaceae; s__uncultured_bacterium_f_Chitinophagaceae
OTU2473	0	0	0	0	0	0	0	0	0	1	1	158	0	1	3	0	0	0	0	0	0	0	0	0	0	0	0	0	0	0	0	0	0	0	5	2	0	0	0	0	0	0	0	1	1	0	0	0	k__Bacteria; p__Acidobacteria; c__Acidobacteriia; o__Acidobacteriales; f__uncultured_bacterium_o_Acidobacteriales; g__uncultured_bacterium_o_Acidobacteriales; s__uncultured_bacterium_o_Acidobacteriales
OTU248	1	2	1	0	1	0	0	0	0	1	1	0	1	0	0	0	25	0	0	0	0	0	0	0	0	0	0	0	0	139	1	0	0	0	0	0	0	0	2	0	0	0	1	0	0	0	0	0	k__Bacteria; p__Nitrospirae; c__Nitrospira; o__Nitrospirales; f__Nitrospiraceae; g__Nitrospira; s__uncultured_bacterium_g_Nitrospira
OTU249	10	9	22	4	8	3	16	1	2	14	80	11	3	60	14	4	6	1	1	4	0	2	0	1	1	1	2	5	5	1	0	2	11	22	12	22	18	10	1	17	6	5	11	5	9	5	13	1	k__Bacteria; p__Actinobacteria; c__Actinobacteria; o__Micrococcales; f__Brevibacteriaceae; g__Brevibacterium; s__Brevibacterium_sp._H205
OTU2497	2	9	0	1	2	6	7	0	1	0	0	1	7	1	11	0	0	0	0	0	0	0	0	9	0	0	0	0	0	0	13	19	0	0	0	0	0	0	0	0	0	0	1	1	0	0	0	0	k__Bacteria; p__Firmicutes; c__Clostridia; o__Clostridiales; f__Ruminococcaceae; g__Ruminococcaceae_UCG-005; s__uncultured_bacterium_g_Ruminococcaceae_UCG-005
OTU25	0	0	0	0	0	2	0	0	0	4	0	10	0	0	0	0	137	74	156	50	204	43	76	84	30	72	69	136	106	14	70	100	3	0	0	1	0	0	0	0	0	0	0	0	1	0	0	0	k__Bacteria; p__Fusobacteria; c__Fusobacteriia; o__Fusobacteriales; f__Fusobacteriaceae; g__Fusobacterium; s__bacterium_NLAE-zl-G201
OTU250	1	0	45	39	36	2	1	4	0	34	46	63	18	24	2	2	3	0	1	0	1	184	0	0	13	0	0	0	0	11	1	0	0	8	34	31	9	7	2	2	2	11	24	45	20	4	0	1	k__Bacteria; p__Proteobacteria; c__Gammaproteobacteria; o__Cardiobacteriales; f__Wohlfahrtiimonadaceae; g__Ignatzschineria; s__uncultured_bacterium_g_Ignatzschineria
OTU251	33	11	137	11	8	11	12	7	1	15	11	2	1	10	12	5	0	0	19	18	2	23	0	11	0	11	5	0	7	1	48	175	27	12	8	12	23	40	34	17	4	8	0	14	9	4	0	11	k__Bacteria; p__Bacteroidetes; c__Bacteroidia; o__Bacteroidales; f__Tannerellaceae; g__Parabacteroides; s__uncultured_bacterium_g_Parabacteroides
OTU2517	2	0	0	1	0	1	7	2	1	7	0	2	1	20	13	3	0	0	0	0	0	0	0	0	0	0	0	0	0	0	0	0	0	0	0	1	1	0	2	3	1	1	0	2	0	1	2	3	k__Bacteria; p__Cyanobacteria; c__Oxyphotobacteria; o__Chloroplast; f__uncultured_bacterium; g__uncultured_bacterium; s__uncultured_bacterium
OTU252	0	0	0	0	0	0	0	0	0	0	0	0	0	0	0	0	0	0	0	0	0	0	0	0	0	0	0	182	0	1	0	0	0	0	0	0	0	0	0	0	0	0	0	0	0	0	0	0	k__Bacteria; p__Entotheonellaeota; c__Entotheonellia; o__Entotheonellales; f__Entotheonellaceae; g__uncultured_bacterium_f_Entotheonellaceae; s__uncultured_bacterium_f_Entotheonellaceae
OTU253	9	5	0	7	0	0	1	10	5	20	8	14	7	0	1	0	0	15	0	46	9	0	40	0	12	19	0	0	0	2	0	14	1	0	3	2	18	0	1	4	8	1	11	12	27	30	16	18	k__Bacteria; p__Proteobacteria; c__Gammaproteobacteria; o__Betaproteobacteriales; f__Burkholderiaceae; g__Variovorax; s__uncultured_bacterium_g_Variovorax
OTU254	0	0	0	0	0	0	0	0	0	0	0	0	0	0	0	0	61	3	0	0	0	0	15	0	18	14	8	1	144	16	0	11	0	0	0	2	0	0	0	0	0	0	0	0	0	0	0	4	k__Bacteria; p__Proteobacteria; c__Gammaproteobacteria; o__Steroidobacterales; f__Steroidobacteraceae; g__uncultured_bacterium_f_Steroidobacteraceae; s__uncultured_bacterium_f_Steroidobacteraceae
OTU2545	0	0	0	0	2	0	0	0	0	7	9	0	0	0	9	1	0	0	0	0	0	0	9	0	0	6	0	0	0	0	28	0	0	0	1	0	0	0	0	0	0	0	2	1	0	0	0	1	k__Bacteria; p__Proteobacteria; c__Gammaproteobacteria; o__Vibrionales; f__Vibrionaceae; g__Vibrio; s__uncultured_bacterium_g_Vibrio
OTU255	9	2	10	3	9	13	1	8	3	0	0	2	0	0	1	0	0	0	0	0	0	0	0	0	0	0	0	0	0	0	0	0	8	12	3	6	11	5	6	9	12	21	9	5	2	1	3	0	k__Bacteria; p__Proteobacteria; c__Alphaproteobacteria; o__Sneathiellales; f__Sneathiellaceae; g__Taonella; s__uncultured_bacterium_g_Taonella
OTU2556	7	14	1	28	18	11	12	2	5	80	10	15	10	15	0	17	0	0	4	0	5	3	7	0	0	0	1	10	0	0	13	17	29	2	2	6	0	7	5	8	12	1	21	77	14	3	2	2	k__Bacteria; p__Firmicutes; c__Bacilli; o__Lactobacillales; f__Lactobacillaceae; g__Lactobacillus; s__uncultured_bacterium_g_Lactobacillus
OTU256	0	0	0	0	0	0	0	0	0	0	1	3	1	0	1	0	0	2	0	0	32	9	0	2	4	82	0	18	0	3	1	6	0	0	0	0	0	0	0	0	1	1	1	2	0	0	0	0	k__Bacteria; p__Proteobacteria; c__Deltaproteobacteria; o__Myxococcales; f__Haliangiaceae; g__Haliangium; s__uncultured_bacterium_g_Haliangium
OTU257	0	1	1	0	0	5	1	0	0	2	0	1	0	8	0	0	0	0	0	0	0	0	0	0	0	0	1	0	0	104	0	0	0	0	0	0	0	1	2	0	0	0	1	0	0	0	0	0	k__Bacteria; p__Proteobacteria; c__Alphaproteobacteria; o__Caulobacterales; f__Caulobacteraceae; g__uncultured_bacterium_f_Caulobacteraceae; s__uncultured_bacterium_f_Caulobacteraceae
OTU258	0	0	0	0	0	0	0	0	0	0	0	0	0	0	0	0	0	0	143	0	0	0	0	1	0	0	0	0	0	0	0	0	0	0	0	0	0	0	0	0	0	0	0	0	0	0	0	0	k__Bacteria; p__Gemmatimonadetes; c__S0134_terrestrial_group; o__uncultured_bacterium_c_S0134_terrestrial_group; f__uncultured_bacterium_c_S0134_terrestrial_group; g__uncultured_bacterium_c_S0134_terrestrial_group; s__uncultured_bacterium_c_S0134_terrestrial_group
OTU259	0	5	0	0	0	1	0	0	0	7	0	4	0	0	0	0	27	0	8	0	0	21	12	0	37	0	3	0	1	35	10	167	0	0	0	0	1	0	0	0	0	0	7	1	0	0	0	0	k__Bacteria; p__Proteobacteria; c__Gammaproteobacteria; o__Betaproteobacteriales; f__Nitrosomonadaceae; g__Ellin6067; s__uncultured_bacterium_g_Ellin6067
OTU2595	0	0	0	0	0	0	0	0	0	0	0	0	0	10	0	1	6	0	0	0	11	1	0	0	1	5	0	2	4	0	0	0	8	0	5	4	0	1	0	0	3	0	0	1	1	2	0	0	k__Bacteria; p__Firmicutes; c__Erysipelotrichia; o__Erysipelotrichales; f__Erysipelotrichaceae; g__Allobaculum; s__uncultured_bacterium_g_Allobaculum
OTU26	7	4	18	3	11	119	0	5	1	21	61	3	0	12	5	18	187	38	70	36	65	81	44	85	20	231	60	62	51	16	184	22	13	2	23	21	10	4	4	11	14	15	13	11	9	14	0	4	k__Bacteria; p__Bacteroidetes; c__Bacteroidia; o__Sphingobacteriales; f__Sphingobacteriaceae; g__Sphingobacterium; s__uncultured_bacterium_g_Sphingobacterium
OTU260	10	74	3	0	4	1	86	15	1	8	8	6	1	22	14	8	0	0	0	0	0	0	0	18	0	6	0	0	0	0	0	12	8	2	3	2	1	7	9	4	2	8	2	20	3	3	1	4	k__Bacteria; p__Proteobacteria; c__Deltaproteobacteria; o__Desulfovibrionales; f__Desulfovibrionaceae; g__Desulfovibrio; s__uncultured_bacterium_g_Desulfovibrio
OTU2600	2	0	4	6	8	0	0	1	1	6	2	7	4	6	3	4	0	0	0	0	0	0	0	0	0	0	0	0	0	0	0	0	0	0	2	0	4	1	2	1	1	0	3	2	2	2	3	3	k__Bacteria; p__Firmicutes; c__Erysipelotrichia; o__Erysipelotrichales; f__Erysipelotrichaceae; g__Erysipelothrix; s__uncultured_bacterium_g_Erysipelothrix
OTU2608	5	1	21	7	5	2	0	4	3	6	1	25	4	2	8	3	0	0	0	0	0	0	0	0	0	0	0	0	0	0	0	0	8	1	2	4	1	2	1	1	5	2	1	1	2	1	2	0	k__Bacteria; p__Acidobacteria; c__Subgroup_6; o__uncultured_bacterium_c_Subgroup_6; f__uncultured_bacterium_c_Subgroup_6; g__uncultured_bacterium_c_Subgroup_6; s__uncultured_bacterium_c_Subgroup_6
OTU261	0	0	9	25	25	0	0	4	0	0	0	0	0	0	0	0	0	0	0	0	1	207	0	1	0	0	0	0	0	0	0	0	0	0	0	0	0	0	0	0	0	0	0	0	0	0	0	0	k__Bacteria; p__Proteobacteria; c__Gammaproteobacteria; o__Xanthomonadales; f__Xanthomonadaceae; g__uncultured_bacterium_f_Xanthomonadaceae; s__uncultured_bacterium_f_Xanthomonadaceae
OTU2616	0	0	0	0	0	0	0	0	0	1	0	6	0	0	14	0	0	0	5	0	0	0	0	0	7	0	22	0	4	0	0	0	0	0	0	0	0	0	0	0	0	0	0	0	0	0	0	0	k__Bacteria; p__Actinobacteria; c__Acidimicrobiia; o__Microtrichales; f__uncultured_bacterium_o_Microtrichales; g__uncultured_bacterium_o_Microtrichales; s__uncultured_bacterium_o_Microtrichales
OTU262	0	4	0	1	0	0	0	0	0	0	0	2	0	0	0	0	11	3	0	0	13	30	41	58	10	0	0	0	0	3	35	0	3	0	0	2	4	0	1	1	5	5	0	2	0	0	0	2	k__Bacteria; p__Firmicutes; c__Clostridia; o__Clostridiales; f__Ruminococcaceae; g__Ruminiclostridium_6; s__uncultured_bacterium_g_Ruminiclostridium_6
OTU2624	12	26	11	1	4	0	1	1	3	31	2	25	1	16	15	1	16	21	41	12	140	13	16	141	84	85	34	102	53	130	43	26	3	1	10	3	0	1	4	1	11	1	0	2	3	0	0	11	k__Bacteria; p__Proteobacteria; c__Alphaproteobacteria; o__Sphingomonadales; f__Sphingomonadaceae; g__Sphingomonas; s__uncultured_bacterium_g_Sphingomonas
OTU263	1	0	3	11	18	5	0	0	3	3	23	3	8	24	21	24	9	0	0	0	18	18	10	0	0	0	0	0	0	0	1	8	4	2	18	12	6	9	6	8	11	15	19	4	10	5	8	2	k__Bacteria; p__Proteobacteria; c__Alphaproteobacteria; o__Rhizobiales; f__Beijerinckiaceae; g__Bosea; s__uncultured_bacterium_g_Bosea
OTU264	0	0	0	0	1	0	0	0	1	0	0	1	0	1	0	0	0	0	1	0	0	15	15	0	5	118	0	0	0	31	0	0	0	0	0	0	0	0	0	0	0	0	0	0	1	0	0	0	k__Bacteria; p__Gemmatimonadetes; c__BD2-11_terrestrial_group; o__uncultured_bacterium_c_BD2-11_terrestrial_group; f__uncultured_bacterium_c_BD2-11_terrestrial_group; g__uncultured_bacterium_c_BD2-11_terrestrial_group; s__uncultured_bacterium_c_BD2-11_terrestrial_group
OTU265	21	11	0	7	4	3	11	4	0	0	0	0	7	4	46	0	0	7	23	17	0	13	11	2	5	0	1	9	22	0	37	0	12	0	11	5	8	2	1	0	7	0	0	0	1	0	0	2	k__Bacteria; p__Firmicutes; c__Clostridia; o__Clostridiales; f__Ruminococcaceae; g__uncultured_bacterium_f_Ruminococcaceae; s__uncultured_bacterium_f_Ruminococcaceae
OTU266	0	0	0	5	2	0	0	0	1	0	1	1	4	3	21	6	15	0	0	14	0	18	0	0	0	12	0	0	19	0	114	35	0	0	0	0	0	0	0	0	0	0	0	2	1	0	0	0	k__Bacteria; p__Bacteroidetes; c__Bacteroidia; o__Flavobacteriales; f__Flavobacteriaceae; g__Spongiimonas; s__Flavobacteriaceae_bacterium_UJ101
OTU267	0	3	9	1	2	0	1	0	0	7	1	0	0	0	11	0	0	20	0	8	0	5	0	8	0	0	0	20	6	0	42	39	0	0	0	0	0	0	0	0	2	0	0	0	0	0	0	0	k__Bacteria; p__Bacteroidetes; c__Bacteroidia; o__Flavobacteriales; f__Flavobacteriaceae; g__Lutimonas; s__uncultured_bacterium_g_Lutimonas
OTU2670	2	0	0	0	1	0	0	10	1	1	1	78	0	1	19	1	0	0	0	0	0	0	0	0	0	0	0	0	0	0	0	0	5	0	0	0	0	0	0	0	0	0	0	2	1	1	0	0	k__Bacteria; p__Acidobacteria; c__Acidobacteriia; o__Subgroup_2; f__uncultured_bacterium_o_Subgroup_2; g__uncultured_bacterium_o_Subgroup_2; s__uncultured_bacterium_o_Subgroup_2
OTU2673	3	0	7	18	4	1	2	3	5	8	12	11	2	13	8	1	0	0	0	0	0	0	0	0	0	0	0	0	0	1	0	0	1	0	8	5	3	5	0	0	7	1	2	8	2	2	2	4	k__Bacteria; p__Proteobacteria; c__Gammaproteobacteria; o__Betaproteobacteriales; f__Burkholderiaceae; g__Limnohabitans; s__uncultured_bacterium_g_Limnohabitans
OTU268	0	0	0	0	0	0	0	1	0	1	0	3	0	2	0	0	61	1	0	30	0	16	0	1	37	1	0	20	0	153	0	5	1	0	0	0	0	0	0	0	0	0	0	2	0	0	0	2	k__Bacteria; p__Proteobacteria; c__Gammaproteobacteria; o__Betaproteobacteriales; f__TRA3-20; g__uncultured_bacterium_f_TRA3-20; s__uncultured_bacterium_f_TRA3-20
OTU269	0	0	0	0	0	0	0	0	0	0	0	0	2	0	0	0	17	0	0	0	1	5	5	9	0	19	1	0	25	0	0	0	0	7	0	4	5	0	0	10	4	0	0	1	2	0	5	11	k__Bacteria; p__Deinococcus-Thermus; c__Deinococci; o__Thermales; f__Thermaceae; g__Meiothermus; s__Meiothermus_silvanus_DSM_9946
OTU2692	2	0	0	0	0	0	0	0	3	3	0	117	1	7	18	0	0	0	0	0	0	0	0	0	0	0	0	0	0	0	0	0	14	0	1	1	0	0	0	0	3	1	2	3	0	0	2	1	k__Bacteria; p__Rokubacteria; c__NC10; o__Rokubacteriales; f__uncultured_bacterium_o_Rokubacteriales; g__uncultured_bacterium_o_Rokubacteriales; s__uncultured_bacterium_o_Rokubacteriales
OTU27	2	0	1	3	8	1	2	0	9	43	18	49	17	6	6	4	96	61	40	19	17	18	221	37	217	347	335	0	430	98	20	101	3	1	8	7	7	1	1	10	8	0	9	3	6	8	0	22	k__Bacteria; p__Actinobacteria; c__Acidimicrobiia; o__Microtrichales; f__Ilumatobacteraceae; g__Ilumatobacter; s__uncultured_bacterium_g_Ilumatobacter
OTU270	0	0	0	0	5	0	0	0	0	0	0	0	0	0	0	0	0	0	0	0	78	0	0	0	46	0	0	0	0	16	0	0	0	0	0	0	0	0	0	0	0	0	0	0	0	0	0	0	k__Bacteria; p__Gemmatimonadetes; c__Gemmatimonadetes; o__Gemmatimonadales; f__Gemmatimonadaceae; g__uncultured_bacterium_f_Gemmatimonadaceae; s__uncultured_bacterium_f_Gemmatimonadaceae
OTU271	0	1	29	4	1	0	1	1	3	3	33	6	3	2	4	0	0	0	0	9	0	0	0	0	1	29	0	124	6	9	2	0	0	0	0	0	1	0	1	4	2	0	2	3	1	0	0	2	k__Bacteria; p__Actinobacteria; c__Actinobacteria; o__Streptomycetales; f__Streptomycetaceae; g__Streptomyces; s__uncultured_bacterium_g_Streptomyces
OTU2713	0	0	0	0	0	0	0	0	0	0	6	0	0	0	0	0	0	0	0	0	0	0	0	0	0	0	0	0	0	0	34	7	0	0	0	0	0	0	0	0	0	0	0	0	0	0	0	0	k__Bacteria; p__Proteobacteria; c__Alphaproteobacteria; o__Rhodobacterales; f__Rhodobacteraceae; g__Roseobacter_clade_CHAB-I-5_lineage; s__uncultured_bacterium_g_Roseobacter_clade_CHAB-I-5_lineage
OTU2717	0	0	0	0	0	0	0	1	1	1	1	1	1	0	0	0	0	0	0	0	0	0	0	0	10	3	1	0	3	1	27	0	0	0	1	0	0	0	0	0	0	1	0	0	0	0	0	0	k__Bacteria; p__Proteobacteria; c__Deltaproteobacteria; o__Myxococcales; f__BIrii41; g__uncultured_bacterium_f_BIrii41; s__uncultured_bacterium_f_BIrii41
OTU272	0	0	0	0	0	0	0	0	0	0	0	0	0	0	0	0	11	0	0	0	146	33	0	16	0	0	0	0	25	0	0	0	0	0	0	0	0	0	0	0	0	0	0	0	0	0	0	0	k__Bacteria; p__Acidobacteria; c__Thermoanaerobaculia; o__Thermoanaerobaculales; f__Thermoanaerobaculaceae; g__Subgroup_10; s__uncultured_bacterium_g_Subgroup_10
OTU273	7	2	3	15	10	2	2	8	10	10	3	81	2	20	12	92	5	30	13	9	80	5	24	44	135	63	0	66	12	90	30	66	1	1	14	6	1	0	1	1	4	11	8	9	6	2	1	18	k__Bacteria; p__Gemmatimonadetes; c__Gemmatimonadetes; o__Gemmatimonadales; f__Gemmatimonadaceae; g__uncultured_bacterium_f_Gemmatimonadaceae; s__uncultured_bacterium_f_Gemmatimonadaceae
OTU274	1	0	1	1	0	0	0	1	1	3	0	6	0	1	0	0	44	63	0	0	0	44	0	44	43	0	0	0	7	2	0	0	12	7	0	3	8	0	0	1	0	0	2	0	1	0	0	0	k__Bacteria; p__Acidobacteria; c__Acidobacteriia; o__Solibacterales; f__Solibacteraceae_Subgroup_3; g__Bryobacter; s__uncultured_bacterium_g_Bryobacter
OTU2747	9	1	0	0	0	2	0	0	0	1	2	22	0	5	1	0	8	0	0	0	4	12	0	0	0	0	0	0	0	0	0	0	0	0	0	0	0	0	0	0	0	0	7	0	0	0	0	0	k__Bacteria; p__Actinobacteria; c__Thermoleophilia; o__Gaiellales; f__uncultured_bacterium_o_Gaiellales; g__uncultured_bacterium_o_Gaiellales; s__uncultured_bacterium_o_Gaiellales
OTU275	3	2	0	2	9	12	0	11	2	1	8	2	6	2	1	0	0	0	0	0	0	12	0	0	0	0	0	0	0	0	0	0	13	5	0	11	14	2	1	0	13	8	5	0	2	3	1	3	k__Bacteria; p__Proteobacteria; c__Alphaproteobacteria; o__Rhizobiales; f__Beijerinckiaceae; g__Methylobacterium; s__uncultured_bacterium_g_Methylobacterium
OTU276	14	1	0	0	0	5	0	0	1	1	2	1	0	1	0	0	19	1	82	22	1	0	0	0	0	9	0	0	0	2	0	0	0	6	3	5	2	0	2	1	2	0	5	4	14	21	14	12	k__Bacteria; p__Actinobacteria; c__Actinobacteria; o__Micrococcales; f__Microbacteriaceae; g__Rathayibacter; s__uncultured_bacterium_g_Rathayibacter
OTU2769	0	0	0	1	4	0	0	2	1	11	2	44	1	3	5	3	0	0	1	0	0	0	0	0	0	0	0	0	0	0	0	0	4	0	0	4	8	2	0	0	0	0	2	2	2	1	1	2	k__Bacteria; p__Acidobacteria; c__Subgroup_6; o__uncultured_bacterium_c_Subgroup_6; f__uncultured_bacterium_c_Subgroup_6; g__uncultured_bacterium_c_Subgroup_6; s__uncultured_bacterium_c_Subgroup_6
OTU277	0	5	1	5	0	0	0	0	0	0	2	5	9	1	1	1	0	0	0	0	0	0	0	0	0	0	0	0	0	0	0	0	1	0	0	0	0	0	0	0	2	1	5	8	1	1	2	111	k__Bacteria; p__Acidobacteria; c__Blastocatellia_Subgroup_4; o__Blastocatellales; f__Blastocatellaceae; g__Aridibacter; s__Aridibacter_famidurans
OTU278	0	0	0	0	2	0	0	0	0	1	0	0	0	22	0	0	15	89	0	0	41	0	0	19	16	0	0	0	38	0	22	0	0	0	1	0	0	0	0	0	0	0	0	0	1	4	0	0	k__Bacteria; p__Proteobacteria; c__Alphaproteobacteria; o__Tistrellales; f__Geminicoccaceae; g__uncultured_bacterium_f_Geminicoccaceae; s__uncultured_bacterium_f_Geminicoccaceae
OTU2783	2	20	12	0	0	0	8	0	0	0	2	3	15	8	0	0	0	0	0	0	0	0	0	0	0	9	0	0	0	0	0	1	0	0	0	0	2	2	0	0	2	0	2	7	2	0	0	0	k__Bacteria; p__Firmicutes; c__Clostridia; o__Clostridiales; f__Lachnospiraceae; g__Lachnospiraceae_NK4A136_group; s__uncultured_bacterium_g_Lachnospiraceae_NK4A136_group
OTU279	2	0	0	0	1	0	1	0	0	0	0	2	7	0	0	0	0	32	25	0	3	6	15	21	71	66	27	73	52	33	1	14	5	0	0	0	0	1	1	0	0	0	0	0	1	0	1	2	k__Bacteria; p__Proteobacteria; c__Deltaproteobacteria; o__Myxococcales; f__Archangiaceae; g__Anaeromyxobacter; s__uncultured_bacterium_g_Anaeromyxobacter
OTU28	0	0	0	0	0	0	0	0	0	0	0	0	0	0	0	0	1	2	0	0	2	3	1271	0	0	0	0	0	0	2	0	0	0	0	0	0	0	0	0	0	0	0	0	0	0	0	0	2	k__Bacteria; p__Chloroflexi; c__Chloroflexia; o__Thermomicrobiales; f__JG30-KF-CM45; g__uncultured_bacterium_f_JG30-KF-CM45; s__uncultured_bacterium_f_JG30-KF-CM45
OTU280	1	8	1	4	3	1	0	10	2	10	2	8	0	1	4	6	0	0	0	0	0	0	0	59	0	0	0	0	0	0	44	39	0	3	1	2	7	1	2	4	3	0	0	8	1	1	0	1	k__Bacteria; p__Firmicutes; c__Bacilli; o__Lactobacillales; f__Lactobacillaceae; g__Lactobacillus; s__Lactobacillus_salivarius
OTU281	4	2	2	159	135	0	0	1	0	0	0	0	0	0	0	0	0	0	0	0	0	0	0	0	0	0	0	0	0	0	0	0	0	0	0	0	0	0	0	0	0	0	0	0	0	0	0	0	k__Bacteria; p__Chloroflexi; c__Anaerolineae; o__SBR1031; f__uncultured_bacterium_o_SBR1031; g__uncultured_bacterium_o_SBR1031; s__uncultured_bacterium_o_SBR1031
OTU282	1	0	0	4	0	1	0	0	3	0	1	0	0	0	0	0	0	0	0	0	0	0	0	13	4	0	12	62	0	0	51	0	2	0	2	4	6	2	0	2	0	0	0	0	0	0	0	0	k__Bacteria; p__Bacteroidetes; c__Bacteroidia; o__Flavobacteriales; f__Flavobacteriaceae; g__Meridianimaribacter; s__uncultured_bacterium_g_Meridianimaribacter
OTU283	40	14	16	49	6	0	22	25	3	118	82	10	11	8	38	14	0	0	8	6	26	0	0	0	0	0	3	0	0	4	4	0	7	3	0	0	0	3	2	0	23	5	13	7	8	2	2	25	k__Bacteria; p__Fusobacteria; c__Fusobacteriia; o__Fusobacteriales; f__Fusobacteriaceae; g__Cetobacterium; s__uncultured_bacterium_g_Cetobacterium
OTU284	7	3	2	341	312	0	2	2	0	0	0	0	0	0	1	0	0	0	0	0	0	0	0	0	0	0	0	0	0	0	0	0	0	0	0	0	0	0	0	0	0	0	0	0	1	0	0	0	k__Bacteria; p__Bacteroidetes; c__Bacteroidia; o__Bacteroidales; f__Marinilabiliaceae; g__uncultured_bacterium_f_Marinilabiliaceae; s__uncultured_bacterium_f_Marinilabiliaceae
OTU285	5	0	4	2	0	3	0	0	0	12	1	29	0	0	0	16	0	0	2	9	8	0	17	0	0	0	4	9	1	1	14	5	0	2	0	0	4	0	1	0	0	9	3	2	1	1	0	9	k__Bacteria; p__Actinobacteria; c__Actinobacteria; o__Propionibacteriales; f__Propionibacteriaceae; g__Naumannella; s__uncultured_bacterium_g_Naumannella
OTU286	20	9	7	3	2	6	0	3	1	11	43	1	11	17	19	41	0	0	0	0	0	0	0	0	0	0	0	0	0	0	0	0	24	5	1	1	1	3	4	8	22	3	18	8	9	0	13	6	k__Bacteria; p__Actinobacteria; c__Actinobacteria; o__Actinomycetales; f__Actinomycetaceae; g__Actinomyces; s__uncultured_bacterium_g_Actinomyces
OTU2861	1	0	4	4	6	1	0	1	5	15	7	10	1	12	8	1	0	0	0	0	0	0	0	0	0	0	0	0	0	0	0	0	2	1	3	3	1	5	4	3	3	1	4	2	2	0	0	0	k__Bacteria; p__Acidobacteria; c__Subgroup_6; o__uncultured_bacterium_c_Subgroup_6; f__uncultured_bacterium_c_Subgroup_6; g__uncultured_bacterium_c_Subgroup_6; s__uncultured_bacterium_c_Subgroup_6
OTU2864	0	0	0	2	2	0	1	0	0	2	1	4	2	5	3	1	0	0	0	0	0	0	0	0	0	0	0	0	0	0	0	0	0	1	0	1	0	2	1	0	3	1	6	6	6	0	0	1	k__Bacteria; p__Acidobacteria; c__Blastocatellia_Subgroup_4; o__11-24; f__uncultured_bacterium_o_11-24; g__uncultured_bacterium_o_11-24; s__uncultured_bacterium_o_11-24
OTU287	3	1	4	370	298	0	1	3	0	3	0	2	0	0	0	0	0	0	0	0	0	0	0	0	0	0	0	0	0	0	0	0	0	0	0	0	0	0	0	0	3	0	0	0	3	0	0	0	k__Bacteria; p__Bacteroidetes; c__Bacteroidia; o__Bacteroidales; f__Marinilabiliaceae; g__Ruminofilibacter; s__uncultured_bacterium_g_Ruminofilibacter
OTU288	0	0	0	0	0	0	0	0	1	0	0	0	0	0	0	0	0	0	0	0	0	0	0	0	149	0	1	0	0	0	0	0	0	0	1	0	0	0	0	0	1	0	0	0	0	0	0	0	k__Bacteria; p__Proteobacteria; c__Deltaproteobacteria; o__Myxococcales; f__Sandaracinaceae; g__uncultured_bacterium_f_Sandaracinaceae; s__uncultured_bacterium_f_Sandaracinaceae
OTU2884	1	0	2	1	1	8	0	0	0	3	1	13	1	21	1	8	0	0	4	0	0	0	5	0	1	0	0	0	8	5	0	0	2	0	0	0	0	1	1	1	1	0	0	1	1	0	0	2	k__Bacteria; p__Proteobacteria; c__Alphaproteobacteria; o__Rhizobiales; f__Rhizobiales_Incertae_Sedis; g__Nordella; s__uncultured_bacterium_g_Nordella
OTU289	0	1	1	7	0	0	0	9	0	13	0	0	0	0	0	1	30	0	5	5	42	11	57	49	50	50	22	16	51	11	16	9	6	4	0	4	16	4	0	0	0	0	10	0	1	0	0	0	k__Bacteria; p__Actinobacteria; c__Thermoleophilia; o__Solirubrobacterales; f__67-14; g__uncultured_bacterium_f_67-14; s__uncultured_bacterium_f_67-14
OTU29	372	53	32	168	51	131	37	18	9	4	9	9	3	27	51	25	30	133	215	335	0	18	0	20	2	23	5	60	15	4	42	11	207	52	22	48	103	35	38	44	119	82	93	216	1228	1331	458	713	k__Bacteria; p__Proteobacteria; c__Gammaproteobacteria; o__Pseudomonadales; f__Pseudomonadaceae; g__Pseudomonas; s__Pseudomonas_moraviensis
OTU290	0	0	0	2	1	0	0	0	0	0	0	0	0	0	4	0	20	0	12	5	11	0	29	0	0	0	0	0	0	0	23	0	0	1	4	4	0	1	0	0	6	1	0	2	0	0	3	0	k__Bacteria; p__Bacteroidetes; c__Bacteroidia; o__Bacteroidales; f__Muribaculaceae; g__uncultured_bacterium_f_Muribaculaceae; s__uncultured_bacterium_f_Muribaculaceae
OTU291	0	0	0	0	0	1	0	0	0	1	0	0	0	0	0	0	30	1	0	3	0	0	81	0	27	0	0	0	0	0	0	0	0	0	0	0	0	0	0	0	0	0	0	0	2	0	0	0	k__Bacteria; p__Proteobacteria; c__Alphaproteobacteria; o__Rhizobiales; f__Rhizobiales_Incertae_Sedis; g__Bauldia; s__uncultured_bacterium_g_Bauldia
OTU292	2	0	9	0	2	0	0	0	1	3	2	27	0	2	17	0	3	1	45	0	0	0	25	0	53	26	18	8	36	10	0	2	2	0	4	3	0	2	0	0	1	1	6	13	2	0	0	6	k__Bacteria; p__Proteobacteria; c__Deltaproteobacteria; o__Myxococcales; f__Haliangiaceae; g__Haliangium; s__uncultured_bacterium_g_Haliangium
OTU2926	0	0	0	0	0	0	0	0	0	12	0	2	1	1	1	1	6	0	0	0	0	2	0	0	0	37	0	0	0	0	0	0	0	0	0	0	1	0	0	0	0	0	0	0	0	0	0	0	k__Bacteria; p__Bacteroidetes; c__Bacteroidia; o__Cytophagales; f__Microscillaceae; g__uncultured_bacterium_f_Microscillaceae; s__uncultured_bacterium_f_Microscillaceae
OTU293	13	0	15	18	4	26	6	21	22	2	15	3	22	15	2	0	1	0	0	0	0	5	4	0	0	4	0	2	1	0	2	1	4	46	34	29	26	8	6	13	24	33	0	11	14	8	8	3	k__Bacteria; p__Actinobacteria; c__Actinobacteria; o__Micrococcales; f__Micrococcaceae; g__Kocuria; s__uncultured_bacterium_g_Kocuria
OTU294	4	8	9	18	19	0	3	9	3	16	20	18	1	9	23	11	29	0	6	0	0	0	0	0	0	0	1	31	0	0	0	0	4	0	6	5	3	2	3	9	4	5	51	17	6	5	5	9	k__Bacteria; p__Proteobacteria; c__Alphaproteobacteria; o__Rhizobiales; f__Rhizobiales_Incertae_Sedis; g__uncultured_bacterium_f_Rhizobiales_Incertae_Sedis; s__uncultured_bacterium_f_Rhizobiales_Incertae_Sedis
OTU295	1	0	15	4	3	1	1	0	0	1	4	1	0	18	4	0	63	31	54	0	0	35	0	0	12	18	0	0	0	25	1	0	0	0	0	0	0	0	0	0	1	1	0	5	2	0	0	0	k__Bacteria; p__Gemmatimonadetes; c__Gemmatimonadetes; o__Gemmatimonadales; f__Gemmatimonadaceae; g__uncultured_bacterium_f_Gemmatimonadaceae; s__uncultured_bacterium_f_Gemmatimonadaceae
OTU296	0	0	1	4	2	0	1	0	0	5	1	6	0	2	4	46	3	0	0	22	46	0	49	35	49	20	140	0	42	13	28	0	3	3	1	1	0	0	0	3	0	0	1	1	0	0	2	0	k__Bacteria; p__Actinobacteria; c__Acidimicrobiia; o__IMCC26256; f__uncultured_bacterium_o_IMCC26256; g__uncultured_bacterium_o_IMCC26256; s__uncultured_bacterium_o_IMCC26256
OTU2962	1	0	5	0	2	0	0	1	1	7	8	5	3	5	9	0	0	0	0	0	0	0	0	0	0	0	0	0	0	0	0	0	1	0	4	3	1	1	0	1	4	0	6	4	9	2	0	0	k__Bacteria; p__Proteobacteria; c__Gammaproteobacteria; o__Betaproteobacteriales; f__Chromobacteriaceae; g__Vogesella; s__uncultured_bacterium_g_Vogesella
OTU297	1	0	0	22	8	3	0	1	0	15	0	0	0	2	1	0	4	10	0	0	0	0	0	0	0	0	0	13	0	0	24	28	0	1	0	1	0	0	0	0	0	0	0	11	0	0	0	0	k__Bacteria; p__Actinobacteria; c__Actinobacteria; o__Bifidobacteriales; f__Bifidobacteriaceae; g__Bifidobacterium; s__uncultured_bacterium_g_Bifidobacterium
OTU2975	4	0	0	0	0	0	0	0	0	1	8	5	0	40	1	0	0	6	0	7	0	0	0	21	0	0	6	0	0	1	0	0	12	12	1	0	0	3	1	20	0	0	0	1	7	12	4	1	k__Bacteria; p__Proteobacteria; c__Alphaproteobacteria; o__Rhizobiales; f__Beijerinckiaceae; g__Methylobacterium; s__uncultured_bacterium_g_Methylobacterium
OTU298	0	0	0	0	0	0	0	0	0	1	0	2	0	0	0	0	85	0	0	0	0	17	0	0	0	0	10	0	0	4	0	0	0	0	0	0	0	0	1	0	0	0	0	1	0	0	0	0	k__Bacteria; p__Proteobacteria; c__Alphaproteobacteria; o__Rhizobiales; f__uncultured_bacterium_o_Rhizobiales; g__uncultured_bacterium_o_Rhizobiales; s__uncultured_bacterium_o_Rhizobiales
OTU299	3	0	0	28	1	0	0	0	1	2	6	12	23	309	9	3	1	0	1	0	0	0	0	0	0	1	0	0	0	0	0	0	0	0	2	2	0	1	0	0	1	0	0	0	1	0	0	0	k__Bacteria; p__Actinobacteria; c__Actinobacteria; o__Corynebacteriales; f__Corynebacteriaceae; g__Corynebacterium_1; s__Corynebacterium_sp._1938BRRJ
OTU2995	0	0	0	0	0	0	0	0	0	2	1	0	1	49	1	0	0	0	0	0	0	0	0	0	0	13	0	0	0	0	0	0	0	0	0	0	0	0	0	0	0	0	0	0	0	0	0	0	k__Bacteria; p__Firmicutes; c__Bacilli; o__Bacillales; f__Planococcaceae; g__uncultured_bacterium_f_Planococcaceae; s__uncultured_bacterium_f_Planococcaceae
OTU3	1720	86	100	209	140	2270	42	857	2014	328	1522	368	437	349	99	924	14	3	2	1	13	20	1	15	1	1	2	11	3	0	16	0	521	2871	1638	987	203	1355	1401	2200	615	755	571	231	459	732	731	1505	k__Bacteria; p__Cyanobacteria; c__Oxyphotobacteria; o__Chloroplast; f__uncultured_bacterium; g__uncultured_bacterium; s__uncultured_bacterium
OTU30	67	19	5	37	12	51	19	35	11	14	16	11	1	106	8	33	139	923	38	356	122	2	0	24	6	84	22	8	31	1	62	19	38	73	80	118	151	109	140	116	266	79	134	137	482	568	183	189	k__Bacteria; p__Proteobacteria; c__Gammaproteobacteria; o__Betaproteobacteriales; f__Burkholderiaceae; g__Massilia; s__uncultured_bacterium_g_Massilia
OTU300	1	1	2	1	3	55	0	6	0	0	8	0	0	0	0	0	0	0	0	0	0	0	0	0	0	63	0	0	0	8	14	0	0	0	0	0	0	0	0	0	0	2	0	2	0	0	0	1	k__Bacteria; p__Bacteroidetes; c__Bacteroidia; o__Sphingobacteriales; f__Sphingobacteriaceae; g__Sphingobacterium; s__uncultured_bacterium_g_Sphingobacterium
OTU3008	0	0	0	0	0	0	0	0	0	0	0	0	0	0	0	14	1	0	0	0	0	0	0	0	24	4	0	0	0	4	0	0	0	0	0	0	0	0	0	0	0	0	0	0	0	0	0	0	k__Bacteria; p__Proteobacteria; c__Gammaproteobacteria; o__Steroidobacterales; f__Steroidobacteraceae; g__uncultured_bacterium_f_Steroidobacteraceae; s__uncultured_bacterium_f_Steroidobacteraceae
OTU301	0	0	0	6	0	0	0	0	0	5	0	3	1	2	1	2	15	0	0	0	0	22	20	0	8	0	0	0	11	23	0	0	0	0	0	0	0	0	2	0	3	1	0	118	41	9	7	7	k__Bacteria; p__Nitrospirae; c__Nitrospira; o__Nitrospirales; f__Nitrospiraceae; g__Nitrospira; s__uncultured_bacterium_g_Nitrospira
OTU302	0	9	0	13	5	0	0	0	0	25	0	36	0	2	31	0	8	0	0	0	0	0	1	0	1	0	0	0	2	100	0	0	0	0	0	2	9	1	0	0	6	0	2	4	0	0	0	0	k__Bacteria; p__Acidobacteria; c__Acidobacteriia; o__Solibacterales; f__Solibacteraceae_Subgroup_3; g__Candidatus_Solibacter; s__uncultured_bacterium_g_Candidatus_Solibacter
OTU303	1	0	2	0	2	0	0	1	2	4	1	9	2	3	2	1	0	38	0	6	20	2	6	0	0	1	1	0	0	7	0	124	0	0	3	0	0	0	0	0	1	0	0	1	0	1	0	0	k__Bacteria; p__Rokubacteria; c__NC10; o__Rokubacteriales; f__uncultured_bacterium_o_Rokubacteriales; g__uncultured_bacterium_o_Rokubacteriales; s__uncultured_bacterium_o_Rokubacteriales
OTU3031	25	6	1	0	0	0	5	0	0	0	0	20	0	1	12	11	6	0	0	5	0	6	0	0	0	0	0	0	10	0	0	0	0	0	5	6	1	0	0	4	0	0	12	3	0	0	1	0	k__Bacteria; p__Firmicutes; c__Clostridia; o__Clostridiales; f__Ruminococcaceae; g__Ruminococcaceae_NK4A214_group; s__uncultured_bacterium_g_Ruminococcaceae_NK4A214_group
OTU304	33	0	0	2	1	2	0	2	0	0	0	0	0	1	0	0	0	0	7	12	0	0	12	0	0	0	0	0	34	0	0	30	4	0	8	6	0	0	0	0	8	3	0	0	1	1	0	0	k__Bacteria; p__Firmicutes; c__Clostridia; o__Clostridiales; f__Ruminococcaceae; g__Ruminiclostridium_6; s__uncultured_bacterium_g_Ruminiclostridium_6
OTU305	2	89	0	1	1	0	55	0	0	4	7	0	2	0	0	0	0	0	0	11	0	0	0	6	0	0	0	0	0	0	0	0	3	0	2	4	2	73	90	5	1	0	0	0	0	0	2	0	k__Bacteria; p__Bacteroidetes; c__Bacteroidia; o__Bacteroidales; f__Muribaculaceae; g__uncultured_bacterium_f_Muribaculaceae; s__uncultured_bacterium_f_Muribaculaceae
OTU306	0	70	0	23	18	0	99	0	0	1	6	3	0	0	0	0	0	0	2	0	0	20	0	11	1	0	0	0	0	9	16	0	19	5	8	0	0	0	0	0	3	1	0	12	3	0	0	0	k__Bacteria; p__Proteobacteria; c__Alphaproteobacteria; o__Rhizobiales; f__Hyphomicrobiaceae; g__Hyphomicrobium; s__uncultured_bacterium_g_Hyphomicrobium
OTU307	0	66	0	0	0	0	86	0	0	10	1	1	5	20	1	0	0	0	7	0	0	21	0	0	0	0	0	0	0	0	0	24	12	0	0	0	0	0	0	0	0	0	0	0	0	0	0	0	k__Bacteria; p__Proteobacteria; c__Gammaproteobacteria; o__Xanthomonadales; f__Xanthomonadaceae; g__Luteimonas; s__uncultured_bacterium_g_Luteimonas
OTU3078	6	4	0	1	1	0	0	11	0	0	0	0	0	0	0	0	0	0	0	0	15	0	0	0	0	0	0	0	0	8	0	0	1	0	4	1	0	0	0	4	1	1	1	0	0	1	0	0	k__Bacteria; p__Bacteroidetes; c__Bacteroidia; o__Bacteroidales; f__Tannerellaceae; g__Parabacteroides; s__uncultured_bacterium_g_Parabacteroides
OTU3079	0	0	0	0	1	0	0	0	9	4	1	2	1	1	0	1	0	2	0	0	0	16	0	0	15	34	46	0	17	6	0	0	0	1	7	3	1	0	1	0	0	1	1	3	0	2	0	1	k__Bacteria; p__Proteobacteria; c__Alphaproteobacteria; o__Rhizobiales; f__Xanthobacteraceae; g__uncultured_bacterium_f_Xanthobacteraceae; s__uncultured_bacterium_f_Xanthobacteraceae
OTU308	8	0	4	3	3	1	1	0	4	1	0	5	0	1	1	2	36	9	0	0	66	24	0	0	53	6	69	0	39	76	0	1	0	0	1	0	0	0	0	1	1	0	9	4	0	0	1	0	k__Bacteria; p__Proteobacteria; c__Gammaproteobacteria; o__Betaproteobacteriales; f__Nitrosomonadaceae; g__Ellin6067; s__uncultured_bacterium_g_Ellin6067
OTU309	0	5	0	0	3	0	1	18	6	0	0	4	0	8	0	0	0	0	0	0	0	0	3	0	0	0	0	0	0	137	0	0	0	0	0	0	0	0	0	0	5	0	0	0	0	0	0	0	k__Bacteria; p__Proteobacteria; c__Alphaproteobacteria; o__Elsterales; f__uncultured_bacterium_o_Elsterales; g__uncultured_bacterium_o_Elsterales; s__uncultured_bacterium_o_Elsterales
OTU31	40	34	50	40	115	64	2	71	89	71	56	50	39	156	57	131	231	46	71	7	183	85	69	168	36	176	44	151	13	556	50	82	98	47	87	122	92	47	43	71	60	76	133	46	62	78	68	123	k__Bacteria; p__Proteobacteria; c__Alphaproteobacteria; o__Sphingomonadales; f__Sphingomonadaceae; g__Sphingomonas; s__Sphingomonas_sp._G04
OTU310	1	4	1	1	7	0	8	8	0	1	10	6	8	2	1	32	0	69	11	0	0	0	16	20	32	7	1	70	0	0	13	55	0	1	0	1	5	2	0	0	0	4	15	0	0	1	0	9	k__Bacteria; p__Firmicutes; c__Clostridia; o__Clostridiales; f__Lachnospiraceae; g__Blautia; s__uncultured_bacterium_g_Blautia
OTU311	0	0	0	0	0	0	0	0	0	3	1	11	22	0	1	0	9	72	16	6	33	0	24	0	6	34	0	18	6	15	32	0	0	0	0	0	0	1	1	1	0	0	12	3	1	0	0	4	k__Bacteria; p__Actinobacteria; c__Acidimicrobiia; o__IMCC26256; f__uncultured_bacterium_o_IMCC26256; g__uncultured_bacterium_o_IMCC26256; s__uncultured_bacterium_o_IMCC26256
OTU312	1	0	0	0	0	0	0	0	0	0	0	8	0	13	2	0	0	0	0	0	0	0	0	0	0	0	0	0	0	0	0	0	2	5	11	2	6	125	141	1	0	0	0	0	0	0	2	0	k__Bacteria; p__Bacteroidetes; c__Bacteroidia; o__Bacteroidales; f__Muribaculaceae; g__uncultured_bacterium_f_Muribaculaceae; s__uncultured_bacterium_f_Muribaculaceae
OTU3120	0	0	0	0	0	0	0	0	0	0	0	0	0	0	0	0	0	0	0	0	0	0	0	0	0	0	6	22	0	0	0	0	1	0	0	0	0	0	0	0	0	0	0	7	0	0	0	0	k__Bacteria; p__Proteobacteria; c__Deltaproteobacteria; o__Myxococcales; f__bacteriap25; g__uncultured_bacterium_f_bacteriap25; s__uncultured_bacterium_f_bacteriap25
OTU313	0	0	0	0	0	0	0	0	0	0	0	0	0	0	0	0	0	0	0	0	0	0	0	0	0	42	0	0	69	3	0	0	0	1	0	0	0	0	0	0	0	0	0	0	0	0	0	0	k__Bacteria; p__Actinobacteria; c__Acidimicrobiia; o__Microtrichales; f__Ilumatobacteraceae; g__uncultured_bacterium_f_Ilumatobacteraceae; s__uncultured_bacterium_f_Ilumatobacteraceae
OTU3134	16	4	13	14	28	3	9	6	5	35	17	39	12	31	32	10	17	0	16	0	18	44	44	111	64	96	11	30	9	213	1	59	4	2	10	10	8	3	9	6	5	4	3	6	1	2	1	3	k__Bacteria; p__Proteobacteria; c__Gammaproteobacteria; o__Betaproteobacteriales; f__Nitrosomonadaceae; g__MND1; s__uncultured_bacterium_g_MND1
OTU3136	1	11	1	0	1	0	0	2	2	3	6	84	1	1	7	1	0	0	1	12	5	0	0	0	49	0	0	0	0	1	7	2	3	3	3	1	1	0	0	1	6	5	6	13	6	2	4	3	k__Bacteria; p__Rokubacteria; c__NC10; o__Rokubacteriales; f__uncultured_bacterium_o_Rokubacteriales; g__uncultured_bacterium_o_Rokubacteriales; s__uncultured_bacterium_o_Rokubacteriales
OTU3137	3	3	6	15	22	1	4	9	28	27	10	33	17	26	39	1	0	0	0	0	0	0	0	0	5	0	0	0	0	0	0	64	4	3	7	12	9	1	9	2	4	1	7	32	10	0	12	2	k__Bacteria; p__Proteobacteria; c__Gammaproteobacteria; o__Betaproteobacteriales; f__Burkholderiaceae; g__Aquabacterium; s__uncultured_bacterium_g_Aquabacterium
OTU314	1	2	3	3	3	0	0	1	1	2	2	1	2	1	3	1	0	0	29	0	35	8	15	0	10	0	1	0	47	14	0	0	0	1	1	1	1	0	0	0	5	0	0	7	2	1	3	1	k__Bacteria; p__Bacteroidetes; c__Bacteroidia; o__Chitinophagales; f__Chitinophagaceae; g__uncultured_bacterium_f_Chitinophagaceae; s__uncultured_bacterium_f_Chitinophagaceae
OTU315	0	0	0	0	0	0	0	0	0	0	0	0	0	0	0	0	0	0	0	0	0	0	94	1	21	0	0	0	0	3	0	0	0	0	0	0	0	0	0	0	0	0	0	0	0	0	0	0	k__Bacteria; p__Chloroflexi; c__Chloroflexia; o__Thermomicrobiales; f__JG30-KF-CM45; g__uncultured_bacterium_f_JG30-KF-CM45; s__uncultured_bacterium_f_JG30-KF-CM45
OTU3151	0	0	0	1	1	1	0	0	1	3	0	5	0	1	1	0	0	0	0	0	31	0	15	0	5	10	18	1	14	1	0	14	15	2	0	0	0	0	0	0	1	1	1	1	2	0	0	0	k__Bacteria; p__Actinobacteria; c__Thermoleophilia; o__Gaiellales; f__Gaiellaceae; g__Gaiella; s__uncultured_bacterium_g_Gaiella
OTU316	11	0	3	2	5	8	0	3	89	126	123	43	41	69	13	22	0	0	0	0	0	0	0	0	0	0	0	0	0	0	0	0	9	26	19	6	7	26	44	27	27	1	1	4	2	3	3	4	k__Bacteria; p__Cyanobacteria; c__Oxyphotobacteria; o__Chloroplast; f__uncultured_bacterium; g__uncultured_bacterium; s__uncultured_bacterium
OTU3167	2	0	24	9	8	0	0	1	0	0	0	0	0	2	0	2	1	0	0	0	0	1	0	0	0	0	0	0	1	2	14	0	0	0	0	3	1	0	1	0	0	0	2	0	0	1	0	0	k__Bacteria; p__Proteobacteria; c__Gammaproteobacteria; o__Enterobacteriales; f__Enterobacteriaceae; g__Enterobacter; s__uncultured_bacterium_g_Enterobacter
OTU317	0	0	0	3	1	0	6	0	0	0	0	9	0	0	0	0	32	35	21	0	0	0	34	0	17	1	1	18	27	29	0	0	0	0	0	1	0	0	0	0	0	0	0	1	1	2	0	0	k__Bacteria; p__Proteobacteria; c__Alphaproteobacteria; o__Rhizobiales; f__Amb-16S-1323; g__uncultured_bacterium_f_Amb-16S-1323; s__uncultured_bacterium_f_Amb-16S-1323
OTU318	5	1	37	1	15	0	2	3	2	18	35	1	3	66	1	57	7	0	0	0	12	0	12	1	0	0	60	0	0	0	0	0	5	5	7	6	3	2	0	27	5	0	4	0	1	0	0	3	k__Bacteria; p__Bacteroidetes; c__Bacteroidia; o__Flavobacteriales; f__Weeksellaceae; g__Cloacibacterium; s__uncultured_bacterium_g_Cloacibacterium
OTU319	0	0	0	0	0	0	0	0	0	0	0	0	0	0	0	0	1	51	0	0	0	0	0	0	0	0	6	0	0	0	54	0	0	0	0	0	0	0	0	0	0	0	0	0	0	0	0	0	k__Bacteria; p__Gemmatimonadetes; c__S0134_terrestrial_group; o__uncultured_bacterium_c_S0134_terrestrial_group; f__uncultured_bacterium_c_S0134_terrestrial_group; g__uncultured_bacterium_c_S0134_terrestrial_group; s__uncultured_bacterium_c_S0134_terrestrial_group
OTU3193	0	14	0	1	0	0	4	0	1	0	2	15	4	1	0	0	0	0	0	0	0	0	0	0	0	9	0	0	0	0	0	0	4	7	0	1	0	0	0	0	0	0	5	0	1	1	0	0	k__Bacteria; p__Firmicutes; c__Erysipelotrichia; o__Erysipelotrichales; f__Erysipelotrichaceae; g__Dubosiella; s__uncultured_bacterium_g_Dubosiella
OTU32	34	57	32	19	18	10	36	1	12	159	89	52	19	252	139	29	3	15	0	10	21	0	24	59	1	0	1	10	10	0	50	71	41	19	59	46	17	408	432	19	25	8	27	30	9	7	8	0	k__Bacteria; p__Firmicutes; c__Bacilli; o__Lactobacillales; f__Lactobacillaceae; g__Lactobacillus; s__uncultured_bacterium_g_Lactobacillus
OTU320	0	0	16	9	0	0	7	0	0	0	0	0	0	2	0	0	0	0	1	0	0	0	80	0	0	0	0	0	0	3	0	0	0	0	0	0	0	0	0	0	3	0	3	1	0	0	0	3	k__Bacteria; p__Firmicutes; c__Clostridia; o__Clostridiales; f__Lachnospiraceae; g__Lachnospiraceae_NK4A136_group; s__uncultured_bacterium_g_Lachnospiraceae_NK4A136_group
OTU321	0	0	0	0	0	0	0	0	0	0	0	2	0	0	0	0	0	4	0	0	0	6	0	0	16	23	0	0	2	5	0	55	0	0	0	2	0	0	3	0	0	0	6	0	0	0	0	0	k__Bacteria; p__Proteobacteria; c__Deltaproteobacteria; o__Myxococcales; f__Archangiaceae; g__Anaeromyxobacter; s__uncultured_bacterium_g_Anaeromyxobacter
OTU322	4	3	1	3	2	1	8	0	1	2	3	13	1	1	2	2	15	0	60	0	34	0	3	0	98	54	7	0	5	87	1	0	1	0	2	1	1	1	0	0	0	1	0	3	3	1	0	3	k__Bacteria; p__Proteobacteria; c__Gammaproteobacteria; o__Steroidobacterales; f__Steroidobacteraceae; g__uncultured_bacterium_f_Steroidobacteraceae; s__uncultured_bacterium_f_Steroidobacteraceae
OTU3228	3	0	30	2	7	1	3	0	1	8	11	2	1	1	2	2	0	0	0	0	0	0	0	0	0	0	0	0	0	0	0	0	1	1	2	0	0	0	0	0	0	0	1	3	1	1	0	10	k__Bacteria; p__Actinobacteria; c__Actinobacteria; o__Micrococcales; f__Microbacteriaceae; g__Rhodoluna; s__Candidatus_Rhodoluna_planktonica
OTU323	0	168	1	0	0	0	214	21	0	15	0	8	0	0	12	6	0	0	0	3	0	0	0	0	0	34	0	0	0	0	0	17	0	0	4	11	5	13	13	0	0	1	0	0	0	0	0	0	k__Bacteria; p__Bacteroidetes; c__Bacteroidia; o__Bacteroidales; f__Muribaculaceae; g__uncultured_bacterium_f_Muribaculaceae; s__uncultured_bacterium_f_Muribaculaceae
OTU3236	0	0	0	0	0	0	0	0	0	0	0	2	0	0	0	0	5	0	0	0	33	0	0	0	2	0	0	3	0	7	0	19	0	0	0	0	0	0	0	1	0	0	0	0	0	0	0	0	k__Bacteria; p__Proteobacteria; c__Alphaproteobacteria; o__Rhizobiales; f__Rhizobiales_Incertae_Sedis; g__Bauldia; s__uncultured_bacterium_g_Bauldia
OTU324	77	6	2	20	6	2	2	6	0	1	31	0	3	4	4	6	0	0	9	1	0	0	0	0	0	1	5	0	0	0	0	4	24	109	55	42	18	18	22	160	19	22	25	49	64	104	70	71	k__Bacteria; p__Actinobacteria; c__Actinobacteria; o__Micrococcales; f__Micrococcaceae; g__Arthrobacter; s__uncultured_bacterium_g_Arthrobacter
OTU325	0	0	0	0	0	0	0	0	0	0	0	0	0	0	0	0	104	13	0	0	17	0	0	71	8	0	0	0	49	6	0	0	0	0	0	0	0	0	0	0	0	0	0	0	0	0	0	0	k__Bacteria; p__Proteobacteria; c__Alphaproteobacteria; o__Tistrellales; f__Geminicoccaceae; g__uncultured_bacterium_f_Geminicoccaceae; s__uncultured_bacterium_f_Geminicoccaceae
OTU3253	0	0	0	0	11	0	1	7	1	31	0	54	9	1	1	1	0	0	0	0	0	0	0	0	0	0	0	0	0	0	0	0	1	3	1	0	0	0	0	0	0	0	0	2	1	0	0	0	k__Bacteria; p__Acidobacteria; c__Acidobacteriia; o__Subgroup_2; f__uncultured_bacterium_o_Subgroup_2; g__uncultured_bacterium_o_Subgroup_2; s__uncultured_bacterium_o_Subgroup_2
OTU3255	5	26	78	10	5	1	15	0	2	4	17	1	1	5	53	7	1	0	0	0	0	1	1	0	0	0	6	1	1	0	0	0	11	9	1	6	6	7	3	8	4	5	10	13	3	0	10	0	k__Bacteria; p__Actinobacteria; c__Actinobacteria; o__Micrococcales; f__Microbacteriaceae; g__Leucobacter; s__uncultured_bacterium_g_Leucobacter
OTU326	0	0	0	0	0	0	0	0	0	0	0	0	0	0	2	0	0	0	0	0	36	0	0	21	0	81	0	0	0	0	0	16	0	0	2	2	1	0	0	0	1	1	0	0	0	1	1	0	k__Bacteria; p__Proteobacteria; c__Gammaproteobacteria; o__Betaproteobacteriales; f__B1-7BS; g__uncultured_bacterium_f_B1-7BS; s__uncultured_bacterium_f_B1-7BS
OTU3264	1	2	0	6	7	0	1	2	4	12	0	0	8	2	2	3	0	6	0	0	0	0	0	0	4	0	1	8	0	0	12	0	0	1	0	1	5	0	0	1	4	0	0	2	9	0	3	0	k__Bacteria; p__Firmicutes; c__Clostridia; o__Clostridiales; f__Lachnospiraceae; g__[Ruminococcus]_torques_group; s__uncultured_bacterium_g_[Ruminococcus]_torques_group
OTU327	0	15	1	2	0	0	0	0	0	3	1	12	0	2	2	0	0	6	0	0	23	0	0	0	26	0	1	0	0	57	0	66	1	0	0	1	0	0	1	0	0	0	0	0	1	0	0	0	k__Bacteria; p__Proteobacteria; c__Gammaproteobacteria; o__Betaproteobacteriales; f__TRA3-20; g__uncultured_bacterium_f_TRA3-20; s__uncultured_bacterium_f_TRA3-20
OTU328	0	0	0	0	0	0	0	0	0	0	0	1	0	0	0	0	0	0	0	0	34	0	0	0	36	0	0	0	22	15	15	0	2	0	0	0	0	0	0	0	0	0	2	0	0	0	0	0	k__Bacteria; p__Bacteroidetes; c__Bacteroidia; o__Chitinophagales; f__Chitinophagaceae; g__uncultured_bacterium_f_Chitinophagaceae; s__uncultured_bacterium_f_Chitinophagaceae
OTU329	0	2	0	5	0	0	0	0	0	0	3	1	0	1	0	12	53	0	0	0	1	36	0	0	0	0	0	0	80	0	0	0	0	0	0	0	0	0	0	0	0	1	10	0	2	3	0	0	k__Bacteria; p__Firmicutes; c__Clostridia; o__Clostridiales; f__Family_XIII; g__Anaerovorax; s__uncultured_bacterium_g_Anaerovorax
OTU33	79	21	78	46	54	117	2	77	104	12	88	9	60	27	20	106	0	0	0	0	0	0	0	0	0	0	0	0	0	0	0	0	113	93	120	94	101	56	68	56	40	111	86	95	44	30	44	66	k__Bacteria; p__Firmicutes; c__Clostridia; o__D8A-2; f__uncultured_bacterium_o_D8A-2; g__uncultured_bacterium_o_D8A-2; s__uncultured_bacterium_o_D8A-2
OTU330	0	55	0	0	0	0	86	0	0	0	0	0	0	0	0	0	0	0	0	0	0	0	0	0	0	0	0	0	0	0	0	0	0	0	0	0	0	0	0	0	0	0	0	0	0	0	0	0	k__Bacteria; p__Cyanobacteria; c__Melainabacteria; o__Gastranaerophilales; f__uncultured_bacterium_o_Gastranaerophilales; g__uncultured_bacterium_o_Gastranaerophilales; s__uncultured_bacterium_o_Gastranaerophilales
OTU331	7	0	14	8	11	0	3	1	3	33	0	1	10	0	2	1	3	0	7	1	5	0	0	0	2	0	0	1	1	0	5	1	15	1	3	8	18	3	2	4	0	2	0	9	1	0	0	0	k__Bacteria; p__Firmicutes; c__Bacilli; o__Lactobacillales; f__Lactobacillaceae; g__Lactobacillus; s__uncultured_bacterium_g_Lactobacillus
OTU332	0	0	0	0	0	0	0	0	0	0	0	0	0	0	0	0	0	0	0	0	45	8	0	0	114	13	0	0	0	0	0	0	5	0	0	0	0	0	0	0	0	0	0	0	0	0	0	0	k__Bacteria; p__Proteobacteria; c__Alphaproteobacteria; o__Tistrellales; f__Geminicoccaceae; g__uncultured_bacterium_f_Geminicoccaceae; s__uncultured_bacterium_f_Geminicoccaceae
OTU333	0	0	1	1	6	0	0	0	0	0	0	0	0	0	9	0	0	0	0	0	0	10	0	0	1	76	0	0	11	0	24	0	0	0	0	1	0	0	0	0	0	0	0	0	0	0	0	0	k__Bacteria; p__Proteobacteria; c__Deltaproteobacteria; o__Myxococcales; f__Nannocystaceae; g__uncultured_bacterium_f_Nannocystaceae; s__uncultured_bacterium_f_Nannocystaceae
OTU3337	5	0	5	7	4	0	1	2	2	8	6	30	12	7	3	0	0	0	0	0	0	0	0	0	0	0	0	0	0	0	0	0	6	0	10	10	20	1	0	1	1	1	8	2	2	4	2	0	k__Bacteria; p__Acidobacteria; c__Blastocatellia_Subgroup_4; o__Pyrinomonadales; f__Pyrinomonadaceae; g__RB41; s__uncultured_bacterium_g_RB41
OTU334	50	1	4	4	3	1	0	3	2	0	19	2	2	28	1	0	0	8	0	0	0	0	0	34	0	10	3	0	8	3	0	0	1	5	0	0	0	1	1	0	10	0	1	7	1	1	0	0	k__Bacteria; p__Firmicutes; c__Bacilli; o__Bacillales; f__Bacillaceae; g__Bacillus; s__uncultured_bacterium_g_Bacillus
OTU335	1	6	0	1	11	0	4	2	0	1	7	1	0	1	21	3	0	5	9	0	0	9	0	14	10	0	5	58	0	0	48	36	8	1	0	0	1	0	5	0	4	0	0	1	1	0	6	4	k__Bacteria; p__Proteobacteria; c__Gammaproteobacteria; o__Vibrionales; f__Vibrionaceae; g__Vibrio; s__uncultured_bacterium_g_Vibrio
OTU336	0	0	0	1	0	1	0	0	1	1	1	3	0	0	3	0	0	0	0	0	78	33	1	27	62	0	0	0	0	15	0	0	0	0	0	0	0	0	0	0	0	0	1	0	0	0	0	0	k__Bacteria; p__Actinobacteria; c__Nitriliruptoria; o__Euzebyales; f__Euzebyaceae; g__uncultured_bacterium_f_Euzebyaceae; s__uncultured_bacterium_f_Euzebyaceae
OTU337	0	35	1	0	0	0	102	0	0	1	0	3	6	0	1	18	0	0	0	0	0	0	0	12	0	0	0	0	0	0	0	15	0	0	0	0	0	0	0	0	0	0	5	1	0	0	1	0	k__Bacteria; p__Bacteroidetes; c__Bacteroidia; o__Bacteroidales; f__Muribaculaceae; g__uncultured_bacterium_f_Muribaculaceae; s__uncultured_bacterium_f_Muribaculaceae
OTU3374	0	0	0	1	1	0	0	0	1	2	3	1	0	0	0	0	0	0	0	0	6	7	14	0	10	15	0	0	0	2	0	0	0	0	2	1	1	0	0	0	1	0	0	0	0	1	0	0	k__Bacteria; p__Rokubacteria; c__NC10; o__Rokubacteriales; f__uncultured_bacterium_o_Rokubacteriales; g__uncultured_bacterium_o_Rokubacteriales; s__uncultured_bacterium_o_Rokubacteriales
OTU338	0	4	1	0	1	2	0	0	1	25	1	16	38	4	2	1	40	2	0	5	2	5	16	2	26	12	7	7	0	8	24	11	2	1	1	3	9	2	0	1	1	0	3	1	3	1	0	0	k__Bacteria; p__Actinobacteria; c__Actinobacteria; o__Corynebacteriales; f__Mycobacteriaceae; g__Mycobacterium; s__Mycobacterium_sp._RS-40
OTU339	0	0	0	0	0	0	0	0	0	0	0	0	0	0	0	0	0	0	0	0	0	0	0	0	0	0	0	0	0	0	0	0	0	1	1	33	74	8	0	0	0	0	0	1	2	0	0	0	k__Bacteria; p__Proteobacteria; c__Deltaproteobacteria; o__Bradymonadales; f__uncultured_bacterium_o_Bradymonadales; g__uncultured_bacterium_o_Bradymonadales; s__uncultured_bacterium_o_Bradymonadales
OTU34	149	19	6	182	32	88	2	31	0	6	1	3	1	22	1	56	0	1	0	47	0	0	0	0	0	0	0	0	0	0	0	0	0	3	7	6	10	2	1	8	10	9	10	44	165	234	189	107	k__Bacteria; p__Actinobacteria; c__Actinobacteria; o__Micrococcales; f__Sanguibacteraceae; g__Sanguibacter; s__Sanguibacter_sp._Bra3
OTU340	1	0	0	0	0	0	0	0	1	0	0	0	0	0	0	0	0	0	0	0	0	14	0	51	36	0	0	31	0	0	0	0	0	0	0	0	0	0	0	0	0	0	0	0	1	0	0	0	k__Bacteria; p__Acidobacteria; c__Acidobacteriia; o__Solibacterales; f__Solibacteraceae_Subgroup_3; g__Bryobacter; s__uncultured_bacterium_g_Bryobacter
OTU3408	1	0	0	0	0	0	0	0	0	0	0	0	0	0	0	0	0	8	0	0	0	19	0	0	1	2	0	0	0	36	0	0	0	0	0	0	0	0	0	4	0	3	0	0	0	0	0	0	k__Bacteria; p__Proteobacteria; c__Gammaproteobacteria; o__Betaproteobacteriales; f__TRA3-20; g__uncultured_bacterium_f_TRA3-20; s__uncultured_bacterium_f_TRA3-20
OTU341	0	0	0	0	0	0	0	0	0	0	0	0	0	0	0	0	0	0	14	0	0	0	0	0	1	0	0	0	0	74	0	0	0	0	0	0	0	0	0	0	0	0	0	0	0	0	0	0	k__Bacteria; p__Proteobacteria; c__Gammaproteobacteria; o__Methylococcales; f__Methylococcaceae; g__uncultured_bacterium_f_Methylococcaceae; s__uncultured_bacterium_f_Methylococcaceae
OTU3415	0	1	0	0	0	0	0	0	0	2	0	0	0	12	1	1	0	29	1	0	0	0	0	0	0	0	0	0	0	0	0	1	0	0	0	0	0	1	3	1	0	0	3	0	1	0	1	1	k__Bacteria; p__Proteobacteria; c__Gammaproteobacteria; o__Pasteurellales; f__Pasteurellaceae; g__Haemophilus; s__uncultured_bacterium_g_Haemophilus
OTU342	0	0	0	0	0	0	0	0	0	0	0	0	0	0	0	0	81	0	17	0	0	0	0	0	0	0	0	0	26	0	0	0	0	0	0	0	0	0	0	0	0	0	0	0	0	0	0	1	k__Bacteria; p__Acidobacteria; c__Thermoanaerobaculia; o__Thermoanaerobaculales; f__Thermoanaerobaculaceae; g__Subgroup_10; s__uncultured_bacterium_g_Subgroup_10
OTU343	4	0	3	196	124	0	1	1	0	0	0	0	0	0	0	0	0	0	0	0	0	0	0	0	0	0	0	0	0	0	0	0	0	0	0	0	0	0	0	0	0	0	0	7	1	0	0	0	k__Bacteria; p__Deinococcus-Thermus; c__Deinococci; o__Deinococcales; f__Trueperaceae; g__Truepera; s__uncultured_bacterium_g_Truepera
OTU3439	0	27	6	0	3	3	57	10	2	21	0	0	2	4	5	9	73	0	0	0	0	0	0	0	0	0	0	0	0	0	0	0	4	0	2	1	6	1	0	5	6	0	0	0	1	0	1	2	k__Bacteria; p__Proteobacteria; c__Gammaproteobacteria; o__Betaproteobacteriales; f__Burkholderiaceae; g__Simplicispira; s__uncultured_bacterium_g_Simplicispira
OTU344	0	0	0	0	0	0	0	0	0	3	2	1	0	192	0	0	0	0	0	0	0	0	0	0	0	0	0	0	0	0	0	0	0	0	0	0	0	0	0	0	2	0	0	0	0	0	0	0	k__Bacteria; p__Chloroflexi; c__Chloroflexia; o__Thermomicrobiales; f__JG30-KF-CM45; g__uncultured_bacterium_f_JG30-KF-CM45; s__uncultured_bacterium_f_JG30-KF-CM45
OTU345	0	0	0	0	0	0	0	0	0	0	0	0	0	0	0	0	7	24	0	7	47	14	0	0	3	0	0	42	0	0	33	0	0	0	0	0	0	0	0	0	0	0	0	0	0	0	0	0	k__Bacteria; p__Firmicutes; c__Clostridia; o__Clostridiales; f__Clostridiaceae_1; g__Clostridium_sensu_stricto_1; s__uncultured_bacterium_g_Clostridium_sensu_stricto_1
OTU3451	1	0	11	0	0	0	1	0	0	1	0	0	4	0	0	0	12	0	0	5	0	0	0	0	0	0	0	0	0	0	0	17	1	0	5	5	5	0	1	0	0	0	0	2	1	0	0	1	k__Bacteria; p__Firmicutes; c__Clostridia; o__Clostridiales; f__Lachnospiraceae; g__Blautia; s__uncultured_bacterium_g_Blautia
OTU3459	0	2	6	1	0	0	0	9	0	1	0	1	0	0	14	1	0	6	0	0	11	0	0	0	0	0	0	0	0	0	0	0	12	0	2	4	10	1	1	10	2	1	4	1	2	2	10	16	k__Bacteria; p__Bacteroidetes; c__Bacteroidia; o__Bacteroidales; f__Tannerellaceae; g__Parabacteroides; s__uncultured_bacterium_g_Parabacteroides
OTU346	0	0	0	0	0	0	0	0	0	0	0	0	0	0	0	0	0	0	0	0	0	124	0	1	0	0	0	0	0	0	0	0	0	0	0	0	0	0	0	0	0	0	0	0	0	0	0	0	k__Bacteria; p__Proteobacteria; c__Gammaproteobacteria; o__Pseudomonadales; f__Pseudomonadaceae; g__Pseudomonas; s__uncultured_bacterium_g_Pseudomonas
OTU3460	5	2	3	6	5	1	0	1	0	15	15	6	1	8	1	6	0	0	0	0	2	11	8	13	0	0	8	0	0	7	0	15	0	2	6	2	3	3	0	2	0	4	3	2	6	1	1	4	k__Bacteria; p__Firmicutes; c__Bacilli; o__Bacillales; f__Planococcaceae; g__Lysinibacillus; s__uncultured_bacterium_g_Lysinibacillus
OTU347	2	0	0	0	3	0	0	0	0	4	0	1	0	2	1	0	0	0	0	0	10	0	0	0	2	127	0	0	0	6	20	0	1	0	2	0	0	0	0	1	1	0	2	0	0	1	0	0	k__Bacteria; p__Proteobacteria; c__Deltaproteobacteria; o__Myxococcales; f__Haliangiaceae; g__Haliangium; s__uncultured_bacterium_g_Haliangium
OTU3474	0	2	3	1	6	1	18	0	1	29	3	11	3	3	4	15	31	1	38	6	0	0	0	0	12	0	2	0	0	7	0	0	2	2	4	2	0	0	1	1	2	1	0	4	4	6	1	1	k__Bacteria; p__Proteobacteria; c__Gammaproteobacteria; o__Betaproteobacteriales; f__Burkholderiaceae; g__Ottowia; s__uncultured_bacterium_g_Ottowia
OTU3476	1	0	0	0	0	0	1	2	8	0	0	2	0	0	0	0	0	6	16	0	11	1	0	12	4	0	0	18	0	0	0	0	1	0	0	0	0	0	0	2	0	0	1	0	0	0	0	0	k__Bacteria; p__Actinobacteria; c__Actinobacteria; o__Pseudonocardiales; f__Pseudonocardiaceae; g__Pseudonocardia; s__uncultured_bacterium_g_Pseudonocardia
OTU348	2	1	3	0	4	1	1	0	0	3	10	1	0	8	1	0	12	4	0	0	25	15	0	31	15	9	7	0	14	14	5	17	12	0	5	1	0	0	0	0	1	2	1	2	0	0	4	0	k__Bacteria; p__Actinobacteria; c__Rubrobacteria; o__Rubrobacterales; f__Rubrobacteriaceae; g__Rubrobacter; s__uncultured_bacterium_g_Rubrobacter
OTU349	0	0	0	0	0	0	0	0	0	0	0	0	0	0	0	0	0	0	0	0	66	18	0	28	0	2	0	0	0	2	0	0	0	0	0	1	0	1	0	0	0	0	0	0	0	0	0	11	k__Bacteria; p__Proteobacteria; c__Alphaproteobacteria; o__Tistrellales; f__Geminicoccaceae; g__uncultured_bacterium_f_Geminicoccaceae; s__uncultured_bacterium_f_Geminicoccaceae
OTU35	42	1	85	1	12	0	17	66	25	29	0	13	15	51	75	13	0	0	1	11	0	0	0	0	0	0	0	6	0	0	2	0	11	110	103	59	19	49	52	168	37	12	25	5	7	11	8	5	k__Bacteria; p__Actinobacteria; c__Actinobacteria; o__Corynebacteriales; f__Corynebacteriaceae; g__Lawsonella; s__uncultured_bacterium_g_Lawsonella
OTU350	0	3	0	0	1	0	4	0	1	0	2	0	0	9	1	0	0	7	0	0	0	0	0	0	0	26	8	0	11	18	16	5	0	2	7	10	0	0	1	0	0	0	0	1	0	2	0	0	k__Bacteria; p__Firmicutes; c__Bacilli; o__Lactobacillales; f__Aerococcaceae; g__Aerococcus; s__uncultured_bacterium_g_Aerococcus
OTU351	0	0	0	0	0	0	0	0	0	0	0	0	0	0	0	0	0	0	0	0	0	0	0	0	4	0	87	0	0	0	0	0	0	0	0	0	0	0	0	0	0	0	0	0	0	0	0	0	k__Bacteria; p__Bacteroidetes; c__Ignavibacteria; o__SJA-28; f__uncultured_bacterium_o_SJA-28; g__uncultured_bacterium_o_SJA-28; s__uncultured_bacterium_o_SJA-28
OTU352	0	0	0	0	0	0	0	0	0	2	4	4	0	189	4	1	0	0	0	0	0	0	0	0	0	0	0	0	0	0	0	0	0	0	0	0	0	0	0	0	0	0	0	0	0	0	0	0	k__Bacteria; p__Actinobacteria; c__Actinobacteria; o__Frankiales; f__Nakamurellaceae; g__Nakamurella; s__uncultured_bacterium_g_Nakamurella
OTU353	0	0	0	0	0	0	0	0	0	0	0	0	0	0	0	0	0	1	15	0	0	0	85	0	0	0	0	0	0	0	0	0	0	0	0	0	0	0	0	0	0	0	0	0	0	0	0	1	k__Bacteria; p__Bacteroidetes; c__Bacteroidia; o__Cytophagales; f__Microscillaceae; g__uncultured_bacterium_f_Microscillaceae; s__uncultured_bacterium_f_Microscillaceae
OTU354	0	2	0	0	0	0	0	0	0	0	0	0	0	0	0	0	0	22	0	0	0	0	0	0	7	0	0	0	0	0	50	57	0	0	0	0	0	0	0	0	0	0	0	0	0	0	0	0	k__Bacteria; p__Firmicutes; c__Clostridia; o__Clostridiales; f__Lachnospiraceae; g__Lachnospira; s__uncultured_bacterium_g_Lachnospira
OTU3544	0	0	0	0	0	0	0	0	0	1	0	1	0	0	0	0	0	0	0	0	0	0	27	0	21	0	0	0	4	9	0	0	0	0	1	0	0	0	0	0	0	0	0	0	0	0	0	0	k__Bacteria; p__Actinobacteria; c__Acidimicrobiia; o__IMCC26256; f__uncultured_bacterium_o_IMCC26256; g__uncultured_bacterium_o_IMCC26256; s__uncultured_bacterium_o_IMCC26256
OTU3548	0	0	0	0	0	0	0	0	0	1	0	0	0	0	0	0	0	0	0	0	0	0	0	0	0	4	37	0	0	7	0	0	0	0	0	1	0	0	0	5	0	0	2	0	1	0	0	0	k__Bacteria; p__Proteobacteria; c__Alphaproteobacteria; o__Caulobacterales; f__Caulobacteraceae; g__Brevundimonas; s__uncultured_bacterium_g_Brevundimonas
OTU355	0	0	0	0	0	0	0	0	0	0	0	0	0	0	0	0	0	0	0	0	0	0	0	0	0	0	1	0	0	0	0	121	0	0	0	0	0	0	0	0	0	0	0	0	0	0	0	0	k__Bacteria; p__Gemmatimonadetes; c__S0134_terrestrial_group; o__uncultured_bacterium_c_S0134_terrestrial_group; f__uncultured_bacterium_c_S0134_terrestrial_group; g__uncultured_bacterium_c_S0134_terrestrial_group; s__uncultured_bacterium_c_S0134_terrestrial_group
OTU356	21	6	62	13	7	0	1	31	1	5	4	3	1	9	51	87	0	0	0	0	0	0	0	2	0	0	0	0	0	0	0	0	20	7	7	7	0	0	0	10	19	6	4	6	4	5	13	12	k__Bacteria; p__Proteobacteria; c__Gammaproteobacteria; o__Enterobacteriales; f__Enterobacteriaceae; g__Morganella; s__Morganella_morganii_subsp._morganii
OTU3568	7	8	0	0	5	0	2	0	2	1	0	77	0	1	1	2	0	0	0	0	0	0	0	0	0	0	0	0	0	0	11	0	0	1	2	0	1	0	0	0	0	0	1	4	1	0	0	0	k__Bacteria; p__Nitrospirae; c__Nitrospira; o__Nitrospirales; f__Nitrospiraceae; g__Nitrospira; s__uncultured_bacterium_g_Nitrospira
OTU357	1	4	0	6	8	0	0	0	0	0	0	0	0	0	0	5	0	24	0	0	0	0	0	29	0	0	0	0	0	0	0	14	0	0	0	2	13	1	0	0	0	0	0	0	0	0	0	0	k__Bacteria; p__Firmicutes; c__Clostridia; o__Clostridiales; f__Ruminococcaceae; g__Ruminococcaceae_UCG-013; s__uncultured_bacterium_g_Ruminococcaceae_UCG-013
OTU358	0	0	0	11	0	0	0	0	0	0	0	0	0	0	1	0	0	0	0	0	0	8	21	0	0	0	4	27	0	0	32	1	0	0	0	0	0	0	0	0	0	0	0	0	0	0	6	0	k__Bacteria; p__Proteobacteria; c__Gammaproteobacteria; o__Gammaproteobacteria_Incertae_Sedis; Unclassified; g__uncultured_bacterium_f_Unknown_Family; s__uncultured_bacterium_f_Unknown_Family
OTU359	0	0	0	0	1	0	0	0	2	3	3	10	1	1	2	3	6	0	0	9	43	0	0	0	3	8	2	5	59	1	3	0	2	0	1	1	0	0	0	0	3	2	0	3	2	1	1	0	k__Bacteria; p__Rokubacteria; c__NC10; o__Rokubacteriales; f__uncultured_bacterium_o_Rokubacteriales; g__uncultured_bacterium_o_Rokubacteriales; s__uncultured_bacterium_o_Rokubacteriales
OTU36	2	513	0	1	0	1	768	2	0	14	3	2	0	8	3	3	0	0	0	0	0	0	0	8	0	0	0	0	0	0	0	39	2	2	0	1	1	5	6	7	4	1	0	4	0	1	0	4	k__Bacteria; p__Epsilonbacteraeota; c__Campylobacteria; o__Campylobacterales; f__Helicobacteraceae; g__Helicobacter; s__Syphacia_muris
OTU360	0	0	0	0	0	0	0	0	0	1	1	1	16	0	1	8	3	2	3	19	1	6	21	6	0	0	0	0	6	0	2	0	14	2	0	2	10	1	2	0	5	2	0	1	1	0	1	3	k__Bacteria; p__Bacteroidetes; c__Bacteroidia; o__Bacteroidales; f__Muribaculaceae; g__uncultured_bacterium_f_Muribaculaceae; s__uncultured_bacterium_f_Muribaculaceae
OTU361	0	0	0	0	0	0	0	1	0	0	0	0	0	0	0	0	1	0	6	0	0	0	70	0	0	0	0	0	0	6	0	0	0	0	0	0	0	0	0	0	0	0	0	0	0	0	0	0	k__Bacteria; p__Gemmatimonadetes; c__Gemmatimonadetes; o__Gemmatimonadales; f__Gemmatimonadaceae; g__uncultured_bacterium_f_Gemmatimonadaceae; s__uncultured_bacterium_f_Gemmatimonadaceae
OTU3618	0	15	3	4	9	2	0	3	1	2	4	9	0	3	4	2	0	0	0	0	0	0	0	0	0	0	0	0	0	0	0	0	1	0	1	0	0	1	1	3	0	0	0	1	2	2	2	1	k__Bacteria; p__Acidobacteria; c__Blastocatellia_Subgroup_4; o__Pyrinomonadales; f__Pyrinomonadaceae; g__RB41; s__uncultured_bacterium_g_RB41
OTU362	6	0	0	0	0	0	0	0	0	0	0	0	0	0	0	0	5	0	0	0	0	0	0	0	0	14	0	0	0	0	0	88	1	0	1	0	3	33	31	1	0	0	0	0	0	0	0	0	k__Bacteria; p__Bacteroidetes; c__Bacteroidia; o__Bacteroidales; f__Muribaculaceae; g__uncultured_bacterium_f_Muribaculaceae; s__uncultured_bacterium_f_Muribaculaceae
OTU3628	3	1	86	32	9	6	0	57	5	46	86	6	28	58	38	33	0	0	0	0	0	0	0	0	0	0	0	0	0	0	0	0	28	16	13	17	39	10	6	21	4	21	2	12	11	3	6	12	k__Bacteria; p__Actinobacteria; c__Actinobacteria; o__Propionibacteriales; f__Propionibacteriaceae; g__Cutibacterium; s__uncultured_bacterium_g_Cutibacterium
OTU363	0	0	0	0	0	0	0	0	0	0	0	0	0	1	0	0	0	0	0	0	0	0	0	0	0	0	0	0	0	138	0	9	0	0	0	0	0	0	0	0	0	0	0	0	0	0	0	0	k__Bacteria; p__Bacteroidetes; c__Bacteroidia; o__Flavobacteriales; f__Weeksellaceae; g__Empedobacter; s__uncultured_bacterium_g_Empedobacter
OTU364	2	0	83	61	60	3	1	0	1	43	10	1	11	15	10	21	0	0	0	0	0	0	0	0	0	0	0	0	0	0	0	0	8	0	4	10	19	0	1	10	0	0	11	6	0	0	3	0	k__Bacteria; p__Tenericutes; c__Mollicutes; o__Mycoplasmatales; f__Mycoplasmataceae; g__Mycoplasma; s__uncultured_bacterium_g_Mycoplasma
OTU365	0	0	0	2	0	1	0	2	0	22	1	28	11	4	13	1	0	0	0	0	35	0	0	42	1	1	0	0	75	6	20	0	1	0	6	0	0	1	5	0	1	0	0	4	1	1	1	1	k__Bacteria; p__Proteobacteria; c__Alphaproteobacteria; o__Rhizobiales; f__Hyphomicrobiaceae; g__Pedomicrobium; s__uncultured_bacterium_g_Pedomicrobium
OTU366	0	0	0	0	0	0	0	0	0	0	0	0	0	0	0	0	0	0	22	0	0	0	0	0	0	67	0	0	0	0	0	0	0	0	0	0	0	0	0	0	0	0	0	0	0	0	0	0	k__Bacteria; p__Gemmatimonadetes; c__Gemmatimonadetes; o__Gemmatimonadales; f__Gemmatimonadaceae; g__Gemmatimonas; s__uncultured_bacterium_g_Gemmatimonas
OTU367	1	9	0	0	9	0	1	0	0	12	0	1	1	0	26	0	0	0	0	0	0	0	0	0	0	0	0	0	0	93	0	0	0	0	1	3	7	0	0	0	12	0	0	0	2	1	0	0	k__Bacteria; p__Proteobacteria; c__Alphaproteobacteria; o__Elsterales; f__uncultured_bacterium_o_Elsterales; g__uncultured_bacterium_o_Elsterales; s__uncultured_bacterium_o_Elsterales
OTU3671	2	0	1	0	0	0	0	0	0	0	0	4	0	0	0	0	13	0	14	0	0	0	0	12	8	5	7	0	0	0	6	0	0	0	5	5	0	0	0	1	0	0	0	0	0	0	0	0	k__Bacteria; p__Actinobacteria; c__Thermoleophilia; o__Solirubrobacterales; f__67-14; g__uncultured_bacterium_f_67-14; s__uncultured_bacterium_f_67-14
OTU368	1	33	0	0	0	0	49	0	0	1	1	0	0	1	3	3	0	9	0	0	0	0	0	20	0	0	0	0	0	0	5	22	3	1	4	3	1	46	72	1	0	0	0	2	0	0	0	0	k__Bacteria; p__Bacteroidetes; c__Bacteroidia; o__Bacteroidales; f__Muribaculaceae; g__uncultured_bacterium_f_Muribaculaceae; s__uncultured_bacterium_f_Muribaculaceae
OTU369	0	1	0	3	1	0	0	0	0	11	0	0	0	0	1	0	0	0	0	0	19	0	0	0	0	0	85	0	0	3	0	0	0	0	0	0	0	0	0	0	0	3	0	0	0	0	0	0	k__Bacteria; p__Actinobacteria; c__Acidimicrobiia; o__Microtrichales; f__Ilumatobacteraceae; g__uncultured_bacterium_f_Ilumatobacteraceae; s__uncultured_bacterium_f_Ilumatobacteraceae
OTU37	4	5	3	22	21	1	9	5	0	29	22	23	3	3	1	28	0	190	27	36	1	0	0	19	0	21	8	0	20	8	390	341	0	6	8	9	1	0	0	0	14	2	1	4	3	1	0	4	k__Bacteria; p__Firmicutes; c__Clostridia; o__Clostridiales; f__Lachnospiraceae; g__Roseburia; s__uncultured_bacterium_g_Roseburia
OTU370	1	2	4	3	1	0	2	1	0	6	2	17	1	23	7	1	19	13	0	6	15	16	0	24	1	50	0	0	38	9	15	19	1	1	6	6	0	0	0	1	1	1	0	0	0	1	0	0	k__Bacteria; p__Proteobacteria; c__Deltaproteobacteria; o__MBNT15; f__uncultured_bacterium_o_MBNT15; g__uncultured_bacterium_o_MBNT15; s__uncultured_bacterium_o_MBNT15
OTU371	0	0	0	0	0	0	0	0	0	0	0	0	0	0	0	0	1	91	0	0	0	0	0	0	0	0	0	0	0	0	0	0	0	0	0	0	0	1	0	2	17	0	1	0	1	0	0	0	k__Bacteria; p__Proteobacteria; c__Gammaproteobacteria; o__Betaproteobacteriales; f__Neisseriaceae; g__Kingella; s__Kingella_oralis
OTU372	0	0	0	0	0	0	0	0	0	0	0	0	0	0	0	0	0	0	3	0	13	0	0	20	17	0	1	39	0	0	0	0	0	0	0	0	0	0	0	0	0	0	0	0	0	0	0	0	k__Bacteria; p__Acidobacteria; c__Acidobacteriia; o__Solibacterales; f__Solibacteraceae_Subgroup_3; g__Candidatus_Solibacter; s__uncultured_bacterium_g_Candidatus_Solibacter
OTU373	0	0	0	0	0	0	0	0	0	0	0	0	0	0	0	0	0	0	0	0	0	0	0	0	0	1	1	0	1	88	0	0	0	0	0	0	0	0	0	0	0	0	0	0	0	0	0	0	k__Bacteria; p__Gemmatimonadetes; c__BD2-11_terrestrial_group; o__uncultured_bacterium_c_BD2-11_terrestrial_group; f__uncultured_bacterium_c_BD2-11_terrestrial_group; g__uncultured_bacterium_c_BD2-11_terrestrial_group; s__uncultured_bacterium_c_BD2-11_terrestrial_group
OTU374	0	0	0	0	0	0	0	0	0	0	0	0	0	0	0	0	0	0	0	0	0	0	0	0	0	0	0	0	0	110	0	0	0	0	0	0	0	0	0	0	0	0	0	0	0	0	0	0	k__Bacteria; p__Firmicutes; c__Bacilli; o__Lactobacillales; f__Lactobacillaceae; g__Lactobacillus; s__Lactobacillus_sakei
OTU375	0	2	2	0	2	4	35	1	1	0	0	1	1	2	0	29	0	11	0	0	0	7	0	0	0	9	1	0	0	0	13	10	0	0	0	0	0	0	2	0	3	1	0	13	2	0	0	0	k__Bacteria; p__Bacteroidetes; c__Bacteroidia; o__Bacteroidales; f__Muribaculaceae; g__uncultured_bacterium_f_Muribaculaceae; s__uncultured_bacterium_f_Muribaculaceae
OTU376	25	16	20	10	2	1	1	0	1	3	8	1	7	0	2	13	22	46	0	0	0	0	0	0	0	0	0	0	0	0	0	0	2	0	0	2	0	1	4	2	13	0	0	0	2	0	0	0	k__Bacteria; p__Proteobacteria; c__Gammaproteobacteria; o__Betaproteobacteriales; f__Neisseriaceae; g__Neisseria; s__uncultured_bacterium_g_Neisseria
OTU377	0	1	0	0	0	5	0	1	0	0	3	0	0	0	0	0	30	4	0	0	0	12	35	0	6	16	4	26	16	3	0	0	1	0	0	1	1	1	0	0	0	0	0	0	0	0	0	0	k__Bacteria; p__Bacteroidetes; c__Bacteroidia; o__Flavobacteriales; f__Flavobacteriaceae; g__Flavobacterium; s__uncultured_bacterium_g_Flavobacterium
OTU378	0	65	1	0	0	0	45	0	0	0	0	0	0	0	0	0	0	2	0	0	0	0	0	0	0	0	0	0	0	0	0	16	0	0	0	0	0	0	2	0	1	0	0	0	0	0	0	0	k__Bacteria; p__Epsilonbacteraeota; c__Campylobacteria; o__Campylobacterales; f__Helicobacteraceae; g__Helicobacter; s__uncultured_bacterium_g_Helicobacter
OTU379	8	1	4	2	2	1	0	3	0	1	2	57	8	2	2	1	0	0	0	0	0	0	0	0	0	0	0	0	0	86	1	0	4	0	0	0	0	0	0	0	1	0	0	3	2	0	0	0	k__Bacteria; p__Gemmatimonadetes; c__Gemmatimonadetes; o__Gemmatimonadales; f__Gemmatimonadaceae; g__uncultured_bacterium_f_Gemmatimonadaceae; s__uncultured_bacterium_f_Gemmatimonadaceae
OTU38	5	0	2	0	11	7	1	0	0	14	4	19	0	1	38	1	0	65	8	15	304	25	109	102	149	376	246	128	236	214	62	36	6	1	19	15	11	3	2	3	0	0	7	3	1	2	0	3	k__Bacteria; p__Proteobacteria; c__Gammaproteobacteria; o__Betaproteobacteriales; f__Burkholderiaceae; g__uncultured_bacterium_f_Burkholderiaceae; s__uncultured_bacterium_f_Burkholderiaceae
OTU380	0	0	0	0	0	0	0	0	0	0	0	0	0	0	0	0	1	0	0	1	0	0	43	65	0	0	0	0	0	5	0	0	0	0	0	0	0	0	0	0	0	0	0	0	0	0	0	0	k__Bacteria; p__Proteobacteria; c__Deltaproteobacteria; o__Myxococcales; f__BIrii41; g__uncultured_bacterium_f_BIrii41; s__uncultured_bacterium_f_BIrii41
OTU381	105	4	57	12	18	0	1	5	0	2	0	1	3	6	22	38	0	9	0	5	0	0	0	0	0	0	0	0	0	0	0	0	11	0	0	8	18	2	0	1	0	0	0	4	0	0	0	3	k__Bacteria; p__Firmicutes; c__Clostridia; o__Clostridiales; f__Peptostreptococcaceae; g__uncultured_bacterium_f_Peptostreptococcaceae; s__uncultured_bacterium_f_Peptostreptococcaceae
OTU382	5	0	2	14	1	0	2	8	4	7	5	5	2	6	12	32	0	0	0	0	0	0	0	0	0	0	0	0	0	0	14	24	18	2	1	3	1	1	2	3	6	1	0	9	0	1	0	3	k__Bacteria; p__Firmicutes; c__Clostridia; o__Clostridiales; f__Lachnospiraceae; g__Lachnospiraceae_NK4A136_group; s__uncultured_bacterium_g_Lachnospiraceae_NK4A136_group
OTU3826	0	0	0	0	0	0	0	0	0	0	0	6	0	0	0	0	0	0	0	0	0	4	0	0	7	6	1	0	23	0	0	0	9	0	0	0	0	0	0	0	1	1	0	4	0	0	0	1	k__Bacteria; p__Actinobacteria; c__Actinobacteria; o__Frankiales; f__Acidothermaceae; g__Acidothermus; s__uncultured_bacterium_g_Acidothermus
OTU383	0	0	0	0	0	0	0	0	0	1	0	0	0	0	0	0	18	0	0	32	0	0	0	0	3	45	0	0	0	0	0	0	0	0	0	0	0	0	0	0	0	0	0	0	0	0	0	0	k__Bacteria; p__Proteobacteria; c__Deltaproteobacteria; o__Myxococcales; f__Archangiaceae; g__Anaeromyxobacter; s__uncultured_bacterium_g_Anaeromyxobacter
OTU384	0	0	0	0	0	0	0	0	0	3	1	1	0	10	1	0	33	0	0	0	0	0	26	0	66	12	0	0	0	27	16	2	0	0	0	0	0	0	0	0	0	2	0	1	0	0	0	0	k__Bacteria; p__Gemmatimonadetes; c__BD2-11_terrestrial_group; o__uncultured_bacterium_c_BD2-11_terrestrial_group; f__uncultured_bacterium_c_BD2-11_terrestrial_group; g__uncultured_bacterium_c_BD2-11_terrestrial_group; s__uncultured_bacterium_c_BD2-11_terrestrial_group
OTU385	0	103	1	1	15	0	273	0	0	4	3	5	5	3	0	8	0	1	0	0	0	0	0	0	0	0	0	0	0	0	0	0	0	2	1	1	1	5	2	0	0	0	0	1	1	0	0	0	k__Bacteria; p__Firmicutes; c__Clostridia; o__Clostridiales; f__Lachnospiraceae; g__uncultured_bacterium_f_Lachnospiraceae; s__uncultured_bacterium_f_Lachnospiraceae
OTU386	0	0	0	0	0	0	0	0	0	0	0	0	0	0	0	0	11	0	0	15	24	9	0	9	1	0	9	13	0	0	35	0	0	4	0	0	0	0	0	0	0	0	0	1	0	0	0	0	k__Bacteria; p__Firmicutes; c__Bacilli; o__Bacillales; f__Paenibacillaceae; g__Paenibacillus; s__Paenibacillus_sp._NBY33
OTU387	0	0	0	0	0	0	0	0	0	0	0	0	0	0	0	0	2	19	0	0	10	0	0	0	4	10	0	52	13	1	0	0	0	0	0	0	0	0	0	0	0	0	0	0	1	0	0	8	k__Bacteria; p__Actinobacteria; c__Acidimicrobiia; o__Microtrichales; f__uncultured_bacterium_o_Microtrichales; g__uncultured_bacterium_o_Microtrichales; s__uncultured_bacterium_o_Microtrichales
OTU3872	1	14	3	0	1	0	1	4	6	11	0	25	0	2	13	0	22	5	0	0	34	0	1	13	23	23	0	1	33	8	0	0	3	0	0	0	2	0	0	0	0	3	0	4	0	2	0	0	k__Bacteria; p__Proteobacteria; c__Alphaproteobacteria; o__Rhizobiales; f__Xanthobacteraceae; g__Rhodoplanes; s__uncultured_bacterium_g_Rhodoplanes
OTU3876	0	0	1	0	0	0	0	0	0	3	1	42	0	2	1	1	0	0	0	0	0	0	0	0	3	9	0	0	8	4	0	0	4	1	3	2	1	1	0	0	0	0	2	3	1	0	0	2	k__Bacteria; p__Rokubacteria; c__NC10; o__Rokubacteriales; f__uncultured_bacterium_o_Rokubacteriales; g__uncultured_bacterium_o_Rokubacteriales; s__uncultured_bacterium_o_Rokubacteriales
OTU388	0	0	0	0	0	0	0	0	0	0	0	0	0	0	0	0	0	13	0	0	0	0	0	0	0	67	0	0	0	2	0	31	0	0	0	0	0	0	0	0	0	0	0	0	0	0	0	0	k__Bacteria; p__Firmicutes; c__Clostridia; o__Clostridiales; f__Lachnospiraceae; g__Lachnospiraceae_ND3007_group; s__uncultured_bacterium_g_Lachnospiraceae_ND3007_group
OTU389	3	1	0	21	3	0	0	0	0	0	13	4	0	0	14	10	0	0	36	0	0	12	0	0	4	0	0	0	0	13	0	0	8	11	10	10	20	3	2	9	14	2	7	9	2	4	12	0	k__Bacteria; p__Proteobacteria; c__Alphaproteobacteria; o__Rhizobiales; f__Rhizobiaceae; g__Mesorhizobium; s__uncultured_bacterium_g_Mesorhizobium
OTU39	2	2	3	1	14	5	1	15	0	25	5	16	32	1	3	1	48	9	1	32	25	19	20	56	58	85	24	100	58	88	43	27	2	4	5	6	10	2	0	6	0	1	0	2	2	0	0	0	k__Bacteria; p__Proteobacteria; c__Alphaproteobacteria; o__Azospirillales; f__uncultured_bacterium_o_Azospirillales; g__uncultured_bacterium_o_Azospirillales; s__uncultured_bacterium_o_Azospirillales
OTU390	0	0	0	0	0	0	0	0	0	1	0	5	0	0	0	0	0	7	0	0	0	0	0	0	34	38	0	0	27	5	1	0	0	0	9	5	0	0	0	0	0	0	0	0	0	1	0	0	k__Bacteria; p__Actinobacteria; c__Acidimicrobiia; o__IMCC26256; f__uncultured_bacterium_o_IMCC26256; g__uncultured_bacterium_o_IMCC26256; s__uncultured_bacterium_o_IMCC26256
OTU391	4	0	23	1	1	4	0	12	4	1	0	3	0	14	0	0	0	0	0	0	0	0	0	0	0	0	0	0	0	0	0	0	5	0	15	21	20	7	3	9	4	2	0	14	10	11	4	0	k__Bacteria; p__Actinobacteria; c__Actinobacteria; o__Actinomycetales; f__Actinomycetaceae; g__Actinomyces; Unclassified
OTU392	2	1	1	1	2	3	5	1	0	1	0	1	1	0	7	10	0	13	148	0	0	1	0	0	1	0	0	0	0	0	0	13	0	1	2	17	67	3	1	5	1	2	0	1	1	3	7	0	k__Bacteria; p__Proteobacteria; c__Gammaproteobacteria; o__Betaproteobacteriales; f__Burkholderiaceae; g__Massilia; s__uncultured_bacterium_g_Massilia
OTU393	1	0	0	10	10	6	0	10	5	16	17	18	5	12	14	54	0	84	13	19	4	2	7	0	3	9	3	0	22	5	31	38	8	0	4	3	0	3	0	2	1	2	0	0	0	0	1	0	k__Bacteria; p__Bacteroidetes; c__Bacteroidia; o__Bacteroidales; f__Prevotellaceae; g__Prevotella_9; s__uncultured_bacterium_g_Prevotella_9
OTU394	4	6	7	4	1	7	2	1	4	49	10	32	1	4	16	49	0	0	0	0	0	0	0	0	19	6	0	9	12	0	8	0	3	0	6	4	3	1	0	1	5	2	2	5	2	0	0	2	k__Bacteria; p__Proteobacteria; c__Alphaproteobacteria; o__Dongiales; f__Dongiaceae; g__Dongia; s__uncultured_bacterium_g_Dongia
OTU395	0	1	0	8	0	0	0	0	0	1	0	1	2	4	1	0	11	39	0	0	0	15	0	0	0	0	11	13	0	10	32	9	0	1	0	0	0	0	0	0	0	2	1	3	2	3	0	0	k__Bacteria; p__Bacteroidetes; c__Bacteroidia; o__Bacteroidales; f__Muribaculaceae; g__uncultured_bacterium_f_Muribaculaceae; s__uncultured_bacterium_f_Muribaculaceae
OTU396	1	0	2	0	0	0	0	0	0	3	7	3	0	1	5	0	0	0	0	0	17	0	4	33	4	0	5	22	21	3	0	0	0	0	1	1	0	1	0	0	0	0	1	0	1	1	0	0	k__Bacteria; p__Rokubacteria; c__NC10; o__Rokubacteriales; f__uncultured_bacterium_o_Rokubacteriales; g__uncultured_bacterium_o_Rokubacteriales; s__uncultured_bacterium_o_Rokubacteriales
OTU397	0	0	0	0	0	0	0	0	0	0	0	0	0	0	0	0	86	0	0	0	0	0	0	0	0	0	0	0	0	0	0	0	0	0	0	0	0	0	0	0	0	0	0	0	0	0	0	0	k__Bacteria; p__Gemmatimonadetes; c__Gemmatimonadetes; o__Gemmatimonadales; f__Gemmatimonadaceae; g__Gemmatirosa; s__uncultured_bacterium_g_Gemmatirosa
OTU398	0	1	1	0	1	0	0	0	1	8	0	18	111	25	5	3	0	0	0	0	0	0	0	0	0	0	0	0	0	0	0	0	0	0	4	3	1	0	0	0	4	0	0	17	4	2	0	0	k__Bacteria; p__Firmicutes; c__Erysipelotrichia; o__Erysipelotrichales; f__Erysipelotrichaceae; g__Allobaculum; s__uncultured_bacterium_g_Allobaculum
OTU399	6	3	1	1	0	0	0	1	0	2	0	0	3	0	1	0	2	1	0	5	32	11	10	1	31	2	5	15	29	2	8	0	1	0	3	1	0	0	0	3	1	0	0	0	1	1	0	0	k__Bacteria; p__Actinobacteria; c__Thermoleophilia; o__Gaiellales; f__Gaiellaceae; g__Gaiella; s__uncultured_bacterium_g_Gaiella
OTU3999	1	1	0	1	1	0	0	11	0	8	7	5	1	22	3	2	0	0	0	0	0	0	0	0	1	0	0	0	0	0	0	0	2	1	3	2	0	1	0	0	1	1	0	5	1	1	2	0	k__Bacteria; p__Actinobacteria; c__Acidimicrobiia; o__Microtrichales; f__Ilumatobacteraceae; g__CL500-29_marine_group; s__uncultured_bacterium_g_CL500-29_marine_group
OTU4	314	199	579	393	672	863	29	916	812	196	459	104	372	261	204	538	0	0	61	0	0	0	0	0	0	0	0	0	0	0	0	0	1035	587	814	843	607	505	472	334	502	1021	792	671	389	347	333	856	k__Bacteria; p__Proteobacteria; c__Alphaproteobacteria; o__Sphingomonadales; f__Sphingomonadaceae; g__Sphingobium; s__Sphingobium_fontiphilum
OTU40	0	3	0	0	0	0	0	0	0	0	0	1	0	0	0	0	0	0	0	0	0	9	649	110	1	0	0	0	0	0	1	0	0	0	0	0	0	0	0	0	0	0	0	0	0	0	0	0	k__Bacteria; p__Gemmatimonadetes; c__Gemmatimonadetes; o__Gemmatimonadales; f__Gemmatimonadaceae; g__uncultured_bacterium_f_Gemmatimonadaceae; s__uncultured_bacterium_f_Gemmatimonadaceae
OTU400	1	0	2	0	0	0	0	10	0	2	0	15	1	12	1	1	0	0	33	0	38	0	0	0	30	20	25	12	11	10	0	5	3	0	1	5	11	0	0	10	0	1	2	12	1	0	0	1	k__Bacteria; p__Proteobacteria; c__Alphaproteobacteria; o__Rhizobiales; f__Xanthobacteraceae; g__Rhodoplanes; s__uncultured_bacterium_g_Rhodoplanes
OTU401	2	0	0	2	1	0	11	1	0	8	1	7	8	3	20	0	0	0	0	65	21	0	0	0	13	18	0	0	0	21	0	0	0	0	0	1	4	0	1	0	1	0	0	10	3	0	1	0	k__Bacteria; p__Proteobacteria; c__Alphaproteobacteria; o__Reyranellales; f__Reyranellaceae; g__Reyranella; s__uncultured_bacterium_g_Reyranella
OTU4012	0	8	0	1	1	0	43	0	0	0	6	9	0	0	3	2	0	0	0	0	11	1	0	0	0	0	0	0	0	0	0	16	15	1	1	0	0	8	8	0	1	0	0	0	2	0	0	0	k__Bacteria; p__Firmicutes; c__Clostridia; o__Clostridiales; f__Ruminococcaceae; g__Ruminiclostridium_9; s__uncultured_bacterium_g_Ruminiclostridium_9
OTU4013	1	8	2	4	1	0	1	3	3	4	1	163	1	9	12	0	0	0	0	0	0	0	0	0	0	0	0	0	0	0	0	0	22	1	0	0	0	3	2	2	1	0	1	8	2	5	1	1	k__Bacteria; p__Acidobacteria; c__Subgroup_6; o__uncultured_bacterium_c_Subgroup_6; f__uncultured_bacterium_c_Subgroup_6; g__uncultured_bacterium_c_Subgroup_6; s__uncultured_bacterium_c_Subgroup_6
OTU402	2	1	9	4	12	0	16	0	4	1	0	0	0	1	10	0	0	11	7	0	0	0	0	1	0	0	0	0	0	0	0	11	0	0	18	3	0	4	2	0	6	10	0	0	0	1	7	3	k__Bacteria; p__Proteobacteria; c__Alphaproteobacteria; o__Rhizobiales; f__Beijerinckiaceae; g__Methylobacterium; s__Methylobacterium_oryzae
OTU403	0	60	8	0	2	2	40	0	4	15	0	0	8	8	0	11	0	0	0	0	0	0	0	0	0	0	0	0	0	0	14	0	1	0	0	0	0	0	0	3	0	3	0	2	0	1	0	7	k__Bacteria; p__Proteobacteria; c__Gammaproteobacteria; o__Betaproteobacteriales; f__Burkholderiaceae; g__Alcaligenes; s__uncultured_bacterium_g_Alcaligenes
OTU404	0	0	0	0	0	0	0	0	0	0	0	0	0	0	0	0	0	0	0	0	0	0	0	0	9	0	0	77	0	0	0	1	0	0	0	0	0	0	0	0	0	0	0	0	0	0	0	0	k__Bacteria; p__Gemmatimonadetes; c__Gemmatimonadetes; o__Gemmatimonadales; f__Gemmatimonadaceae; g__uncultured_bacterium_f_Gemmatimonadaceae; s__uncultured_bacterium_f_Gemmatimonadaceae
OTU405	0	0	1	0	0	0	0	2	1	0	1	1	0	2	14	0	0	0	0	0	2	0	9	54	0	0	4	31	14	50	56	50	0	0	4	8	1	0	0	0	2	0	1	1	2	0	0	5	k__Bacteria; p__Actinobacteria; c__Actinobacteria; o__Micromonosporales; f__Micromonosporaceae; g__Asanoa; s__uncultured_bacterium_g_Asanoa
OTU406	0	0	0	1	0	0	0	0	0	1	0	0	0	0	0	0	0	0	0	0	7	0	0	26	13	3	1	0	96	39	0	0	0	0	0	0	0	0	0	0	2	0	0	0	0	0	0	0	k__Bacteria; p__Proteobacteria; c__Alphaproteobacteria; o__Elsterales; f__uncultured_bacterium_o_Elsterales; g__uncultured_bacterium_o_Elsterales; s__uncultured_bacterium_o_Elsterales
OTU407	3	2	12	4	1	4	1	2	1	2	3	8	0	2	1	0	0	0	13	0	0	8	0	0	0	0	0	0	0	0	98	0	6	2	8	9	3	1	1	8	8	0	2	4	2	0	4	0	k__Bacteria; p__Proteobacteria; c__Gammaproteobacteria; o__Betaproteobacteriales; f__Burkholderiaceae; g__Comamonas; s__uncultured_bacterium_g_Comamonas
OTU408	0	0	0	0	0	0	0	0	0	0	0	0	0	0	0	0	58	0	0	0	0	0	0	10	0	0	0	0	0	4	0	0	0	0	0	0	0	0	0	0	0	0	1	0	0	0	0	5	k__Bacteria; p__Chloroflexi; c__Anaerolineae; o__SBR1031; f__A4b; g__uncultured_bacterium_f_A4b; s__uncultured_bacterium_f_A4b
OTU409	0	0	0	0	0	0	0	0	0	0	0	0	0	11	0	1	0	12	0	0	0	15	0	9	1	0	0	0	0	55	8	0	0	0	0	0	0	0	0	0	0	0	0	0	0	0	0	7	k__Bacteria; p__Actinobacteria; c__Actinobacteria; o__Pseudonocardiales; f__Pseudonocardiaceae; g__Pseudonocardia; s__uncultured_bacterium_g_Pseudonocardia
OTU41	6	11	9	27	5	2	1	0	4	35	45	5	13	28	223	5	4	29	22	26	30	6	39	22	2	5	14	17	11	8	306	137	3	0	6	8	0	2	1	2	3	0	0	0	0	0	8	0	k__Bacteria; p__Tenericutes; c__Mollicutes; o__Mycoplasmatales; f__Mycoplasmataceae; g__Candidatus_Bacilloplasma; s__uncultured_bacterium_g_Candidatus_Bacilloplasma
OTU410	0	0	0	0	0	0	0	4	0	0	0	0	0	0	0	0	0	0	0	0	0	10	0	0	0	0	0	72	4	0	0	0	0	0	0	0	0	0	1	5	0	0	0	0	0	0	0	0	k__Bacteria; p__Actinobacteria; c__Acidimicrobiia; o__Microtrichales; f__uncultured_bacterium_o_Microtrichales; g__uncultured_bacterium_o_Microtrichales; s__uncultured_bacterium_o_Microtrichales
OTU411	0	1	5	0	1	0	0	0	0	1	10	0	0	1	0	0	1	0	0	0	0	65	0	0	0	1	4	27	0	2	0	0	0	0	5	1	0	0	0	0	0	0	1	0	0	1	0	0	k__Bacteria; p__Firmicutes; c__Bacilli; o__Bacillales; f__Planococcaceae; g__Sporosarcina; s__Sporosarcina_sp._HW10C2
OTU412	0	0	0	0	0	0	0	0	1	31	0	5	2	1	3	22	147	0	1	0	0	46	0	1	19	30	0	0	0	0	0	21	0	1	0	0	0	0	0	0	0	0	0	0	0	0	0	1	k__Bacteria; p__Proteobacteria; c__Gammaproteobacteria; o__Xanthomonadales; f__Xanthomonadaceae; g__Arenimonas; s__uncultured_bacterium_g_Arenimonas
OTU413	0	114	0	4	0	0	126	0	0	0	0	0	0	0	0	0	0	0	0	0	0	0	0	0	0	0	0	0	0	0	0	6	0	0	0	0	0	0	0	0	0	0	0	0	0	0	0	0	k__Bacteria; p__Bacteroidetes; c__Bacteroidia; o__Bacteroidales; f__Prolixibacteraceae; g__uncultured_bacterium_f_Prolixibacteraceae; s__uncultured_bacterium_f_Prolixibacteraceae
OTU414	0	11	1	0	1	1	0	1	0	27	4	3	0	1	1	1	0	0	4	0	30	0	0	0	35	1	44	57	0	23	0	0	9	1	1	3	1	1	1	0	1	2	0	5	1	0	2	0	k__Bacteria; p__Proteobacteria; c__Gammaproteobacteria; o__Betaproteobacteriales; f__Burkholderiaceae; g__Comamonas; s__uncultured_bacterium_g_Comamonas
OTU415	0	8	2	0	0	0	0	0	0	0	0	1	0	10	0	0	0	0	0	0	0	0	0	11	0	0	0	0	0	0	0	15	5	0	3	3	2	35	43	2	0	1	0	0	0	0	0	0	k__Bacteria; p__Bacteroidetes; c__Bacteroidia; o__Bacteroidales; f__Muribaculaceae; g__uncultured_bacterium_f_Muribaculaceae; s__uncultured_bacterium_f_Muribaculaceae
OTU4154	71	32	215	90	43	17	17	20	13	54	23	20	11	44	58	96	9	15	1	8	1	186	0	9	3	1	4	13	5	23	14	72	34	23	30	15	24	20	14	16	32	13	57	34	9	4	27	47	k__Bacteria; p__Proteobacteria; c__Gammaproteobacteria; o__Enterobacteriales; f__Enterobacteriaceae; g__Klebsiella; s__uncultured_bacterium_g_Klebsiella
OTU416	0	0	0	0	0	0	0	0	0	1	0	0	0	1	0	9	0	0	14	28	47	15	0	31	0	0	0	31	6	19	16	48	1	0	0	0	0	4	3	0	0	0	0	0	0	0	0	0	k__Bacteria; p__Proteobacteria; c__Alphaproteobacteria; o__Rhodospirillales; f__Rhodopirillaceae; g__Defluviicoccus; s__uncultured_bacterium_g_Defluviicoccus
OTU417	0	0	0	4	2	6	1	0	0	0	1	0	0	0	0	0	0	0	0	10	30	0	33	21	0	1	2	0	0	0	7	0	0	7	0	1	5	1	0	0	0	2	3	0	0	0	2	0	k__Bacteria; p__Bacteroidetes; c__Bacteroidia; o__Bacteroidales; f__Muribaculaceae; g__uncultured_bacterium_f_Muribaculaceae; s__uncultured_bacterium_f_Muribaculaceae
OTU418	0	0	7	0	0	0	0	0	1	0	11	0	1	1	4	1	6	5	0	0	0	0	0	0	0	0	0	0	0	0	9	58	0	0	0	3	10	0	0	0	1	1	0	3	1	0	0	0	k__Bacteria; p__Firmicutes; c__Clostridia; o__Clostridiales; f__Lachnospiraceae; g__Roseburia; s__uncultured_bacterium_g_Roseburia
OTU419	0	0	0	0	0	0	0	0	0	0	0	1	0	0	0	0	0	0	0	0	0	0	0	0	0	0	0	0	0	0	0	0	0	2	0	2	0	55	38	0	0	0	0	0	0	0	0	0	k__Bacteria; p__Verrucomicrobia; c__Verrucomicrobiae; o__Opitutales; f__Opitutaceae; g__Opitutus; s__uncultured_bacterium_g_Opitutus
OTU42	223	47	89	22	22	62	56	42	41	52	63	13	29	161	225	68	106	67	271	41	28	161	8	54	9	127	24	57	1	3	207	104	34	46	90	80	72	63	70	147	33	33	29	38	8	12	15	30	k__Bacteria; p__Firmicutes; c__Bacilli; o__Bacillales; f__Staphylococcaceae; g__Staphylococcus; s__Staphylococcus_epidermidis
OTU420	0	0	0	0	0	0	0	0	0	0	0	0	0	0	0	0	0	0	0	0	0	0	0	0	0	0	71	0	0	0	0	0	0	0	0	0	0	0	0	0	0	0	0	0	0	0	0	0	k__Bacteria; p__Chloroflexi; c__Chloroflexia; o__Thermomicrobiales; f__JG30-KF-CM45; g__uncultured_bacterium_f_JG30-KF-CM45; s__uncultured_bacterium_f_JG30-KF-CM45
OTU421	0	0	0	2	1	18	0	0	0	6	6	1	0	0	0	0	19	0	0	0	0	0	0	0	0	36	0	0	0	4	0	0	0	0	0	0	0	0	0	0	0	3	0	0	0	0	0	0	k__Bacteria; p__Bacteroidetes; c__Bacteroidia; o__Sphingobacteriales; f__Sphingobacteriaceae; g__Sphingobacterium; s__uncultured_bacterium_g_Sphingobacterium
OTU422	0	0	0	0	0	0	0	0	0	0	0	0	0	0	0	1	47	0	0	0	0	0	0	0	5	0	0	0	20	0	0	0	0	0	0	0	0	0	0	0	0	0	0	0	0	0	0	0	k__Bacteria; p__Proteobacteria; c__Gammaproteobacteria; o__Acidiferrobacterales; f__Acidiferrobacteraceae; g__Sulfurifustis; s__uncultured_bacterium_g_Sulfurifustis
OTU4220	0	1	0	2	1	0	2	4	0	12	5	9	8	2	7	0	0	0	0	0	0	0	0	0	0	0	0	0	0	0	0	0	0	0	3	3	0	3	2	0	0	1	2	1	2	2	0	0	k__Bacteria; p__Acidobacteria; c__Subgroup_6; o__uncultured_bacterium_c_Subgroup_6; f__uncultured_bacterium_c_Subgroup_6; g__uncultured_bacterium_c_Subgroup_6; s__uncultured_bacterium_c_Subgroup_6
OTU423	0	0	0	0	0	0	0	0	0	0	0	0	0	0	0	0	0	0	66	0	0	0	0	0	0	0	0	0	0	0	0	0	0	0	0	0	0	0	0	0	0	0	0	0	0	0	0	0	k__Bacteria; p__Bacteroidetes; c__Bacteroidia; o__Flavobacteriales; f__Flavobacteriaceae; g__Flavobacterium; s__Flavobacterium_sp._TH2
OTU424	0	0	0	0	0	0	0	0	0	0	0	0	0	0	0	1	1	24	0	10	63	9	0	70	6	0	0	0	20	0	10	0	8	0	0	0	0	0	0	0	0	0	0	0	0	0	0	0	k__Bacteria; p__Proteobacteria; c__Alphaproteobacteria; o__Tistrellales; f__Geminicoccaceae; g__Candidatus_Alysiosphaera; s__uncultured_bacterium_g_Candidatus_Alysiosphaera
OTU425	0	0	0	0	0	4	0	0	0	0	0	0	5	0	0	0	0	13	0	0	26	0	47	0	23	29	7	33	0	0	6	0	0	0	3	0	0	0	1	0	0	1	1	0	0	0	0	1	k__Bacteria; p__Bacteroidetes; c__Bacteroidia; o__Bacteroidales; f__Muribaculaceae; g__uncultured_bacterium_f_Muribaculaceae; s__uncultured_bacterium_f_Muribaculaceae
OTU426	12	15	5	17	16	5	0	7	7	29	20	33	6	60	23	25	4	1	1	3	17	0	0	0	2	0	0	0	7	0	6	17	33	5	12	10	1	25	16	5	14	3	7	87	26	5	9	9	k__Bacteria; p__Patescibacteria; c__Saccharimonadia; o__Saccharimonadales; f__Saccharimonadaceae; g__Candidatus_Saccharimonas; s__uncultured_bacterium_g_Candidatus_Saccharimonas
OTU427	0	0	0	0	0	0	0	0	0	0	0	0	0	0	0	0	0	0	0	0	0	0	0	0	0	0	0	0	0	61	0	0	0	0	0	0	0	0	0	0	0	0	0	0	0	0	0	0	k__Bacteria; p__Proteobacteria; c__Alphaproteobacteria; o__Rhizobiales; f__Beijerinckiaceae; g__Chelatococcus; s__uncultured_bacterium_g_Chelatococcus
OTU428	3	3	9	0	2	0	2	6	1	8	1	6	1	6	9	2	64	0	0	0	15	9	15	0	13	60	19	37	0	9	0	73	0	0	3	3	3	1	0	0	1	1	17	0	0	0	1	0	k__Bacteria; p__Gemmatimonadetes; c__Gemmatimonadetes; o__Gemmatimonadales; f__Gemmatimonadaceae; g__uncultured_bacterium_f_Gemmatimonadaceae; s__uncultured_bacterium_f_Gemmatimonadaceae
OTU4283	3	2	0	7	2	0	0	0	3	18	10	6	2	17	4	6	0	0	0	0	0	0	0	0	0	0	0	0	0	0	0	0	2	0	1	4	0	10	6	2	2	1	0	7	2	0	2	0	k__Bacteria; p__Acidobacteria; c__Subgroup_6; o__uncultured_bacterium_c_Subgroup_6; f__uncultured_bacterium_c_Subgroup_6; g__uncultured_bacterium_c_Subgroup_6; s__uncultured_bacterium_c_Subgroup_6
OTU4284	0	0	0	0	5	0	0	0	0	11	60	1	0	1	0	0	0	0	0	0	0	0	0	0	0	0	0	18	0	0	0	0	0	0	0	0	0	0	0	0	0	1	0	0	0	0	0	0	k__Bacteria; p__Proteobacteria; c__Gammaproteobacteria; o__Enterobacteriales; f__Enterobacteriaceae; g__Plesiomonas; s__Plesiomonas_shigelloides
OTU429	0	0	0	0	0	0	0	0	0	0	0	3	0	1	1	0	1	2	0	0	0	0	0	0	51	0	0	3	18	0	1	0	0	0	0	0	0	1	0	0	0	0	0	0	0	0	0	0	k__Bacteria; p__Planctomycetes; c__Phycisphaerae; o__Phycisphaerales; f__Phycisphaeraceae; g__AKYG587; s__uncultured_bacterium_g_AKYG587
OTU4298	1	0	0	0	1	1	0	0	0	0	0	1	0	0	0	1	13	0	0	0	0	0	0	5	6	80	9	0	0	15	0	0	0	0	2	3	0	1	0	0	0	0	0	1	0	2	0	2	k__Bacteria; p__Actinobacteria; c__Actinobacteria; o__Frankiales; f__Nakamurellaceae; g__Nakamurella; s__uncultured_bacterium_g_Nakamurella
OTU43	43	318	76	73	21	8	102	37	81	187	139	29	103	229	201	179	7	21	28	5	0	0	17	0	0	19	12	0	9	4	59	4	16	9	12	13	24	6	8	7	1	1	13	27	9	5	10	12	k__Bacteria; p__Firmicutes; c__Bacilli; o__Lactobacillales; f__Streptococcaceae; g__Streptococcus; s__Streptococcus_gallolyticus_subsp._pasteurianus
OTU430	0	0	0	0	0	0	0	0	0	0	0	1	0	0	0	0	0	0	0	0	0	11	0	0	11	36	22	0	0	10	0	35	0	0	0	0	0	0	0	0	0	0	0	0	0	0	0	0	k__Bacteria; p__Gemmatimonadetes; c__S0134_terrestrial_group; o__uncultured_bacterium_c_S0134_terrestrial_group; f__uncultured_bacterium_c_S0134_terrestrial_group; g__uncultured_bacterium_c_S0134_terrestrial_group; s__uncultured_bacterium_c_S0134_terrestrial_group
OTU4304	5	15	1	1	0	0	26	0	1	1	0	2	1	11	2	0	11	0	0	4	0	0	30	0	2	0	0	0	10	10	0	0	2	0	3	5	7	1	0	0	2	0	0	1	0	0	0	0	k__Bacteria; p__Proteobacteria; c__Gammaproteobacteria; o__Betaproteobacteriales; f__Burkholderiaceae; g__Comamonas; s__uncultured_bacterium_g_Comamonas
OTU431	0	0	0	0	0	0	0	0	0	0	0	0	0	0	0	0	0	0	0	0	0	0	0	0	0	81	0	0	0	0	0	0	0	0	0	0	0	0	0	0	2	0	0	0	0	0	0	0	k__Bacteria; p__Acidobacteria; c__Holophagae; o__Subgroup_7; f__uncultured_bacterium_o_Subgroup_7; g__uncultured_bacterium_o_Subgroup_7; s__uncultured_bacterium_o_Subgroup_7
OTU432	0	4	1	0	0	0	0	0	5	1	0	2	1	1	38	1	11	7	0	0	0	0	1	3	11	9	0	0	30	41	0	37	0	0	0	1	0	5	2	0	0	1	0	0	0	0	0	11	k__Bacteria; p__Proteobacteria; c__Alphaproteobacteria; o__Rhizobiales; f__Beijerinckiaceae; g__Psychroglaciecola; s__uncultured_bacterium_g_Psychroglaciecola
OTU433	0	0	0	0	0	0	0	0	0	0	0	1	0	0	0	0	77	0	0	0	0	0	0	0	0	0	0	0	0	0	0	0	0	0	0	0	0	0	0	0	0	0	0	0	0	0	0	2	k__Bacteria; p__Proteobacteria; c__Alphaproteobacteria; o__Elsterales; f__uncultured_bacterium_o_Elsterales; g__uncultured_bacterium_o_Elsterales; s__uncultured_bacterium_o_Elsterales
OTU4337	1	1	0	10	0	0	0	0	0	0	0	0	0	0	1	0	11	2	0	2	0	0	0	1	0	0	0	0	0	0	21	0	0	0	0	0	0	0	0	0	0	0	0	0	0	0	0	0	k__Bacteria; p__Proteobacteria; c__Alphaproteobacteria; o__Rhodobacterales; f__Rhodobacteraceae; g__Cribrihabitans; s__Cribrihabitans_marinus
OTU434	0	9	35	0	1	2	7	10	8	1	1	3	0	2	0	16	0	2	0	16	3	2	0	22	1	8	0	28	3	0	0	4	6	0	0	0	0	0	0	0	0	0	7	1	1	0	0	0	k__Bacteria; p__Actinobacteria; c__Coriobacteriia; o__Coriobacteriales; f__Coriobacteriaceae; g__Collinsella; s__uncultured_bacterium_g_Collinsella
OTU435	0	0	1	1	0	0	5	0	0	0	6	0	0	1	0	0	0	0	0	0	0	0	0	0	0	0	0	0	0	0	0	0	1	0	11	14	22	0	0	1	0	3	1	42	4	0	0	0	k__Bacteria; p__Chloroflexi; c__Anaerolineae; o__SBR1031; f__A4b; g__OLB13; s__uncultured_bacterium_g_OLB13
OTU436	0	0	0	1	0	0	0	1	0	4	2	6	1	2	3	1	0	0	0	0	25	0	0	20	0	0	0	87	12	0	0	0	1	0	0	0	0	0	0	1	0	0	0	2	1	0	0	0	k__Bacteria; p__Entotheonellaeota; c__Entotheonellia; o__Entotheonellales; f__Entotheonellaceae; g__uncultured_bacterium_f_Entotheonellaceae; s__uncultured_bacterium_f_Entotheonellaceae
OTU4367	0	9	0	0	0	0	12	0	0	2	2	0	0	0	0	0	0	0	0	5	0	0	0	22	0	0	6	0	0	0	0	0	0	0	0	0	0	0	0	1	0	0	1	0	0	0	0	0	k__Bacteria; p__Firmicutes; c__Clostridia; o__Clostridiales; f__Lachnospiraceae; g__uncultured_bacterium_f_Lachnospiraceae; s__uncultured_bacterium_f_Lachnospiraceae
OTU437	0	92	0	0	0	0	196	0	0	0	1	0	0	0	1	0	0	0	0	0	0	0	0	53	0	0	0	0	0	0	0	0	1	0	2	0	1	37	39	0	0	0	0	0	0	0	0	0	k__Bacteria; p__Bacteroidetes; c__Bacteroidia; o__Bacteroidales; f__Muribaculaceae; g__Muribaculum; s__uncultured_bacterium_g_Muribaculum
OTU438	2	2	4	315	250	2	2	2	0	0	0	1	1	0	0	0	0	0	0	0	0	0	0	0	0	0	0	0	0	0	0	0	0	0	0	0	0	0	0	0	0	0	0	0	0	0	0	0	k__Bacteria; p__Proteobacteria; c__Gammaproteobacteria; o__Pseudomonadales; f__Pseudomonadaceae; g__Pseudomonas; s__uncultured_bacterium_g_Pseudomonas
OTU439	0	0	0	0	5	1	0	0	0	3	1	3	2	1	1	11	0	0	54	0	0	19	0	0	0	15	0	18	20	45	0	0	2	1	1	0	1	1	0	0	0	2	2	0	2	0	0	0	k__Bacteria; p__Acidobacteria; c__Acidobacteriia; o__Solibacterales; f__Solibacteraceae_Subgroup_3; g__Bryobacter; s__uncultured_bacterium_g_Bryobacter
OTU44	0	34	1	25	6	2	17	3	2	6	15	0	5	4	0	0	167	40	0	2	0	490	0	0	4	3	0	41	25	2	0	7	0	0	1	2	0	0	0	5	0	11	18	4	0	0	0	0	k__Bacteria; p__Firmicutes; c__Erysipelotrichia; o__Erysipelotrichales; f__Erysipelotrichaceae; g__Turicibacter; s__uncultured_bacterium_g_Turicibacter
OTU440	4	0	0	0	0	0	0	0	0	10	0	1	0	0	0	0	0	22	0	0	21	14	0	0	4	0	10	0	0	0	17	0	5	0	1	1	0	0	1	3	0	1	0	0	0	0	0	0	k__Bacteria; p__Bacteroidetes; c__Bacteroidia; o__Bacteroidales; f__Muribaculaceae; g__uncultured_bacterium_f_Muribaculaceae; s__uncultured_bacterium_f_Muribaculaceae
OTU441	0	0	14	3	0	0	0	0	0	1	0	1	0	0	2	0	0	0	3	0	0	0	0	61	9	0	0	0	0	5	0	5	0	1	2	11	12	1	1	1	1	6	0	1	0	0	0	1	k__Bacteria; p__Proteobacteria; c__Alphaproteobacteria; o__Rhizobiales; f__Beijerinckiaceae; g__Microvirga; s__uncultured_bacterium_g_Microvirga
OTU442	0	0	0	0	0	0	0	0	0	0	0	0	0	0	0	0	0	0	0	0	10	7	0	11	0	0	0	0	0	29	27	0	0	0	0	0	0	0	0	0	0	0	0	0	0	0	0	0	k__Bacteria; p__Entotheonellaeota; c__Entotheonellia; o__Entotheonellales; f__Entotheonellaceae; g__Candidatus_Entotheonella; s__uncultured_bacterium_g_Candidatus_Entotheonella
OTU444	0	37	22	2	1	0	21	26	7	72	34	4	31	53	68	51	0	0	0	0	0	0	0	0	0	0	0	0	0	0	0	0	0	0	0	0	0	0	0	0	0	0	0	5	4	6	6	3	k__Bacteria; p__Bacteroidetes; c__Bacteroidia; o__Bacteroidales; f__Muribaculaceae; g__uncultured_bacterium_f_Muribaculaceae; s__uncultured_bacterium_f_Muribaculaceae
OTU4441	2	1	5	2	7	0	1	0	2	16	13	15	3	5	7	1	0	0	0	0	0	0	0	0	0	0	0	0	0	0	0	0	3	1	6	6	3	0	3	2	3	3	6	11	5	2	2	17	k__Bacteria; p__Actinobacteria; c__Acidimicrobiia; o__Microtrichales; f__Ilumatobacteraceae; g__CL500-29_marine_group; s__uncultured_bacterium_g_CL500-29_marine_group
OTU445	0	0	0	0	0	0	0	0	0	1	0	1	0	1	0	0	0	0	0	0	18	0	2	0	61	15	0	0	0	8	0	0	0	1	1	0	0	0	0	0	0	0	1	0	0	0	0	0	k__Bacteria; p__Bacteroidetes; c__Bacteroidia; o__Chitinophagales; f__Chitinophagaceae; g__Parasegetibacter; s__uncultured_bacterium_g_Parasegetibacter
OTU446	0	0	0	0	0	0	0	0	0	0	0	0	0	0	0	0	0	0	0	1	0	0	0	0	4	0	0	106	10	17	41	0	0	0	0	1	0	0	0	0	1	0	0	0	0	0	0	0	k__Bacteria; p__Proteobacteria; c__Gammaproteobacteria; o__Betaproteobacteriales; f__TRA3-20; g__uncultured_bacterium_f_TRA3-20; s__uncultured_bacterium_f_TRA3-20
OTU447	0	0	0	0	0	0	0	0	0	0	0	0	0	0	0	0	0	0	0	0	0	0	0	0	0	3	0	0	81	0	0	0	0	0	0	0	0	0	1	0	0	0	0	0	0	0	0	0	k__Bacteria; p__Proteobacteria; c__Deltaproteobacteria; o__Myxococcales; f__bacteriap25; g__uncultured_bacterium_f_bacteriap25; s__uncultured_bacterium_f_bacteriap25
OTU448	0	31	0	0	0	0	61	0	1	0	0	0	0	1	0	1	0	0	0	0	0	0	0	0	0	0	0	0	8	0	11	0	1	0	0	0	0	0	0	0	0	0	0	0	1	0	0	0	k__Bacteria; p__Proteobacteria; c__Alphaproteobacteria; o__Rhodobacterales; f__Rhodobacteraceae; g__Defluviimonas; s__Defluviimonas_sp._THS-St8.7
OTU449	3	0	3	91	101	0	0	1	0	0	0	0	0	0	0	0	0	0	0	0	0	0	0	0	0	0	0	0	0	0	0	0	0	0	0	0	0	0	0	0	0	0	0	1	0	0	0	0	k__Bacteria; p__Proteobacteria; c__Gammaproteobacteria; o__Betaproteobacteriales; f__Rhodocyclaceae; g__Thauera; s__uncultured_bacterium_g_Thauera
OTU4497	0	0	0	0	0	0	0	0	0	0	0	14	0	0	0	0	13	0	0	0	0	0	1	34	0	0	0	0	0	7	29	0	0	0	0	0	0	0	0	0	0	0	0	0	0	0	0	0	k__Bacteria; p__Proteobacteria; c__Alphaproteobacteria; o__Rhizobiales; f__Xanthobacteraceae; g__uncultured_bacterium_f_Xanthobacteraceae; s__uncultured_bacterium_f_Xanthobacteraceae
OTU45	22	14	27	64	221	50	2	72	40	14	37	12	40	32	45	74	0	0	0	0	0	0	0	0	0	0	0	0	0	0	0	0	81	23	40	51	107	28	29	14	17	70	39	54	29	19	18	36	k__Bacteria; p__Proteobacteria; c__Gammaproteobacteria; o__Betaproteobacteriales; f__Rhodocyclaceae; g__Methyloversatilis; s__uncultured_bacterium_g_Methyloversatilis
OTU450	0	0	1	0	0	1	3	0	0	0	2	1	1	24	1	0	0	0	0	0	0	0	0	0	0	0	0	10	0	0	0	0	0	0	4	20	35	3	1	3	1	1	0	1	3	5	7	1	k__Bacteria; p__Bacteroidetes; c__Bacteroidia; o__Sphingobacteriales; f__Sphingobacteriaceae; g__Pedobacter; s__uncultured_bacterium_g_Pedobacter
OTU4505	0	16	43	5	0	0	14	2	2	2	11	0	17	8	1	1	0	0	0	0	0	0	0	0	0	0	0	0	0	0	0	0	4	10	0	0	0	0	0	0	0	1	1	0	0	0	0	0	k__Bacteria; p__Actinobacteria; c__Actinobacteria; o__Corynebacteriales; f__Corynebacteriaceae; g__Corynebacterium_1; Unclassified
OTU451	3	6	5	1	2	0	2	4	1	2	1	43	2	1	22	0	30	12	73	4	40	13	19	1	57	104	35	10	46	33	20	46	23	2	9	22	12	1	0	2	1	2	5	15	4	2	0	3	k__Bacteria; p__Actinobacteria; c__Thermoleophilia; o__Gaiellales; f__uncultured_bacterium_o_Gaiellales; g__uncultured_bacterium_o_Gaiellales; s__uncultured_bacterium_o_Gaiellales
OTU452	0	0	0	2	10	0	2	1	5	23	2	15	2	3	6	13	14	57	0	0	20	0	23	1	72	1	0	0	17	9	14	0	0	0	1	0	0	0	2	0	1	6	0	15	3	2	5	2	k__Bacteria; p__Proteobacteria; c__Alphaproteobacteria; o__Caulobacterales; f__Caulobacteraceae; g__Phenylobacterium; s__uncultured_bacterium_g_Phenylobacterium
OTU453	0	0	0	0	0	0	0	0	0	0	0	0	0	0	1	0	0	0	0	0	0	0	0	0	0	65	0	0	0	0	0	0	0	0	0	0	0	0	0	0	0	0	0	0	0	0	0	0	k__Bacteria; p__Entotheonellaeota; c__Entotheonellia; o__Entotheonellales; f__Entotheonellaceae; g__uncultured_bacterium_f_Entotheonellaceae; s__uncultured_bacterium_f_Entotheonellaceae
OTU4531	0	0	0	0	2	0	0	7	1	5	9	0	0	0	3	4	0	5	0	0	11	0	0	0	0	0	0	0	0	4	0	0	0	0	0	0	0	0	0	0	0	7	0	0	0	0	1	0	k__Bacteria; p__Proteobacteria; c__Alphaproteobacteria; o__Sphingomonadales; f__Sphingomonadaceae; g__Sphingomonas; s__uncultured_bacterium_g_Sphingomonas
OTU454	0	1	0	0	0	0	0	0	0	1	1	3	0	6	1	1	0	0	0	0	44	0	26	0	0	0	0	0	0	0	0	11	0	0	1	1	2	0	0	5	0	1	0	0	1	0	0	0	k__Bacteria; p__Firmicutes; c__Clostridia; o__Clostridiales; f__Lachnospiraceae; g__Lachnospiraceae_NK4A136_group; s__uncultured_bacterium_g_Lachnospiraceae_NK4A136_group
OTU455	0	0	0	0	0	0	0	0	0	2	0	0	0	0	0	0	0	0	0	0	0	0	0	4	0	0	7	0	0	0	4	0	2	1	5	0	0	34	30	1	0	0	0	0	0	1	1	0	k__Bacteria; p__Bacteroidetes; c__Bacteroidia; o__Bacteroidales; f__Marinifilaceae; g__Odoribacter; s__uncultured_bacterium_g_Odoribacter
OTU456	13	7	14	12	23	3	3	4	18	84	26	23	10	22	19	2	0	0	0	0	0	0	0	0	0	0	0	0	0	0	0	0	23	7	19	13	5	11	5	0	16	13	17	18	8	5	4	1	k__Bacteria; p__Firmicutes; c__Clostridia; o__Clostridiales; f__Lachnospiraceae; g__Lachnospiraceae_UCG-008; s__uncultured_bacterium_g_Lachnospiraceae_UCG-008
OTU457	0	0	0	0	2	1	0	0	0	1	2	11	0	0	22	0	4	0	0	8	0	0	12	0	0	2	0	18	0	9	39	34	0	1	4	0	0	1	1	4	0	5	0	5	3	3	0	0	k__Bacteria; p__Actinobacteria; c__Actinobacteria; o__Corynebacteriales; f__Nocardiaceae; g__Gordonia; s__uncultured_bacterium_g_Gordonia
OTU458	8	5	1	15	22	0	0	0	0	15	1	7	0	0	4	0	0	0	0	0	0	8	83	10	67	0	21	38	0	10	0	0	0	1	1	0	0	0	0	3	2	5	0	1	1	0	0	0	k__Bacteria; p__Proteobacteria; c__Alphaproteobacteria; o__Sphingomonadales; f__Sphingomonadaceae; g__Altererythrobacter; s__uncultured_bacterium_g_Altererythrobacter
OTU459	0	0	0	0	0	0	0	0	0	0	0	0	0	0	0	0	0	0	0	0	1	0	17	0	0	0	0	0	0	2	11	41	0	0	0	0	0	0	0	0	0	0	0	0	0	0	0	0	k__Bacteria; p__Proteobacteria; c__Gammaproteobacteria; o__Betaproteobacteriales; f__Burkholderiaceae; g__Candidatus_Profftella; s__uncultured_bacterium_g_Candidatus_Profftella
OTU46	9	1	7	3	8	2	3	8	6	6	8	26	2	5	9	5	64	0	25	0	139	47	38	0	183	90	50	2	107	129	0	243	2	2	5	1	3	4	0	3	3	0	3	5	3	2	2	0	k__Bacteria; p__Proteobacteria; c__Gammaproteobacteria; o__Betaproteobacteriales; f__Nitrosomonadaceae; g__MND1; s__uncultured_bacterium_g_MND1
OTU460	0	0	0	0	0	0	0	0	0	0	0	2	0	0	0	0	0	0	0	0	19	0	0	49	0	0	6	0	0	3	0	0	0	0	0	0	0	0	0	0	0	0	0	0	0	0	0	0	k__Bacteria; p__Actinobacteria; c__Acidimicrobiia; o__Microtrichales; f__Ilumatobacteraceae; g__uncultured_bacterium_f_Ilumatobacteraceae; s__uncultured_bacterium_f_Ilumatobacteraceae
OTU4608	0	25	0	0	0	0	55	0	0	0	0	1	0	0	0	0	0	0	0	0	0	0	0	0	0	0	0	0	0	0	0	19	0	0	1	0	0	0	0	0	0	0	0	0	0	0	0	0	k__Bacteria; p__Firmicutes; c__Clostridia; o__Clostridiales; f__Lachnospiraceae; g__uncultured_bacterium_f_Lachnospiraceae; s__uncultured_bacterium_f_Lachnospiraceae
OTU461	2	0	0	1	2	1	0	2	1	13	0	11	8	0	6	2	1	12	43	0	20	5	0	39	1	0	0	13	1	2	0	0	0	1	5	6	1	1	2	0	1	0	0	0	1	1	0	0	k__Bacteria; p__Acidobacteria; c__Acidobacteriia; o__Solibacterales; f__Solibacteraceae_Subgroup_3; g__Bryobacter; s__uncultured_bacterium_g_Bryobacter
OTU462	0	0	0	0	1	0	0	0	0	1	0	2	0	0	0	0	27	11	1	0	1	2	15	43	71	38	15	0	23	2	1	5	0	0	9	4	0	0	0	0	0	0	0	0	0	0	0	1	k__Bacteria; p__Actinobacteria; c__Acidimicrobiia; o__Microtrichales; f__Iamiaceae; g__Iamia; s__uncultured_bacterium_g_Iamia
OTU463	0	0	0	0	0	0	0	0	0	0	0	0	0	0	0	0	0	0	0	0	20	0	0	0	18	7	0	32	6	4	0	0	0	0	0	0	0	0	0	0	0	0	2	0	0	0	0	0	k__Bacteria; p__Proteobacteria; c__Gammaproteobacteria; o__Xanthomonadales; f__Xanthomonadaceae; g__Lysobacter; s__uncultured_bacterium_g_Lysobacter
OTU4636	4	19	1	0	3	1	16	2	0	13	22	3	0	16	58	22	1	0	0	0	7	0	1	10	0	2	0	0	1	0	2	0	7	11	1	2	0	0	1	0	1	6	0	5	7	2	3	3	k__Bacteria; p__Actinobacteria; c__Actinobacteria; o__Corynebacteriales; f__Corynebacteriaceae; g__Corynebacterium_1; s__uncultured_bacterium_g_Corynebacterium_1
OTU464	0	0	0	0	0	0	0	0	0	0	0	0	0	0	0	0	35	43	0	0	0	0	0	0	0	0	0	0	0	14	0	0	0	0	0	0	0	0	0	0	0	0	0	0	0	0	0	0	k__Bacteria; p__Gemmatimonadetes; c__Gemmatimonadetes; o__Gemmatimonadales; f__Gemmatimonadaceae; g__uncultured_bacterium_f_Gemmatimonadaceae; s__uncultured_bacterium_f_Gemmatimonadaceae
OTU465	0	0	1	0	6	0	0	0	0	0	3	1	0	3	0	0	0	9	10	10	12	0	0	7	0	1	13	0	0	0	0	33	5	0	0	4	2	0	0	0	4	0	0	0	0	0	1	3	k__Bacteria; p__Firmicutes; c__Clostridia; o__Clostridiales; f__Lachnospiraceae; g__Lachnospiraceae_NK4A136_group; s__uncultured_bacterium_g_Lachnospiraceae_NK4A136_group
OTU4652	3	1	2	2	4	1	0	0	3	14	3	11	5	10	2	0	0	0	0	0	0	0	0	0	0	0	0	0	0	0	0	0	6	0	5	7	0	0	0	0	9	2	2	4	4	0	1	0	k__Bacteria; p__Bacteroidetes; c__Bacteroidia; o__Chitinophagales; f__Chitinophagaceae; g__Sediminibacterium; s__uncultured_bacterium_g_Sediminibacterium
OTU466	0	0	0	0	0	0	0	0	0	0	0	0	0	0	0	0	0	12	27	0	30	0	0	6	12	2	0	0	0	8	0	0	0	0	0	1	1	4	7	0	0	0	0	0	0	0	0	0	k__Bacteria; p__Actinobacteria; c__Thermoleophilia; o__Solirubrobacterales; f__67-14; g__uncultured_bacterium_f_67-14; s__uncultured_bacterium_f_67-14
OTU4661	13	2	13	1	2	1	0	14	3	5	2	1	10	2	3	17	0	0	0	0	0	0	0	0	1	0	2	0	0	4	5	0	1	13	2	5	0	4	2	18	8	3	6	9	3	4	2	3	k__Bacteria; p__Proteobacteria; c__Gammaproteobacteria; o__Enterobacteriales; f__Enterobacteriaceae; g__Tatumella; s__Tatumella_sp._VITG-8
OTU467	0	0	0	0	0	0	0	0	0	0	0	0	0	0	0	0	0	0	0	0	0	0	25	0	0	0	0	47	1	0	0	0	1	0	0	0	0	0	0	0	0	0	0	0	0	0	0	0	k__Bacteria; p__Firmicutes; c__Clostridia; o__Clostridiales; f__Lachnospiraceae; g__uncultured_bacterium_f_Lachnospiraceae; s__uncultured_bacterium_f_Lachnospiraceae
OTU468	0	0	0	0	0	0	0	0	0	0	0	0	0	1	0	1	0	12	0	0	1	13	55	0	0	0	0	0	0	0	0	0	0	0	0	0	0	0	0	1	0	0	0	0	0	1	0	0	k__Bacteria; p__Bacteroidetes; c__Bacteroidia; o__Bacteroidales; f__Dysgonomonadaceae; g__Proteiniphilum; s__uncultured_bacterium_g_Proteiniphilum
OTU4688	1	0	1	0	1	1	0	2	0	0	0	8	0	0	1	0	0	0	0	0	0	0	0	0	12	0	0	0	1	2	0	35	0	0	2	0	0	0	0	0	0	0	2	1	0	0	0	0	k__Bacteria; p__Proteobacteria; c__Alphaproteobacteria; o__Rhizobiales; f__uncultured_bacterium_o_Rhizobiales; g__uncultured_bacterium_o_Rhizobiales; s__uncultured_bacterium_o_Rhizobiales
OTU469	0	0	1	0	0	0	0	0	0	0	0	0	0	0	0	0	0	50	0	0	0	0	18	4	0	0	0	0	0	0	0	0	0	0	0	0	0	0	0	0	2	0	0	0	0	0	0	0	k__Bacteria; p__Firmicutes; c__Clostridia; o__Clostridiales; f__Ruminococcaceae; g__[Eubacterium]_coprostanoligenes_group; s__uncultured_bacterium_g_[Eubacterium]_coprostanoligenes_group
OTU47	0	0	0	0	0	0	0	0	0	2	0	0	0	0	0	0	0	0	1	0	0	0	689	14	25	0	3	0	4	29	12	0	0	0	0	0	0	0	0	0	0	0	0	0	0	0	0	3	k__Bacteria; p__Bacteroidetes; c__Bacteroidia; o__Cytophagales; f__Microscillaceae; g__uncultured_bacterium_f_Microscillaceae; s__uncultured_bacterium_f_Microscillaceae
OTU470	13	73	0	0	0	6	45	0	4	0	2	0	7	0	0	4	0	0	0	0	0	0	0	2	0	0	0	31	0	0	0	0	0	1	2	1	0	0	0	0	0	0	0	0	0	0	0	0	k__Bacteria; p__Proteobacteria; c__Alphaproteobacteria; o__Rhizobiales; f__Rhizobiaceae; g__Allorhizobium-Neorhizobium-Pararhizobium-Rhizobium; s__uncultured_bacterium_g_Allorhizobium-Neorhizobium-Pararhizobium-Rhizobium
OTU471	0	0	0	0	0	0	0	0	0	0	0	2	0	0	0	0	0	0	0	0	0	0	70	0	0	0	0	0	0	0	0	0	0	0	0	0	0	0	0	0	0	0	0	0	0	0	0	0	k__Bacteria; p__Patescibacteria; c__Saccharimonadia; o__Saccharimonadales; f__uncultured_bacterium_o_Saccharimonadales; g__uncultured_bacterium_o_Saccharimonadales; s__uncultured_bacterium_o_Saccharimonadales
OTU472	0	0	0	0	0	0	0	0	0	0	0	0	0	0	0	0	0	0	0	0	0	0	0	0	6	0	0	0	0	59	0	0	0	0	0	0	0	0	0	0	0	0	0	0	0	0	0	0	k__Bacteria; p__Bacteroidetes; c__Bacteroidia; o__Flavobacteriales; f__Flavobacteriaceae; g__Myroides; s__uncultured_bacterium_g_Myroides
OTU473	3	0	0	0	2	0	0	0	0	0	0	0	0	0	0	0	0	0	0	0	0	0	0	0	0	0	0	64	5	0	0	0	0	0	0	0	0	0	0	0	0	0	0	0	0	0	0	0	k__Bacteria; p__Bacteroidetes; c__Bacteroidia; o__Bacteroidales; f__Rikenellaceae; g__Rikenellaceae_RC9_gut_group; s__uncultured_bacterium_g_Rikenellaceae_RC9_gut_group
OTU4737	0	0	0	27	4	0	0	1	0	0	0	0	0	0	0	0	25	3	2	12	17	13	0	33	26	0	3	0	17	0	4	0	0	0	1	0	0	0	0	0	0	0	0	0	0	0	0	0	k__Bacteria; p__Proteobacteria; c__Alphaproteobacteria; o__Tistrellales; f__Geminicoccaceae; g__uncultured_bacterium_f_Geminicoccaceae; s__uncultured_bacterium_f_Geminicoccaceae
OTU474	0	0	0	0	2	1	0	0	0	2	1	11	30	4	23	1	27	37	4	0	1	9	23	32	34	18	9	54	32	23	16	2	1	0	0	0	0	1	2	0	0	0	0	0	0	0	0	3	k__Bacteria; p__Actinobacteria; c__Thermoleophilia; o__Solirubrobacterales; f__67-14; g__uncultured_bacterium_f_67-14; s__uncultured_bacterium_f_67-14
OTU475	0	0	0	0	0	0	0	0	1	2	1	2	113	2	2	2	0	0	0	0	0	0	0	0	0	0	0	0	0	6	0	0	0	0	0	0	0	0	0	1	0	0	0	0	0	0	0	0	k__Bacteria; p__Proteobacteria; c__Deltaproteobacteria; o__Bdellovibrionales; f__Bdellovibrionaceae; g__OM27_clade; s__uncultured_bacterium_g_OM27_clade
OTU476	4	0	1	0	2	2	8	0	0	0	0	0	0	0	0	0	14	4	0	0	8	25	0	131	13	0	0	0	1	2	0	9	0	0	0	0	0	0	0	0	0	0	0	0	0	0	0	0	k__Bacteria; p__Proteobacteria; c__Alphaproteobacteria; o__Tistrellales; f__Geminicoccaceae; g__Candidatus_Alysiosphaera; s__uncultured_bacterium_g_Candidatus_Alysiosphaera
OTU4760	0	1	6	2	0	0	1	2	1	4	3	10	2	6	11	127	0	0	0	0	0	4	0	0	17	0	0	0	0	2	0	0	0	0	0	0	0	0	0	0	0	3	0	0	2	5	0	0	k__Bacteria; p__Proteobacteria; c__Gammaproteobacteria; o__Xanthomonadales; f__Xanthomonadaceae; g__Lysobacter; s__uncultured_bacterium_g_Lysobacter
OTU477	0	2	1	0	0	0	0	3	0	0	0	0	0	0	0	0	2	16	18	0	0	0	7	0	1	0	0	0	0	0	0	0	1	4	10	5	4	0	2	10	0	1	12	0	0	0	1	0	k__Bacteria; p__Firmicutes; c__Clostridia; o__Clostridiales; f__Family_XI; g__Anaerococcus; s__uncultured_bacterium_g_Anaerococcus
OTU478	6	0	1	0	11	0	0	4	3	0	0	2	8	0	1	0	0	0	0	0	0	0	0	8	0	0	0	0	0	0	0	0	0	12	9	5	0	0	2	29	7	3	14	11	14	11	6	6	k__Bacteria; p__Actinobacteria; c__Actinobacteria; o__Kineosporiales; f__Kineosporiaceae; g__Kineococcus; s__uncultured_bacterium_g_Kineococcus
OTU479	7	6	97	21	9	2	0	7	5	4	2	3	1	10	17	45	0	0	4	0	0	8	27	0	0	0	0	0	0	0	0	0	13	7	7	4	1	4	2	13	8	8	62	8	5	2	7	29	k__Bacteria; p__Proteobacteria; c__Gammaproteobacteria; o__Enterobacteriales; f__Enterobacteriaceae; g__Proteus; s__Proteus_mirabilis
OTU48	3	0	0	0	0	0	0	0	0	5	0	0	1	0	11	0	227	0	48	13	37	1	7	22	52	26	0	60	114	77	24	0	0	0	10	1	0	0	0	0	0	0	0	0	4	3	0	0	k__Bacteria; p__Actinobacteria; c__Acidimicrobiia; o__Actinomarinales; f__uncultured_bacterium_o_Actinomarinales; g__uncultured_bacterium_o_Actinomarinales; s__uncultured_bacterium_o_Actinomarinales
OTU480	8	11	5	2	7	1	51	3	1	10	11	2	4	3	8	2	0	0	0	3	0	0	30	0	0	0	0	0	8	4	0	0	1	2	5	3	1	2	2	2	4	4	22	131	32	7	2	4	k__Bacteria; p__Proteobacteria; c__Alphaproteobacteria; o__Rhodobacterales; f__Rhodobacteraceae; g__Rhodobacter; s__uncultured_bacterium_g_Rhodobacter
OTU481	0	0	1	0	0	0	0	0	0	13	4	3	0	4	2	0	0	4	1	11	0	0	27	35	3	0	11	0	30	1	0	0	0	14	8	3	0	0	3	31	7	1	0	0	0	0	0	0	k__Bacteria; p__Actinobacteria; c__Actinobacteria; o__Propionibacteriales; f__Nocardioidaceae; g__Marmoricola; s__uncultured_bacterium_g_Marmoricola
OTU482	0	0	0	0	0	0	0	0	0	0	0	0	0	0	0	0	0	1	10	6	0	28	0	0	0	0	0	1	0	30	0	0	0	0	0	0	0	0	0	0	0	0	0	1	0	0	0	0	k__Bacteria; p__Firmicutes; c__Bacilli; o__Lactobacillales; f__Carnobacteriaceae; g__Lacticigenium; s__uncultured_bacterium_g_Lacticigenium
OTU483	0	0	1	0	0	0	0	0	0	1	0	0	0	0	1	0	8	0	0	9	0	0	53	0	1	0	0	0	0	7	0	0	0	0	0	0	1	0	1	1	0	0	0	0	0	1	0	0	k__Bacteria; p__Proteobacteria; c__Gammaproteobacteria; o__Xanthomonadales; f__Rhodanobacteraceae; g__uncultured_bacterium_f_Rhodanobacteraceae; s__uncultured_bacterium_f_Rhodanobacteraceae
OTU484	2	0	0	94	63	1	0	0	0	0	0	0	0	0	0	0	0	0	0	0	0	0	0	0	0	0	0	0	0	0	0	0	0	0	0	0	0	0	0	0	0	0	0	0	0	0	0	0	k__Bacteria; p__Deinococcus-Thermus; c__Deinococci; o__Deinococcales; f__Trueperaceae; g__Truepera; s__uncultured_bacterium_g_Truepera
OTU485	0	0	0	0	0	0	0	0	0	0	0	7	0	0	0	0	0	0	0	0	0	0	0	54	0	0	0	0	0	0	0	0	0	0	0	0	0	7	8	0	0	0	0	0	0	0	0	0	k__Bacteria; p__Bacteroidetes; c__Bacteroidia; o__Bacteroidales; f__Rs-E47_termite_group; g__uncultured_bacterium_f_Rs-E47_termite_group; s__uncultured_bacterium_f_Rs-E47_termite_group
OTU486	0	0	1	0	0	0	1	0	2	2	0	19	0	1	1	1	7	0	0	0	0	0	0	0	0	11	16	0	61	11	0	0	0	0	1	0	0	0	0	0	0	0	0	1	1	0	0	0	k__Bacteria; p__Gemmatimonadetes; c__Gemmatimonadetes; o__Gemmatimonadales; f__Gemmatimonadaceae; g__uncultured_bacterium_f_Gemmatimonadaceae; s__uncultured_bacterium_f_Gemmatimonadaceae
OTU487	0	4	0	0	0	0	3	0	2	3	0	1	0	0	0	0	0	0	10	0	5	0	9	0	0	17	0	0	13	3	0	0	4	0	0	0	0	0	1	0	5	2	1	0	1	0	2	1	k__Bacteria; p__Firmicutes; c__Clostridia; o__Clostridiales; f__Ruminococcaceae; g__Ruminococcus_1; s__uncultured_bacterium_g_Ruminococcus_1
OTU488	8	0	0	0	0	1	0	0	0	0	0	0	0	0	0	0	62	0	0	0	0	0	0	0	0	0	0	0	14	0	0	0	0	0	0	0	0	0	0	0	1	0	0	0	0	0	0	0	k__Bacteria; p__Firmicutes; c__Clostridia; o__Clostridiales; f__Lachnospiraceae; g__Lachnospiraceae_NK4A136_group; s__uncultured_bacterium_g_Lachnospiraceae_NK4A136_group
OTU489	0	0	0	5	2	0	0	0	1	1	4	1	3	6	0	7	0	0	0	0	0	0	0	0	0	0	0	0	0	0	0	0	0	1	12	8	3	3	3	4	8	5	14	2	3	2	4	6	k__Bacteria; p__Bacteroidetes; c__Bacteroidia; o__Sphingobacteriales; f__Lentimicrobiaceae; g__Lentimicrobium; s__bacterium_enrichment_culture_clone_BA70
OTU49	4	9	14	11	8	276	2	16	1	7	90	5	5	29	15	25	51	21	1	6	22	35	0	30	59	80	13	0	0	7	66	29	2	22	12	5	1	7	3	11	5	10	12	6	4	7	3	5	k__Bacteria; p__Proteobacteria; c__Alphaproteobacteria; o__Rhodobacterales; f__Rhodobacteraceae; g__Paracoccus; s__Paracoccus_laeviglucosivorans
OTU490	0	0	0	0	0	0	0	0	0	0	0	1	0	0	0	0	0	0	0	0	0	0	0	0	89	0	0	0	0	1	0	0	0	0	0	0	0	0	0	0	0	0	0	0	0	0	0	0	k__Bacteria; p__Actinobacteria; c__Actinobacteria; o__Micromonosporales; f__Micromonosporaceae; g__uncultured_bacterium_f_Micromonosporaceae; s__uncultured_bacterium_f_Micromonosporaceae
OTU4904	1	0	19	0	7	16	0	0	5	4	3	17	12	30	5	3	84	21	1	16	42	15	79	42	12	13	118	0	134	62	7	32	1	0	2	5	8	7	4	19	4	0	1	1	1	4	0	5	k__Bacteria; p__Actinobacteria; c__Acidimicrobiia; o__Microtrichales; f__Ilumatobacteraceae; g__uncultured_bacterium_f_Ilumatobacteraceae; s__uncultured_bacterium_f_Ilumatobacteraceae
OTU491	1	0	0	0	0	0	0	0	1	1	0	1	0	0	0	0	0	0	0	0	0	0	0	0	11	32	0	0	0	0	0	12	0	0	0	1	0	0	0	0	0	0	0	0	0	0	0	0	k__Bacteria; p__Actinobacteria; c__Acidimicrobiia; o__IMCC26256; f__uncultured_bacterium_o_IMCC26256; g__uncultured_bacterium_o_IMCC26256; s__uncultured_bacterium_o_IMCC26256
OTU492	1	0	0	0	1	0	0	0	0	0	0	0	0	0	0	0	0	0	0	0	0	0	0	0	0	0	104	0	0	30	0	0	0	0	0	0	0	0	0	0	0	0	2	1	3	0	1	0	k__Bacteria; p__Gemmatimonadetes; c__Longimicrobia; o__Longimicrobiales; f__Longimicrobiaceae; g__uncultured_bacterium_f_Longimicrobiaceae; s__uncultured_bacterium_f_Longimicrobiaceae
OTU493	0	1	2	0	3	9	5	3	0	11	7	5	0	51	26	7	0	0	0	0	0	0	0	0	0	0	0	0	0	0	0	0	0	2	2	2	0	11	3	2	1	0	3	2	1	13	5	1	k__Bacteria; p__Cyanobacteria; c__Oxyphotobacteria; o__Chloroplast; f__Aulacoseira_granulata_var._angustissima; g__Aulacoseira_granulata_var._angustissima; s__Aulacoseira_granulata_var._angustissima
OTU494	0	0	0	0	0	0	0	0	0	1	0	3	0	0	0	0	0	16	0	0	1	0	0	23	19	1	0	0	8	3	0	0	0	0	0	0	0	0	0	0	0	0	0	0	0	1	0	0	k__Bacteria; p__Actinobacteria; c__Thermoleophilia; o__Solirubrobacterales; f__67-14; g__uncultured_bacterium_f_67-14; s__uncultured_bacterium_f_67-14
OTU495	2	2	0	0	4	4	0	0	0	2	21	1	4	0	1	1	0	0	0	3	0	9	0	27	0	7	3	0	0	6	39	36	5	0	5	4	8	1	0	1	0	0	1	0	0	0	0	0	k__Bacteria; p__Proteobacteria; c__Gammaproteobacteria; o__Xanthomonadales; f__Xanthomonadaceae; g__Stenotrophomonas; s__uncultured_bacterium_g_Stenotrophomonas
OTU497	0	2	0	0	0	0	0	0	0	0	0	0	2	0	1	0	0	0	0	0	9	29	0	0	0	0	0	0	0	17	0	0	0	0	1	2	2	1	0	0	0	0	0	0	0	0	0	4	k__Bacteria; p__Bacteroidetes; c__Bacteroidia; o__Chitinophagales; f__Chitinophagaceae; g__Flaviaesturariibacter; s__uncultured_bacterium_g_Flaviaesturariibacter
OTU498	0	0	0	7	0	0	0	0	0	15	4	0	0	3	0	0	3	0	0	0	30	0	0	21	0	6	1	0	0	0	63	11	0	0	0	0	0	0	0	0	0	4	0	1	0	0	2	0	k__Bacteria; p__Bacteroidetes; c__Bacteroidia; o__Flavobacteriales; f__Flavobacteriaceae; g__Sungkyunkwania; s__Flavobacterium_sp._MS-3
OTU499	0	0	0	0	2	0	0	0	0	0	0	0	0	1	0	0	0	0	0	0	0	92	0	0	0	0	0	0	0	1	0	0	0	0	0	0	0	0	0	0	0	0	0	0	0	0	0	0	k__Bacteria; p__Firmicutes; c__Bacilli; o__Bacillales; f__Planococcaceae; g__Sporosarcina; s__uncultured_bacterium_g_Sporosarcina
OTU5	312	180	547	385	609	889	24	764	830	211	379	109	271	241	163	619	0	0	36	0	0	0	0	0	0	0	0	0	0	0	4	0	1191	520	568	641	783	405	438	330	548	949	687	613	392	305	354	733	k__Bacteria; p__Proteobacteria; c__Alphaproteobacteria; o__Sphingomonadales; f__Sphingomonadaceae; g__Sphingobium; s__Sphingomonas_sp._F1-1
OTU50	6	0	1	8	3	0	1	1	9	28	20	20	1207	27	24	6	0	0	16	15	78	0	0	63	1	5	0	0	16	0	0	0	10	0	0	0	0	0	0	0	0	0	6	5	8	5	0	0	k__Bacteria; p__Actinobacteria; c__Actinobacteria; o__Micromonosporales; f__Micromonosporaceae; g__Actinoplanes; s__uncultured_bacterium_g_Actinoplanes
OTU500	0	26	0	0	0	0	98	11	0	0	0	0	0	0	0	0	0	0	0	0	0	0	0	0	0	0	0	0	0	0	0	0	0	0	0	0	0	1	2	0	0	0	0	0	0	0	0	0	k__Bacteria; p__Bacteroidetes; c__Bacteroidia; o__Bacteroidales; f__Muribaculaceae; g__uncultured_bacterium_f_Muribaculaceae; s__uncultured_bacterium_f_Muribaculaceae
OTU501	7	0	0	0	0	0	0	0	3	14	3	1	1	49	36	29	0	0	0	0	0	0	0	0	0	6	0	0	0	0	0	0	0	0	0	0	0	0	0	5	4	0	0	3	1	0	0	0	k__Bacteria; p__Actinobacteria; c__Actinobacteria; o__Corynebacteriales; f__Dietziaceae; g__Dietzia; s__bacterium
OTU502	2	1	40	4	1	0	5	1	1	5	2	13	0	3	1	1	11	0	0	0	0	13	0	0	46	32	3	0	1	3	0	0	1	0	3	2	1	1	0	0	1	0	2	1	2	1	0	0	k__Bacteria; p__Proteobacteria; c__Gammaproteobacteria; o__Betaproteobacteriales; f__Nitrosomonadaceae; g__MND1; s__uncultured_bacterium_g_MND1
OTU503	0	0	0	0	0	0	0	0	0	1	0	1	0	0	0	32	0	0	0	0	37	0	0	0	0	0	0	0	0	0	0	0	1	0	0	0	0	0	0	0	0	0	0	0	0	0	0	0	k__Bacteria; p__Bacteroidetes; c__Bacteroidia; o__Chitinophagales; f__Chitinophagaceae; g__Parafilimonas; s__uncultured_bacterium_g_Parafilimonas
OTU5032	0	0	0	1	3	0	1	1	1	2	2	5	7	1	3	0	101	0	3	4	0	0	0	6	0	0	1	0	0	5	0	11	0	0	1	2	0	0	0	1	0	0	1	4	0	0	0	1	k__Bacteria; p__Actinobacteria; c__Actinobacteria; o__Corynebacteriales; f__Mycobacteriaceae; g__Mycobacterium; s__uncultured_bacterium_g_Mycobacterium
OTU504	0	0	0	0	0	0	0	0	0	0	0	0	0	0	0	0	0	62	0	0	0	0	0	0	0	0	0	0	0	0	0	0	0	0	0	0	0	0	0	0	0	0	0	0	0	0	0	0	k__Bacteria; p__Proteobacteria; c__Deltaproteobacteria; o__Myxococcales; f__bacteriap25; g__uncultured_bacterium_f_bacteriap25; s__uncultured_bacterium_f_bacteriap25
OTU505	0	0	0	0	0	0	0	0	0	0	0	0	0	0	0	0	74	0	0	0	0	0	0	0	0	0	0	0	0	0	0	0	0	0	0	1	12	0	0	0	3	0	0	0	0	0	0	0	k__Bacteria; p__Firmicutes; c__Clostridia; o__Clostridiales; f__Family_XIII; g__Anaerovorax; s__uncultured_bacterium_g_Anaerovorax
OTU506	0	0	0	1	0	0	0	5	0	1	0	1	0	0	0	0	0	13	0	0	30	26	0	0	6	16	0	0	3	2	0	0	9	0	0	0	0	0	0	0	0	4	1	1	0	0	0	0	k__Bacteria; p__Proteobacteria; c__Alphaproteobacteria; o__Rhizobiales; f__Hyphomicrobiaceae; g__Pedomicrobium; s__uncultured_bacterium_g_Pedomicrobium
OTU507	154	1	1	1	0	1	1	2	0	0	0	0	0	0	0	0	0	0	0	0	0	0	0	0	0	0	0	0	0	0	0	0	0	0	0	0	0	0	0	0	0	0	0	0	0	0	0	0	k__Bacteria; p__Bacteroidetes; c__Bacteroidia; o__Bacteroidales; f__Bacteroidaceae; g__Bacteroides; s__uncultured_bacterium_g_Bacteroides
OTU508	0	0	0	0	0	0	0	0	0	0	0	0	0	0	0	0	0	0	0	0	0	0	48	0	0	0	0	0	0	0	0	0	0	0	0	0	0	0	0	0	0	0	0	0	0	0	0	0	k__Bacteria; p__Bacteroidetes; c__Bacteroidia; o__Chitinophagales; f__Chitinophagaceae; g__Lacibacter; s__uncultured_bacterium_g_Lacibacter
OTU509	0	0	5	0	1	0	1	0	0	1	1	1	2	24	16	1	0	0	0	0	0	0	0	0	0	0	0	12	14	5	0	8	1	1	0	0	0	0	0	0	2	1	1	0	0	1	0	0	k__Bacteria; p__Actinobacteria; c__Actinobacteria; o__Propionibacteriales; f__Nocardioidaceae; g__Nocardioides; s__uncultured_bacterium_g_Nocardioides
OTU51	0	0	0	0	0	2	0	5	11	0	0	5	8	1	0	0	595	40	62	45	354	65	302	268	447	58	174	86	121	240	68	8	1	3	22	19	7	1	0	0	3	0	3	0	0	0	0	0	k__Bacteria; p__Proteobacteria; c__Alphaproteobacteria; o__Tistrellales; f__Geminicoccaceae; g__uncultured_bacterium_f_Geminicoccaceae; s__uncultured_bacterium_f_Geminicoccaceae
OTU510	0	0	0	0	0	0	0	0	0	0	1	2	0	1	1	12	0	0	0	0	25	0	8	0	9	0	0	0	0	7	0	0	0	0	0	0	0	1	1	0	0	0	0	0	0	0	0	0	k__Bacteria; p__Proteobacteria; c__Alphaproteobacteria; o__Rhizobiales; f__Beijerinckiaceae; g__Microvirga; s__uncultured_bacterium_g_Microvirga
OTU5101	0	4	0	0	0	0	0	0	0	0	5	0	0	23	1	0	0	1	0	0	0	7	0	15	0	1	0	0	0	0	0	0	0	0	0	1	0	0	0	0	0	0	0	0	0	0	0	0	k__Bacteria; p__Firmicutes; c__Clostridia; o__Clostridiales; f__Peptostreptococcaceae; g__Romboutsia; s__uncultured_bacterium_g_Romboutsia
OTU511	0	5	0	1	2	0	1	0	0	1	2	13	0	5	1	2	8	0	0	0	0	7	2	0	18	7	8	15	1	0	0	0	8	0	1	0	0	0	0	1	0	1	0	4	3	1	0	0	k__Bacteria; p__Proteobacteria; c__Deltaproteobacteria; o__Desulfarculales; f__Desulfarculaceae; g__uncultured_bacterium_f_Desulfarculaceae; s__uncultured_bacterium_f_Desulfarculaceae
OTU512	0	0	0	0	0	0	0	0	0	2	1	0	0	0	0	0	0	0	0	0	0	49	0	0	11	0	0	0	0	0	0	0	0	0	2	4	0	0	0	0	1	0	0	1	0	1	0	0	k__Bacteria; p__Firmicutes; c__Erysipelotrichia; o__Erysipelotrichales; f__Erysipelotrichaceae; g__Erysipelothrix; s__uncultured_bacterium_g_Erysipelothrix
OTU513	0	0	0	0	0	0	0	0	0	1	0	0	0	0	2	0	0	0	0	0	31	0	25	0	12	19	0	0	0	4	0	0	0	0	24	12	0	0	1	0	1	0	2	2	0	0	1	0	k__Bacteria; p__Proteobacteria; c__Alphaproteobacteria; o__uncultured_bacterium_c_Alphaproteobacteria; f__uncultured_bacterium_c_Alphaproteobacteria; g__uncultured_bacterium_c_Alphaproteobacteria; s__uncultured_bacterium_c_Alphaproteobacteria
OTU514	9	0	0	0	1	15	0	0	0	0	6	3	0	8	0	0	9	0	0	18	23	0	0	0	6	8	14	0	0	0	0	0	0	1	0	1	0	0	0	1	3	0	0	0	0	1	4	0	k__Bacteria; p__Proteobacteria; c__Alphaproteobacteria; o__Rhizobiales; f__Devosiaceae; g__Devosia; s__uncultured_bacterium_g_Devosia
OTU5149	4	0	40	40	114	1	0	0	4	9	6	1	17	3	39	31	0	0	0	0	0	0	0	0	0	0	0	0	0	0	0	0	0	0	0	2	0	0	0	2	6	11	0	9	4	0	3	0	k__Bacteria; p__Proteobacteria; c__Gammaproteobacteria; o__Enterobacteriales; f__Enterobacteriaceae; g__Kosakonia; Unclassified
OTU515	0	0	0	0	0	0	0	0	0	0	0	0	0	0	0	0	0	2	1	0	0	38	0	0	8	9	12	0	0	14	0	14	0	0	0	0	0	0	0	0	0	0	0	0	0	0	0	0	k__Bacteria; p__Proteobacteria; c__Alphaproteobacteria; o__Rhizobiales; f__Pleomorphomonadaceae; g__Chthonobacter; s__uncultured_bacterium_g_Chthonobacter
OTU516	2	3	19	0	0	1	0	0	0	0	0	0	0	2	0	0	0	0	15	9	9	6	6	0	2	0	3	8	0	1	14	4	23	2	2	3	2	0	1	3	0	0	3	1	0	1	0	0	k__Bacteria; p__Bacteroidetes; c__Bacteroidia; o__Bacteroidales; f__Muribaculaceae; g__uncultured_bacterium_f_Muribaculaceae; s__uncultured_bacterium_f_Muribaculaceae
OTU517	0	51	1	0	0	1	90	0	0	0	1	0	0	0	0	0	0	0	0	0	0	0	0	0	0	0	0	0	0	0	0	24	4	0	0	0	0	13	9	0	0	0	0	0	0	0	0	1	k__Bacteria; p__Bacteroidetes; c__Bacteroidia; o__Bacteroidales; f__Muribaculaceae; g__uncultured_bacterium_f_Muribaculaceae; s__uncultured_bacterium_f_Muribaculaceae
OTU518	0	0	0	0	0	0	0	0	2	1	2	2	0	0	0	0	0	42	0	0	0	0	0	0	0	0	0	0	12	0	0	35	0	0	0	0	0	0	0	0	1	0	0	0	0	0	0	0	k__Bacteria; p__Firmicutes; c__Clostridia; o__Clostridiales; f__Lachnospiraceae; g__[Eubacterium]_eligens_group; s__uncultured_bacterium_g_[Eubacterium]_eligens_group
OTU519	0	0	0	0	0	0	0	0	0	0	0	0	0	0	0	0	1	0	0	0	0	0	43	0	0	0	0	0	0	0	0	0	0	0	0	0	0	0	0	0	0	0	0	0	0	0	0	0	k__Bacteria; p__Patescibacteria; c__WS6_Dojkabacteria; o__uncultured_bacterium_c_WS6_Dojkabacteria; f__uncultured_bacterium_c_WS6_Dojkabacteria; g__uncultured_bacterium_c_WS6_Dojkabacteria; s__uncultured_bacterium_c_WS6_Dojkabacteria
OTU52	0	0	1	1	2	1	0	8	9	25	4	16	0	15	4	1	69	24	3	25	56	10	37	61	97	109	16	45	244	54	49	51	4	4	1	2	0	8	5	6	4	11	4	9	4	2	1	6	k__Bacteria; p__Actinobacteria; c__Thermoleophilia; o__Gaiellales; f__uncultured_bacterium_o_Gaiellales; g__uncultured_bacterium_o_Gaiellales; s__uncultured_bacterium_o_Gaiellales
OTU520	100	1	6	5	5	82	3	10	6	5	29	4	7	5	10	10	0	4	0	0	7	10	0	0	7	12	4	5	0	0	0	0	7	5	16	13	2	2	1	3	5	4	1	7	2	1	0	2	k__Bacteria; p__Proteobacteria; c__Gammaproteobacteria; o__Pseudomonadales; f__Moraxellaceae; g__Acinetobacter; s__uncultured_bacterium_g_Acinetobacter
OTU5206	79	1	53	6	16	9	0	7	11	0	19	1	6	2	1	15	0	16	23	0	0	0	2	15	6	1	0	133	0	0	37	25	21	13	20	26	47	12	5	6	29	11	3	2	3	5	0	16	k__Bacteria; p__Proteobacteria; c__Alphaproteobacteria; o__Sphingomonadales; f__Sphingomonadaceae; g__Sphingomonas; s__Sphingomonas_sp._S12015
OTU521	0	1	1	0	2	0	6	1	1	5	2	3	1	1	0	0	10	0	65	0	0	0	0	0	0	0	0	0	5	0	0	0	2	0	1	1	0	0	0	3	0	0	5	3	0	0	1	1	k__Bacteria; p__Proteobacteria; c__Gammaproteobacteria; o__Betaproteobacteriales; f__Burkholderiaceae; g__Pelomonas; s__uncultured_bacterium_g_Pelomonas
OTU522	6	2	4	4	12	2	9	5	10	28	16	11	6	8	19	16	0	0	0	0	0	0	0	0	0	0	0	0	0	0	0	17	8	3	12	4	1	3	3	7	16	1	4	3	8	3	1	2	k__Bacteria; p__Actinobacteria; c__Actinobacteria; o__Frankiales; f__Sporichthyaceae; g__hgcI_clade; s__uncultured_bacterium_g_hgcI_clade
OTU523	1	0	0	0	0	0	0	0	0	0	0	0	0	0	0	0	0	0	0	6	0	0	0	29	0	0	0	0	0	0	20	0	0	1	2	0	0	18	29	0	0	1	0	1	0	0	0	0	k__Bacteria; p__Bacteroidetes; c__Bacteroidia; o__Bacteroidales; f__Rikenellaceae; g__Alistipes; s__uncultured_bacterium_g_Alistipes
OTU524	1	0	0	10	1	0	0	0	0	0	12	0	0	5	6	2	0	13	15	0	32	0	0	0	0	0	7	19	0	0	17	12	0	0	0	3	0	0	1	0	0	0	0	0	0	0	4	0	k__Bacteria; p__Proteobacteria; c__Alphaproteobacteria; o__Rhodobacterales; f__Rhodobacteraceae; g__Halocynthiibacter; s__Thalassobius_sp._CZ-E4
OTU525	0	0	0	0	0	0	0	0	1	0	0	242	1	1	2	0	0	0	0	0	0	0	0	0	0	0	0	0	0	0	0	0	0	0	0	0	0	0	0	0	0	0	0	0	0	0	0	0	k__Bacteria; p__Chloroflexi; c__KD4-96; o__uncultured_bacterium_c_KD4-96; f__uncultured_bacterium_c_KD4-96; g__uncultured_bacterium_c_KD4-96; s__uncultured_bacterium_c_KD4-96
OTU526	0	0	1	0	0	0	0	0	4	0	2	2	0	5	4	0	8	0	13	0	6	24	16	0	3	6	0	0	0	6	61	18	1	2	0	3	2	1	0	5	0	0	1	5	0	0	0	5	k__Bacteria; p__Actinobacteria; c__Actinobacteria; o__Propionibacteriales; f__Nocardioidaceae; g__Nocardioides; s__uncultured_bacterium_g_Nocardioides
OTU527	0	58	0	0	0	0	57	0	0	0	0	4	0	0	0	0	0	0	0	0	0	0	0	0	0	0	0	0	0	0	0	0	0	0	0	0	0	0	0	0	0	0	0	0	0	0	0	0	k__Bacteria; p__Bacteroidetes; c__Bacteroidia; o__Bacteroidales; f__Prevotellaceae; g__Alloprevotella; s__uncultured_bacterium_g_Alloprevotella
OTU528	1	44	1	1	1	0	74	0	0	1	1	1	0	2	3	0	0	0	0	0	0	0	0	0	0	0	0	0	0	0	0	0	1	0	1	2	0	0	0	0	0	0	1	2	1	0	0	1	k__Bacteria; p__Firmicutes; c__Clostridia; o__Clostridiales; f__Ruminococcaceae; g__Anaerotruncus; s__uncultured_bacterium_g_Anaerotruncus
OTU529	0	0	0	0	7	0	0	0	1	0	0	1	0	0	0	0	0	0	0	0	0	0	0	0	0	0	0	36	7	6	0	0	3	0	1	0	0	1	0	0	0	1	0	0	0	0	0	0	k__Bacteria; p__Proteobacteria; c__Alphaproteobacteria; o__uncultured_bacterium_c_Alphaproteobacteria; f__uncultured_bacterium_c_Alphaproteobacteria; g__uncultured_bacterium_c_Alphaproteobacteria; s__uncultured_bacterium_c_Alphaproteobacteria
OTU53	0	13	0	6	0	0	0	0	0	9	1	1	10	1	0	0	28	32	20	6	53	644	18	28	4	11	16	29	40	9	86	6	0	0	0	0	0	0	0	1	3	0	0	2	2	0	0	0	k__Bacteria; p__Firmicutes; c__Clostridia; o__Clostridiales; f__Clostridiaceae_1; g__Clostridium_sensu_stricto_1; s__uncultured_bacterium_g_Clostridium_sensu_stricto_1
OTU530	0	0	0	0	0	0	0	0	0	0	0	0	0	0	0	0	0	0	0	0	0	0	4	0	1	0	0	57	0	0	0	0	0	0	0	0	0	0	0	0	0	0	0	0	0	0	0	0	k__Bacteria; p__Chloroflexi; c__Anaerolineae; o__SBR1031; f__A4b; g__uncultured_bacterium_f_A4b; s__uncultured_bacterium_f_A4b
OTU531	0	0	0	0	0	0	0	0	0	0	0	0	0	0	0	0	0	0	52	0	9	0	0	8	0	0	0	0	12	3	0	0	0	0	0	0	0	0	0	0	0	0	0	0	0	0	0	0	k__Bacteria; p__Actinobacteria; c__MB-A2-108; o__uncultured_bacterium_c_MB-A2-108; f__uncultured_bacterium_c_MB-A2-108; g__uncultured_bacterium_c_MB-A2-108; s__uncultured_bacterium_c_MB-A2-108
OTU5313	0	0	0	0	0	0	0	0	0	0	0	0	0	0	1	0	0	0	0	0	0	0	0	0	5	0	0	0	34	0	0	0	0	0	0	0	0	0	0	0	0	0	0	0	0	0	0	0	k__Bacteria; p__Proteobacteria; c__Alphaproteobacteria; o__Rhizobiales; f__Beijerinckiaceae; g__Psychroglaciecola; s__Rhizobiales_bacterium_YIM_77505
OTU532	0	128	0	0	0	0	179	0	0	0	0	0	0	0	0	0	0	0	0	0	0	0	0	0	0	0	0	0	0	0	0	0	0	0	0	0	0	0	0	0	0	0	0	0	0	0	0	0	k__Bacteria; p__Bacteroidetes; c__Bacteroidia; o__Bacteroidales; f__Muribaculaceae; g__uncultured_bacterium_f_Muribaculaceae; s__uncultured_bacterium_f_Muribaculaceae
OTU5320	0	1	2	0	1	0	1	0	0	1	1	4	1	1	2	0	0	0	0	0	0	6	3	0	1	0	1	0	0	13	1	0	0	0	0	0	1	0	0	0	0	1	0	3	0	0	0	0	k__Bacteria; p__Rokubacteria; c__NC10; o__Rokubacteriales; f__uncultured_bacterium_o_Rokubacteriales; g__uncultured_bacterium_o_Rokubacteriales; s__uncultured_bacterium_o_Rokubacteriales
OTU5324	1	0	0	0	0	0	0	0	0	0	0	2	0	0	2	0	1	0	0	13	0	0	0	18	7	13	0	0	0	1	0	0	1	0	0	0	0	0	0	0	0	1	0	0	1	4	0	0	k__Bacteria; p__Actinobacteria; c__Acidimicrobiia; o__IMCC26256; f__uncultured_bacterium_o_IMCC26256; g__uncultured_bacterium_o_IMCC26256; s__uncultured_bacterium_o_IMCC26256
OTU533	0	41	0	0	0	0	49	0	0	0	0	0	0	0	0	0	0	0	0	0	0	0	0	0	0	0	0	0	0	0	0	0	0	0	0	0	0	0	0	0	0	0	0	0	0	0	0	0	k__Bacteria; p__Patescibacteria; c__Parcubacteria; o__Candidatus_Kaiserbacteria; f__Parcubacteria_bacterium_OLB19; g__uncultured_bacterium_f_Parcubacteria_bacterium_OLB19; s__uncultured_bacterium_f_Parcubacteria_bacterium_OLB19
OTU534	0	0	0	0	0	0	0	0	0	0	0	0	0	0	0	0	0	0	0	0	0	0	111	1	0	0	0	0	0	0	0	0	0	0	1	0	0	0	0	0	0	0	0	0	0	0	0	0	k__Bacteria; p__Bacteroidetes; c__Bacteroidia; o__Sphingobacteriales; f__env.OPS_17; g__uncultured_bacterium_f_env.OPS_17; s__uncultured_bacterium_f_env.OPS_17
OTU535	0	1	0	0	0	1	0	0	1	5	2	0	1	23	0	0	0	0	0	0	0	0	0	0	0	19	0	40	0	0	1	0	13	8	10	10	1	3	7	13	4	15	0	0	0	0	2	0	k__Bacteria; p__Firmicutes; c__Clostridia; o__Clostridiales; f__Family_XI; g__Peptoniphilus; s__uncultured_bacterium_g_Peptoniphilus
OTU536	12	21	11	11	5	0	29	10	7	99	4	11	12	29	26	2	9	1	35	14	5	21	0	0	18	0	0	0	11	4	0	0	2	1	14	7	0	1	2	3	8	3	12	6	8	7	8	6	k__Bacteria; p__Proteobacteria; c__Alphaproteobacteria; o__Rhizobiales; f__Devosiaceae; g__Devosia; s__uncultured_bacterium_g_Devosia
OTU537	0	0	0	0	0	0	0	0	0	0	0	3	0	0	0	1	1	0	0	0	0	0	62	0	0	0	0	0	0	3	0	0	0	0	0	0	0	0	0	0	0	0	0	0	0	0	0	0	k__Bacteria; p__Proteobacteria; c__Alphaproteobacteria; o__uncultured_bacterium_c_Alphaproteobacteria; f__uncultured_bacterium_c_Alphaproteobacteria; g__uncultured_bacterium_c_Alphaproteobacteria; s__uncultured_bacterium_c_Alphaproteobacteria
OTU538	0	0	0	0	0	0	0	0	0	0	0	0	0	0	0	0	3	0	9	6	3	0	0	0	51	0	8	0	0	1	0	0	0	0	0	0	3	0	0	0	0	0	0	0	0	0	0	0	k__Bacteria; p__Chloroflexi; c__Chloroflexia; o__Thermomicrobiales; f__AKYG1722; g__uncultured_bacterium_f_AKYG1722; s__uncultured_bacterium_f_AKYG1722
OTU5387	0	0	0	0	0	0	0	0	1	3	0	0	0	0	9	1	8	0	0	0	0	0	0	4	52	6	0	0	0	3	0	0	0	1	1	0	0	0	0	0	0	0	0	0	0	0	0	2	k__Bacteria; p__Proteobacteria; c__Deltaproteobacteria; o__Myxococcales; f__Haliangiaceae; g__Haliangium; s__uncultured_bacterium_g_Haliangium
OTU539	0	0	0	0	0	0	0	0	0	0	0	0	0	0	0	0	0	0	0	0	0	0	49	0	0	0	0	2	0	0	0	0	0	0	0	0	0	0	0	0	0	0	0	0	0	0	0	0	k__Bacteria; p__Proteobacteria; c__Alphaproteobacteria; o__uncultured_bacterium_c_Alphaproteobacteria; f__uncultured_bacterium_c_Alphaproteobacteria; g__uncultured_bacterium_c_Alphaproteobacteria; s__uncultured_bacterium_c_Alphaproteobacteria
OTU5397	8	0	0	0	1	1	0	0	2	3	1	7	2	1	1	0	0	0	0	0	12	6	0	35	8	15	0	0	0	13	0	0	0	0	0	0	0	1	0	0	0	1	4	1	0	0	0	2	k__Bacteria; p__Proteobacteria; c__Deltaproteobacteria; o__Myxococcales; f__Haliangiaceae; g__Haliangium; s__uncultured_bacterium_g_Haliangium
OTU54	2	2	17	5	6	1	1	1	3	1	2	0	1	2	12	3	0	8	2	2	1	0	649	0	19	63	0	27	26	12	0	0	1	1	2	1	0	0	0	1	0	0	0	0	0	0	1	0	k__Bacteria; p__Proteobacteria; c__Gammaproteobacteria; o__Betaproteobacteriales; f__Nitrosomonadaceae; g__MND1; s__uncultured_bacterium_g_MND1
OTU540	0	0	1	0	0	0	0	0	0	0	0	0	0	0	0	0	70	0	0	0	0	0	0	0	0	0	0	0	0	0	0	0	0	0	0	0	0	0	0	0	0	0	0	0	0	0	0	0	k__Bacteria; p__Proteobacteria; c__Alphaproteobacteria; o__uncultured_bacterium_c_Alphaproteobacteria; f__uncultured_bacterium_c_Alphaproteobacteria; g__uncultured_bacterium_c_Alphaproteobacteria; s__uncultured_bacterium_c_Alphaproteobacteria
OTU541	0	0	0	0	0	0	0	0	0	1	12	1	0	1	0	12	0	2	0	0	0	0	0	0	0	0	6	23	6	0	0	0	0	0	0	0	0	0	0	0	5	0	0	0	1	0	0	0	k__Bacteria; p__Bacteroidetes; c__Bacteroidia; o__Bacteroidales; f__Muribaculaceae; g__uncultured_bacterium_f_Muribaculaceae; s__uncultured_bacterium_f_Muribaculaceae
OTU542	0	0	0	0	0	2	0	0	0	0	0	0	0	0	0	0	13	0	0	0	0	44	0	0	2	0	7	0	0	0	0	0	0	0	0	0	0	0	0	4	0	0	1	0	0	0	10	0	k__Bacteria; p__Actinobacteria; c__Actinobacteria; o__Micrococcales; f__Microbacteriaceae; g__Agromyces; s__uncultured_bacterium_g_Agromyces
OTU543	0	0	0	0	0	0	0	0	0	0	0	0	0	0	0	0	0	0	0	0	33	4	0	60	0	0	0	0	0	0	6	0	0	0	0	0	0	0	0	0	0	0	0	0	0	0	0	0	k__Bacteria; p__Proteobacteria; c__Alphaproteobacteria; o__Rhodospirillales; f__Rhodopirillaceae; g__Defluviicoccus; s__uncultured_bacterium_g_Defluviicoccus
OTU544	0	0	1	0	0	0	0	0	0	0	7	0	0	0	0	0	0	0	0	0	0	19	5	0	0	11	0	45	0	0	0	0	3	0	0	0	0	0	0	0	0	0	0	0	0	0	0	0	k__Bacteria; p__Firmicutes; c__Clostridia; o__Clostridiales; f__Christensenellaceae; g__uncultured_bacterium_f_Christensenellaceae; s__uncultured_bacterium_f_Christensenellaceae
OTU545	0	0	0	0	1	0	0	0	0	0	0	0	0	0	17	1	0	0	0	0	0	0	0	0	9	0	1	0	56	7	6	0	0	0	0	9	35	3	1	0	0	2	0	0	0	0	1	13	k__Bacteria; p__Chloroflexi; c__Chloroflexia; o__Thermomicrobiales; f__JG30-KF-CM45; g__uncultured_bacterium_f_JG30-KF-CM45; s__uncultured_bacterium_f_JG30-KF-CM45
OTU546	13	1	0	0	0	1	0	0	0	0	1	0	0	1	0	0	19	14	0	1	0	0	19	0	0	0	7	0	19	4	8	0	0	0	0	0	0	0	0	5	0	0	0	1	0	1	0	0	k__Bacteria; p__Proteobacteria; c__Gammaproteobacteria; o__Betaproteobacteriales; f__Burkholderiaceae; g__Comamonas; s__uncultured_bacterium_g_Comamonas
OTU547	2	1	1	0	0	0	0	1	1	4	2	2	1	1	2	0	0	0	0	0	0	0	0	0	0	55	0	0	0	0	0	0	0	0	1	0	0	0	0	1	0	0	0	0	0	0	0	0	k__Bacteria; p__Rokubacteria; c__NC10; o__Rokubacteriales; f__uncultured_bacterium_o_Rokubacteriales; g__uncultured_bacterium_o_Rokubacteriales; s__uncultured_bacterium_o_Rokubacteriales
OTU548	0	0	0	0	0	0	0	0	0	0	0	0	0	0	0	0	6	9	0	0	30	0	0	26	0	2	3	22	0	1	0	4	0	0	0	0	0	0	0	0	1	0	0	0	0	0	0	0	k__Bacteria; p__Proteobacteria; c__Alphaproteobacteria; o__Tistrellales; f__Geminicoccaceae; g__uncultured_bacterium_f_Geminicoccaceae; s__uncultured_bacterium_f_Geminicoccaceae
OTU549	1	0	0	0	0	0	0	0	0	0	0	0	0	0	0	0	0	0	0	0	37	8	0	26	0	0	8	0	0	0	1	0	0	0	0	0	0	0	0	0	0	0	0	0	0	0	0	0	k__Bacteria; p__Proteobacteria; c__Alphaproteobacteria; o__Rhodobacterales; f__Rhodobacteraceae; g__uncultured_bacterium_f_Rhodobacteraceae; s__uncultured_bacterium_f_Rhodobacteraceae
OTU55	0	0	0	0	0	0	0	0	0	0	0	8	3	1	1	0	0	0	0	0	0	0	11	0	0	1	2	0	0	735	0	1	0	0	0	1	0	0	0	0	0	0	0	0	0	0	0	0	k__Bacteria; p__Proteobacteria; c__Gammaproteobacteria; o__Betaproteobacteriales; f__Burkholderiaceae; g__Burkholderia-Caballeronia-Paraburkholderia; s__uncultured_bacterium_g_Burkholderia-Caballeronia-Paraburkholderia
OTU550	0	0	0	0	0	0	0	0	0	0	0	0	0	0	0	0	0	0	0	0	0	0	0	0	0	0	0	0	32	2	23	0	0	0	0	0	0	0	0	0	0	0	0	0	0	0	0	0	k__Bacteria; p__Actinobacteria; c__Acidimicrobiia; o__IMCC26256; f__uncultured_bacterium_o_IMCC26256; g__uncultured_bacterium_o_IMCC26256; s__uncultured_bacterium_o_IMCC26256
OTU551	0	0	0	0	0	8	0	0	0	0	4	0	0	0	0	0	0	10	0	0	0	11	39	0	0	45	0	0	0	0	0	1	3	0	0	0	0	0	0	0	0	0	0	0	0	1	0	0	k__Bacteria; p__Bacteroidetes; c__Bacteroidia; o__Sphingobacteriales; f__Sphingobacteriaceae; g__Sphingobacterium; Unclassified
OTU552	0	0	0	2	0	0	0	0	0	0	0	0	0	5	0	0	11	23	0	0	0	0	0	0	4	8	3	0	0	0	15	22	0	0	0	0	0	0	0	0	0	2	0	5	0	0	0	0	k__Bacteria; p__Firmicutes; c__Clostridia; o__Clostridiales; f__Ruminococcaceae; g__Ruminococcaceae_UCG-002; s__uncultured_bacterium_g_Ruminococcaceae_UCG-002
OTU553	0	0	0	0	0	0	0	0	7	1	1	0	0	0	0	2	24	1	1	0	0	6	7	0	21	35	6	0	0	10	1	16	0	0	0	0	0	0	0	0	0	0	0	1	2	0	0	0	k__Bacteria; p__Actinobacteria; c__Thermoleophilia; o__Solirubrobacterales; f__Solirubrobacteraceae; g__Conexibacter; s__uncultured_bacterium_g_Conexibacter
OTU554	0	0	0	0	0	0	0	0	0	0	1	3	0	0	0	0	13	0	0	0	0	0	17	0	23	0	0	0	0	34	0	0	0	0	0	0	0	0	0	0	0	0	1	0	0	0	0	0	k__Bacteria; p__Actinobacteria; c__Actinobacteria; o__Micromonosporales; f__Micromonosporaceae; g__Rhizocola; s__uncultured_bacterium_g_Rhizocola
OTU555	0	0	0	0	0	0	0	0	0	0	0	0	0	0	0	0	19	0	0	0	0	13	20	0	0	16	0	0	0	0	0	0	0	0	0	0	0	0	0	0	0	0	0	0	0	0	0	0	k__Bacteria; p__Spirochaetes; c__Spirochaetia; o__Spirochaetales; f__Spirochaetaceae; g__Treponema_2; s__uncultured_bacterium_g_Treponema_2
OTU5553	0	0	0	0	2	0	7	0	0	0	0	0	0	0	0	0	17	0	0	5	0	7	0	0	0	0	0	0	0	0	0	0	2	0	0	0	0	0	0	1	0	0	0	0	0	0	0	0	k__Bacteria; p__Firmicutes; c__Clostridia; o__Clostridiales; f__Lachnospiraceae; g__Lachnospiraceae_AC2044_group; s__uncultured_bacterium_g_Lachnospiraceae_AC2044_group
OTU556	0	0	0	0	0	0	0	0	0	0	0	0	0	0	0	0	0	0	0	0	0	0	0	0	0	0	0	0	42	7	0	0	0	0	0	0	0	0	0	0	0	0	0	0	0	0	0	0	k__Bacteria; p__Actinobacteria; c__Acidimicrobiia; o__Microtrichales; f__Ilumatobacteraceae; g__uncultured_bacterium_f_Ilumatobacteraceae; s__uncultured_bacterium_f_Ilumatobacteraceae
OTU557	0	0	0	0	0	0	0	0	0	0	0	0	0	0	0	0	0	0	0	0	0	0	0	0	0	0	7	0	0	82	0	0	0	0	0	0	0	0	0	0	0	0	0	0	0	0	0	0	k__Bacteria; p__Nitrospirae; c__Nitrospira; o__Nitrospirales; f__Nitrospiraceae; g__Nitrospira; s__uncultured_bacterium_g_Nitrospira
OTU558	0	0	0	0	0	0	0	1	0	6	8	1	0	64	0	1	0	0	0	0	0	0	0	0	0	0	0	0	0	0	0	0	2	1	10	8	0	1	0	14	0	12	0	1	1	1	0	0	k__Bacteria; p__Firmicutes; c__Bacilli; o__Lactobacillales; f__Carnobacteriaceae; g__Dolosigranulum; s__uncultured_bacterium_g_Dolosigranulum
OTU559	72	0	4	3	3	1	0	19	1	0	0	0	0	0	0	2	0	0	0	0	0	0	0	0	0	0	0	0	4	0	0	0	1	0	0	2	7	1	1	0	0	0	0	0	0	0	1	0	k__Bacteria; p__Firmicutes; c__Bacilli; o__Bacillales; f__Family_XI; g__Gemella; s__uncultured_bacterium_g_Gemella
OTU5593	0	1	0	3	0	0	0	0	0	2	4	0	0	0	0	0	3	0	0	0	0	0	0	0	0	0	0	0	34	0	0	0	0	2	0	0	0	0	0	0	1	2	0	0	0	0	2	0	k__Bacteria; p__Firmicutes; c__Clostridia; o__Clostridiales; f__Christensenellaceae; g__Christensenellaceae_R-7_group; s__uncultured_bacterium_g_Christensenellaceae_R-7_group
OTU56	0	2	4	1	1	1	1	0	0	2	0	7	0	0	0	1	50	37	22	165	47	14	23	183	9	63	19	79	71	42	30	58	10	4	0	0	0	0	1	2	0	5	0	0	0	0	2	0	k__Bacteria; p__Firmicutes; c__Bacilli; o__Bacillales; f__Bacillaceae; g__Bacillus; s__uncultured_bacterium_g_Bacillus
OTU560	0	0	0	1	0	0	3	5	0	1	0	1	0	0	0	0	0	0	0	43	0	0	0	0	0	7	0	0	58	0	8	1	0	4	2	0	0	0	0	11	54	17	2	6	9	10	3	1	k__Bacteria; p__Proteobacteria; c__Gammaproteobacteria; o__Betaproteobacteriales; f__Burkholderiaceae; g__Massilia; s__uncultured_bacterium_g_Massilia
OTU5609	1	0	3	1	6	0	2	1	3	7	12	9	1	6	8	3	24	0	0	4	16	16	0	0	4	25	0	1	16	5	0	4	0	1	2	6	4	1	1	0	9	1	2	11	7	2	3	2	k__Bacteria; p__Proteobacteria; c__Deltaproteobacteria; o__Myxococcales; f__bacteriap25; g__uncultured_bacterium_f_bacteriap25; s__uncultured_bacterium_f_bacteriap25
OTU561	0	0	0	0	0	0	0	0	0	0	0	0	0	1	0	0	0	0	0	10	0	0	0	5	0	0	0	0	0	0	0	67	4	2	4	1	0	62	61	0	0	0	0	1	0	0	0	0	k__Bacteria; p__Bacteroidetes; c__Bacteroidia; o__Bacteroidales; f__Muribaculaceae; g__uncultured_bacterium_f_Muribaculaceae; s__uncultured_bacterium_f_Muribaculaceae
OTU5613	16	3	51	33	15	19	11	15	3	58	68	0	25	141	116	5	0	0	0	1	0	7	0	0	0	0	0	0	0	0	0	0	28	14	18	46	65	20	12	4	11	10	53	11	8	11	10	13	k__Bacteria; p__Actinobacteria; c__Actinobacteria; o__Micrococcales; f__Micrococcaceae; g__Micrococcus; s__uncultured_bacterium_g_Micrococcus
OTU562	0	0	0	0	0	1	0	5	0	0	0	3	0	1	0	0	20	9	0	0	0	17	0	0	32	0	0	0	0	15	0	0	0	0	0	0	0	0	0	0	1	1	0	0	0	0	0	0	k__Bacteria; p__Proteobacteria; c__Alphaproteobacteria; o__Rhizobiales; f__Rhizobiales_Incertae_Sedis; g__Nordella; s__uncultured_bacterium_g_Nordella
OTU563	0	0	0	0	8	0	1	5	2	2	3	15	1	1	0	1	0	0	2	0	12	19	1	67	13	5	13	0	3	6	0	38	1	0	0	0	0	0	0	0	1	0	0	1	3	1	1	0	k__Bacteria; p__Proteobacteria; c__Alphaproteobacteria; o__Rhizobiales; f__Xanthobacteraceae; g__uncultured_bacterium_f_Xanthobacteraceae; s__uncultured_bacterium_f_Xanthobacteraceae
OTU564	0	0	0	0	0	0	0	0	1	0	1	0	0	0	0	0	43	0	0	0	0	0	0	0	0	0	0	0	17	0	0	0	0	0	0	0	0	0	0	0	0	0	0	0	0	0	0	0	k__Bacteria; p__Firmicutes; c__Clostridia; o__Clostridiales; f__Ruminococcaceae; g__uncultured_bacterium_f_Ruminococcaceae; s__uncultured_bacterium_f_Ruminococcaceae
OTU5644	0	0	0	0	0	0	0	0	0	0	0	0	1	0	0	0	0	0	1	0	0	13	0	0	6	0	0	0	9	0	0	0	0	9	1	0	0	0	0	14	0	0	0	0	0	3	1	0	k__Bacteria; p__Proteobacteria; c__Alphaproteobacteria; o__Acetobacterales; f__Acetobacteraceae; g__Roseomonas; s__uncultured_bacterium_g_Roseomonas
OTU565	0	0	0	0	0	0	0	0	0	0	0	2	0	0	0	0	0	0	0	0	0	0	0	0	6	0	0	45	0	5	0	0	0	0	0	0	1	0	0	0	0	1	0	7	3	0	0	0	k__Bacteria; p__Proteobacteria; c__Alphaproteobacteria; o__Elsterales; f__uncultured_bacterium_o_Elsterales; g__uncultured_bacterium_o_Elsterales; s__uncultured_bacterium_o_Elsterales
OTU566	0	0	0	0	0	0	0	0	0	0	0	0	0	0	0	0	0	0	0	0	0	1	50	0	0	0	0	0	0	11	0	0	0	0	0	0	0	0	0	0	0	0	0	0	0	0	0	0	k__Bacteria; p__Bacteroidetes; c__Bacteroidia; o__Sphingobacteriales; f__NS11-12_marine_group; g__uncultured_bacterium_f_NS11-12_marine_group; s__uncultured_bacterium_f_NS11-12_marine_group
OTU5668	0	0	0	0	0	1	0	6	0	0	0	4	1	2	27	0	0	0	0	14	0	0	3	0	3	0	17	0	0	1	0	15	10	1	3	2	0	0	0	0	2	0	2	0	0	0	0	0	k__Bacteria; p__Firmicutes; c__Clostridia; o__Clostridiales; f__Lachnospiraceae; g__[Eubacterium]_xylanophilum_group; s__uncultured_bacterium_g_[Eubacterium]_xylanophilum_group
OTU567	0	13	0	0	0	0	27	0	0	0	0	1	0	0	0	0	0	0	0	0	0	0	0	0	0	0	0	0	0	0	22	0	0	0	0	0	0	0	0	0	0	0	0	0	0	0	0	0	k__Bacteria; p__Proteobacteria; c__Gammaproteobacteria; o__Xanthomonadales; f__Xanthomonadaceae; g__Arenimonas; s__uncultured_bacterium_g_Arenimonas
OTU568	0	0	0	0	0	0	0	0	0	0	0	0	0	0	0	0	0	0	0	0	79	0	0	37	0	0	0	0	0	0	0	0	0	0	0	0	0	0	0	0	0	0	0	0	0	0	0	0	k__Bacteria; p__Patescibacteria; c__Saccharimonadia; o__Saccharimonadales; f__uncultured_bacterium_o_Saccharimonadales; g__uncultured_bacterium_o_Saccharimonadales; s__uncultured_bacterium_o_Saccharimonadales
OTU569	0	0	0	0	0	0	0	0	0	0	0	0	0	0	0	0	0	0	3	0	0	0	0	57	0	0	0	0	0	21	0	0	0	0	0	0	0	0	0	0	0	0	0	0	0	0	0	0	k__Bacteria; p__Proteobacteria; c__Deltaproteobacteria; o__Myxococcales; f__bacteriap25; g__uncultured_bacterium_f_bacteriap25; s__uncultured_bacterium_f_bacteriap25
OTU5699	0	0	0	0	0	0	1	0	1	0	0	0	0	7	1	0	5	0	0	0	17	0	0	0	18	9	1	72	1	16	0	0	0	0	0	0	0	2	1	0	0	0	0	0	0	0	0	1	k__Bacteria; p__Proteobacteria; c__Gammaproteobacteria; o__Betaproteobacteriales; f__Nitrosomonadaceae; g__MND1; s__uncultured_bacterium_g_MND1
OTU57	4	111	54	22	11	15	37	14	20	58	26	10	22	65	118	12	7	0	0	1	0	1	0	4	0	12	0	0	0	0	17	64	26	7	22	17	4	198	182	11	12	9	19	34	2	1	7	0	k__Bacteria; p__Firmicutes; c__Bacilli; o__Lactobacillales; f__Lactobacillaceae; g__Lactobacillus; s__uncultured_bacterium_g_Lactobacillus
OTU570	9	3	0	0	3	0	0	0	0	0	0	1	0	11	0	0	0	0	38	13	0	0	0	0	5	0	0	0	5	4	0	0	0	1	6	3	0	0	1	1	0	0	0	0	0	0	0	0	k__Bacteria; p__Bacteroidetes; c__Bacteroidia; o__Flavobacteriales; f__Weeksellaceae; g__Chryseobacterium; s__Chryseobacterium_sp._FF12
OTU571	0	0	0	0	0	0	0	0	0	0	0	1	0	0	0	0	0	0	0	0	0	0	0	0	1	0	0	53	0	0	0	0	0	0	0	0	0	0	0	0	0	0	0	0	0	0	0	0	k__Bacteria; p__Proteobacteria; c__Gammaproteobacteria; o__Betaproteobacteriales; f__Burkholderiaceae; g__Ralstonia; s__blood_disease_bacterium_A2_HR-MARDI
OTU572	0	0	0	0	0	0	0	0	0	0	0	0	0	0	0	0	89	48	0	0	0	0	0	0	0	0	0	0	48	0	1	0	0	0	0	0	0	0	0	0	0	0	0	0	0	0	0	0	k__Bacteria; p__Firmicutes; c__Clostridia; o__Clostridiales; f__Lachnospiraceae; g__Lachnospiraceae_UCG-004; s__uncultured_bacterium_g_Lachnospiraceae_UCG-004
OTU573	0	56	0	0	0	0	71	0	0	0	6	0	0	0	1	0	0	0	0	0	0	0	0	11	0	0	0	0	0	5	0	0	0	0	0	0	0	4	9	1	0	0	0	4	1	1	0	1	k__Bacteria; p__Firmicutes; c__Clostridia; o__Clostridiales; f__Lachnospiraceae; g__uncultured_bacterium_f_Lachnospiraceae; s__uncultured_bacterium_f_Lachnospiraceae
OTU574	0	0	0	0	0	0	0	0	0	0	0	0	0	0	2	0	0	41	7	0	0	0	0	0	0	0	2	0	0	0	0	0	0	0	0	0	0	0	0	0	0	0	0	0	0	0	0	0	k__Bacteria; p__Proteobacteria; c__Alphaproteobacteria; o__Rhizobiales; f__Labraceae; g__Labrys; s__uncultured_bacterium_g_Labrys
OTU575	0	0	11	0	10	0	0	9	11	13	5	6	6	28	16	20	0	0	0	0	0	0	0	0	0	0	0	0	0	0	0	0	10	2	7	5	11	3	3	3	3	0	0	0	0	0	2	1	k__Bacteria; p__Fusobacteria; c__Fusobacteriia; o__Fusobacteriales; f__Leptotrichiaceae; g__Leptotrichia; s__uncultured_bacterium_g_Leptotrichia
OTU576	0	0	0	0	0	0	0	0	0	1	1	1	0	0	0	0	0	0	0	20	20	0	0	0	0	0	0	12	17	30	0	0	0	0	0	0	0	0	0	0	0	0	0	0	0	0	0	0	k__Bacteria; p__Proteobacteria; c__Alphaproteobacteria; o__Tistrellales; f__Geminicoccaceae; g__Candidatus_Alysiosphaera; s__uncultured_bacterium_g_Candidatus_Alysiosphaera
OTU577	2	0	0	9	0	2	0	0	0	0	0	0	0	6	0	0	0	0	2	3	0	0	0	8	0	1	0	5	8	1	0	6	0	0	0	0	0	1	2	0	1	0	0	0	0	0	0	0	k__Bacteria; p__Bacteroidetes; c__Bacteroidia; o__Bacteroidales; f__Muribaculaceae; g__uncultured_bacterium_f_Muribaculaceae; s__uncultured_bacterium_f_Muribaculaceae
OTU578	0	0	0	0	0	0	0	0	0	0	0	0	0	0	0	0	41	0	0	0	0	0	0	0	53	0	0	0	0	0	0	0	0	0	0	0	0	0	0	0	0	0	0	0	0	0	0	0	k__Bacteria; p__Gemmatimonadetes; c__Gemmatimonadetes; o__Gemmatimonadales; f__Gemmatimonadaceae; g__Gemmatimonas; s__uncultured_bacterium_g_Gemmatimonas
OTU579	0	0	0	0	0	0	0	0	0	3	1	1	32	0	1	0	0	0	26	0	0	8	0	0	6	0	5	16	17	28	0	0	9	0	0	0	0	0	0	0	0	0	0	0	0	0	2	0	k__Bacteria; p__Actinobacteria; c__Thermoleophilia; o__Solirubrobacterales; f__Solirubrobacteraceae; g__Parviterribacter; s__uncultured_bacterium_g_Parviterribacter
OTU58	3	0	2	3	2	3	0	1	6	50	1	9	2	0	6	11	203	29	3	7	169	47	6	56	125	50	73	156	102	357	13	69	1	1	4	1	1	7	5	2	3	2	5	4	6	6	0	1	k__Bacteria; p__Proteobacteria; c__Deltaproteobacteria; o__uncultured_bacterium_c_Deltaproteobacteria; f__uncultured_bacterium_c_Deltaproteobacteria; g__uncultured_bacterium_c_Deltaproteobacteria; s__uncultured_bacterium_c_Deltaproteobacteria
OTU580	0	0	0	2	0	0	0	0	0	2	0	1	0	0	0	0	0	0	1	0	0	44	0	0	4	0	0	0	5	5	0	0	0	0	1	0	0	0	0	0	0	0	0	0	0	0	0	0	k__Bacteria; p__Firmicutes; c__Clostridia; o__Clostridiales; f__Family_XI; g__Gallicola; s__uncultured_bacterium_g_Gallicola
OTU581	4	0	1	126	75	0	0	0	0	0	0	0	0	0	0	0	0	0	0	0	0	0	0	0	0	0	0	0	0	0	0	0	0	0	0	0	0	0	0	0	0	0	0	0	0	0	0	0	k__Bacteria; p__Proteobacteria; c__Gammaproteobacteria; o__Betaproteobacteriales; f__Burkholderiaceae; g__Limnobacter; s__uncultured_bacterium_g_Limnobacter
OTU582	0	102	1	2	2	0	216	8	1	0	0	0	1	3	0	16	0	0	0	0	0	6	0	0	0	7	0	0	0	0	0	27	0	0	1	0	1	8	5	0	0	0	0	4	0	0	0	2	k__Bacteria; p__Firmicutes; c__Clostridia; o__Clostridiales; f__Ruminococcaceae; g__uncultured_bacterium_f_Ruminococcaceae; s__uncultured_bacterium_f_Ruminococcaceae
OTU583	1	0	4	0	2	1	0	0	0	0	11	0	1	2	0	0	5	10	0	1	18	22	0	0	12	0	0	0	0	0	4	0	3	0	4	1	3	0	0	1	0	0	2	1	0	1	0	5	k__Bacteria; p__Proteobacteria; c__Gammaproteobacteria; o__Aeromonadales; f__Aeromonadaceae; g__Oceanisphaera; s__uncultured_bacterium_g_Oceanisphaera
OTU584	0	6	2	0	2	0	14	0	0	11	20	1	1	4	3	0	0	0	0	0	0	0	0	13	0	0	4	0	0	0	0	0	1	0	2	1	2	54	80	1	0	1	5	28	4	1	0	1	k__Bacteria; p__Bacteroidetes; c__Bacteroidia; o__Bacteroidales; f__Muribaculaceae; g__uncultured_bacterium_f_Muribaculaceae; s__uncultured_bacterium_f_Muribaculaceae
OTU585	0	1	0	0	0	0	0	0	0	1	0	0	0	0	0	0	0	0	0	0	0	0	0	0	0	0	0	0	6	0	0	0	0	51	1	4	0	0	1	1	1	0	1	0	0	0	0	0	k__Bacteria; p__Proteobacteria; c__Alphaproteobacteria; o__Acetobacterales; f__Acetobacteraceae; g__uncultured_bacterium_f_Acetobacteraceae; s__uncultured_bacterium_f_Acetobacteraceae
OTU586	0	0	0	2	1	0	0	2	0	2	0	0	0	1	0	0	0	0	0	0	0	0	0	0	3	0	1	0	56	6	1	0	1	0	0	0	0	0	0	0	1	0	0	0	0	0	0	0	k__Bacteria; p__Bacteroidetes; c__Bacteroidia; o__Chitinophagales; f__Chitinophagaceae; g__Flavisolibacter; s__uncultured_bacterium_g_Flavisolibacter
OTU587	0	0	0	3	0	0	0	0	0	0	0	1	0	0	1	0	0	5	0	26	0	0	0	0	0	6	0	0	0	1	18	3	0	0	0	0	0	0	0	0	0	0	0	2	0	0	0	0	k__Bacteria; p__Bacteroidetes; c__Bacteroidia; o__Bacteroidales; f__Bacteroidaceae; g__Bacteroides; s__uncultured_bacterium_g_Bacteroides
OTU588	0	1	0	0	1	4	11	0	0	0	0	0	0	0	0	0	0	0	0	0	0	0	0	0	0	0	0	0	0	1	15	58	0	0	0	0	0	0	0	0	0	5	0	0	0	0	0	0	k__Bacteria; p__Proteobacteria; c__Gammaproteobacteria; o__Betaproteobacteriales; f__Burkholderiaceae; g__Parasutterella; s__uncultured_bacterium_g_Parasutterella
OTU589	22	0	3	2	2	7	2	1	2	3	2	7	2	2	16	10	51	4	0	0	0	10	19	0	3	13	23	52	0	0	1	39	6	0	0	0	0	1	0	2	2	1	0	0	2	2	2	0	k__Bacteria; p__Proteobacteria; c__Gammaproteobacteria; o__Pseudomonadales; f__Pseudomonadaceae; g__Pseudomonas; s__uncultured_bacterium_g_Pseudomonas
OTU59	0	1333	9	8	0	4	1454	10	0	1	6	3	2	1	29	0	0	0	0	14	0	0	0	21	0	26	3	0	1	0	0	141	6	3	5	0	1	9	13	0	1	3	11	2	0	0	7	8	k__Bacteria; p__Bacteroidetes; c__Bacteroidia; o__Bacteroidales; f__Muribaculaceae; g__uncultured_bacterium_f_Muribaculaceae; s__uncultured_bacterium_f_Muribaculaceae
OTU590	0	0	0	0	0	0	0	0	0	0	0	0	0	0	0	0	0	0	0	0	67	0	0	0	0	0	0	0	0	6	0	0	0	0	0	0	0	0	0	0	0	0	0	0	0	0	0	0	k__Bacteria; p__Proteobacteria; c__Gammaproteobacteria; o__Xanthomonadales; f__Xanthomonadaceae; g__Lysobacter; s__uncultured_bacterium_g_Lysobacter
OTU591	3	1	0	1	3	6	0	3	3	12	6	97	8	21	17	1	0	0	0	0	0	0	0	0	0	0	0	0	0	0	0	0	4	1	30	26	8	0	0	2	0	4	0	2	2	1	0	1	k__Bacteria; p__Acidobacteria; c__Blastocatellia_Subgroup_4; o__Pyrinomonadales; f__Pyrinomonadaceae; g__RB41; s__uncultured_bacterium_g_RB41
OTU592	0	2	0	0	0	0	0	1	0	6	2	0	0	6	0	6	0	0	0	0	0	0	0	0	0	0	0	0	0	0	37	60	1	0	0	0	0	0	0	0	1	0	0	2	2	0	0	0	k__Bacteria; p__Bacteroidetes; c__Bacteroidia; o__Bacteroidales; f__Bacteroidaceae; g__Bacteroides; s__uncultured_bacterium_g_Bacteroides
OTU5926	0	0	0	0	0	0	6	0	0	0	1	0	0	1	0	0	0	16	0	0	0	6	0	0	16	0	0	0	0	0	2	0	0	0	0	0	0	0	0	0	0	0	2	0	0	1	0	0	k__Bacteria; p__Firmicutes; c__Clostridia; o__Clostridiales; f__Lachnospiraceae; g__Lachnospiraceae_UCG-008; s__uncultured_bacterium_g_Lachnospiraceae_UCG-008
OTU593	0	0	1	2	0	1	0	8	0	3	7	4	90	0	1	1	0	0	0	0	0	0	0	0	0	0	0	0	0	0	0	0	0	0	0	0	0	0	0	0	0	1	0	0	0	0	0	1	k__Bacteria; p__Acidobacteria; c__Subgroup_6; Unclassified; Unclassified; g__Luteitalea; s__uncultured_bacterium_g_Luteitalea
OTU594	0	7	0	1	8	0	0	0	0	2	4	90	1	3	86	1	16	0	0	0	0	0	0	0	0	4	0	10	11	0	8	17	6	0	1	0	1	1	0	1	4	2	0	2	0	1	0	3	k__Bacteria; p__Rokubacteria; c__NC10; o__Rokubacteriales; f__uncultured_bacterium_o_Rokubacteriales; g__uncultured_bacterium_o_Rokubacteriales; s__uncultured_bacterium_o_Rokubacteriales
OTU595	0	0	0	0	0	0	0	0	0	0	1	1	0	0	0	0	0	0	0	0	0	0	0	0	0	0	0	55	0	0	0	0	0	0	0	0	0	0	0	0	0	0	0	0	0	0	0	0	k__Bacteria; p__Proteobacteria; c__Gammaproteobacteria; o__Betaproteobacteriales; f__B1-7BS; g__uncultured_bacterium_f_B1-7BS; s__uncultured_bacterium_f_B1-7BS
OTU596	0	0	0	0	0	0	0	0	0	0	0	0	0	0	0	0	0	0	0	0	0	0	0	0	0	0	0	1	0	0	48	30	0	0	2	0	0	0	0	0	0	0	0	0	0	0	0	0	k__Bacteria; p__Actinobacteria; c__Acidimicrobiia; o__Microtrichales; f__uncultured_bacterium_o_Microtrichales; g__uncultured_bacterium_o_Microtrichales; s__uncultured_bacterium_o_Microtrichales
OTU597	0	13	21	0	72	5	11	47	0	0	6	1	23	1	1	0	0	0	0	0	0	0	0	0	1	0	0	0	0	0	0	0	23	6	5	2	0	1	2	0	41	1	0	13	11	6	2	17	k__Bacteria; p__Acidobacteria; c__Acidobacteriia; o__Subgroup_2; f__uncultured_bacterium_o_Subgroup_2; g__uncultured_bacterium_o_Subgroup_2; s__uncultured_bacterium_o_Subgroup_2
OTU5978	0	1	0	0	0	0	0	0	0	0	0	0	0	0	0	0	0	0	0	0	0	0	0	14	6	0	0	0	0	0	0	0	0	14	4	5	7	0	0	6	9	2	0	0	1	3	3	0	k__Bacteria; p__Firmicutes; c__Bacilli; o__Bacillales; f__Planococcaceae; g__Planomicrobium; s__uncultured_bacterium_g_Planomicrobium
OTU598	0	18	0	0	0	0	0	1	17	2	1	3	1	0	1	1	5	0	0	10	0	0	35	0	36	0	3	0	0	18	16	0	0	0	0	0	0	0	0	0	1	0	0	0	8	1	0	0	k__Bacteria; p__Chloroflexi; c__OLB14; o__uncultured_bacterium_c_OLB14; f__uncultured_bacterium_c_OLB14; g__uncultured_bacterium_c_OLB14; s__uncultured_bacterium_c_OLB14
OTU599	0	0	0	0	0	0	0	0	0	0	0	0	0	0	0	0	0	0	0	0	0	59	0	0	1	0	0	0	0	4	0	0	0	0	0	0	0	0	0	0	0	0	0	0	0	0	0	0	k__Bacteria; p__Gemmatimonadetes; c__S0134_terrestrial_group; o__uncultured_bacterium_c_S0134_terrestrial_group; f__uncultured_bacterium_c_S0134_terrestrial_group; g__uncultured_bacterium_c_S0134_terrestrial_group; s__uncultured_bacterium_c_S0134_terrestrial_group
OTU6	300	39	121	801	442	48	21	833	154	221	131	29	628	117	184	149	33	230	100	35	36	839	26	45	283	76	6478	855	48	21	2562	37	814	3065	1033	1457	2063	3747	4103	4497	3994	2975	2416	1951	1254	1180	4559	562	k__Bacteria; p__Proteobacteria; c__Gammaproteobacteria; o__Enterobacteriales; f__Enterobacteriaceae; g__Pantoea; s__Pantoea_sp._Co9941
OTU60	0	0	0	0	0	0	0	0	0	0	5	0	0	1	1	1	69	164	12	1	6	50	89	54	98	67	14	52	32	38	0	88	5	0	1	1	0	2	2	5	0	0	1	2	0	0	0	6	k__Bacteria; p__Actinobacteria; c__Thermoleophilia; o__Solirubrobacterales; f__67-14; g__uncultured_bacterium_f_67-14; s__uncultured_bacterium_f_67-14
OTU600	0	0	1	10	0	0	0	1	3	0	0	0	0	0	0	5	0	0	0	0	0	0	0	0	0	0	0	0	0	0	0	0	10	1	15	13	4	2	1	0	3	5	0	7	2	0	0	0	k__Bacteria; p__Synergistetes; c__Synergistia; o__Synergistales; f__Synergistaceae; g__Lactivibrio; s__uncultured_bacterium_g_Lactivibrio
OTU6001	44	0	3	2	5	0	4	1	1	2	0	0	1	2	6	2	0	0	0	0	0	0	0	0	0	0	0	0	0	0	0	0	0	0	0	4	0	2	1	0	1	4	2	2	1	1	1	0	k__Bacteria; p__Proteobacteria; c__Gammaproteobacteria; o__Pseudomonadales; f__Moraxellaceae; g__Acinetobacter; s__uncultured_bacterium_g_Acinetobacter
OTU601	0	0	0	0	0	0	0	0	0	0	0	2	0	1	0	0	14	0	0	1	0	0	1	0	288	79	1	0	0	9	0	0	0	0	0	0	0	0	0	0	0	2	0	0	0	0	1	0	k__Bacteria; p__Proteobacteria; c__Gammaproteobacteria; o__Steroidobacterales; f__Steroidobacteraceae; g__Steroidobacter; s__uncultured_bacterium_g_Steroidobacter
OTU602	0	0	0	2	2	0	0	6	5	1	0	2	0	0	0	0	0	0	1	0	0	0	0	0	10	0	10	45	0	1	0	0	0	1	1	0	0	0	0	0	0	0	1	0	0	0	0	0	k__Bacteria; p__Proteobacteria; c__Gammaproteobacteria; o__Gammaproteobacteria_Incertae_Sedis; Unclassified; g__Acidibacter; s__uncultured_bacterium_g_Acidibacter
OTU603	1	1	1	2	2	0	1	2	2	4	2	71	0	2	4	0	16	0	0	0	0	18	12	0	7	1	0	12	4	119	0	10	0	0	1	2	0	0	0	0	0	1	6	2	0	0	7	3	k__Bacteria; p__Gemmatimonadetes; c__Gemmatimonadetes; o__Gemmatimonadales; f__Gemmatimonadaceae; g__uncultured_bacterium_f_Gemmatimonadaceae; s__uncultured_bacterium_f_Gemmatimonadaceae
OTU6035	0	0	0	0	1	0	0	0	0	6	0	4	1	0	0	9	0	0	0	0	1	0	0	38	0	0	7	0	0	0	0	0	0	0	0	0	0	1	2	0	0	0	0	2	2	0	0	0	k__Bacteria; p__Firmicutes; c__Clostridia; o__Clostridiales; f__Ruminococcaceae; g__Ruminococcus_1; s__uncultured_bacterium_g_Ruminococcus_1
OTU604	3	0	0	0	0	6	0	0	0	0	2	1	0	6	0	0	0	0	0	0	0	2	0	0	5	4	0	30	6	0	0	0	0	1	0	0	0	0	2	0	7	0	0	1	0	0	0	2	k__Bacteria; p__Proteobacteria; c__Alphaproteobacteria; o__Rhizobiales; f__Beijerinckiaceae; g__Methylobacterium; s__uncultured_bacterium_g_Methylobacterium
OTU605	0	0	0	0	0	0	0	1	0	0	0	0	0	0	1	0	9	0	0	0	37	0	0	0	0	31	16	0	16	0	10	5	0	0	1	0	0	0	0	0	1	2	1	0	0	0	0	0	k__Bacteria; p__Gemmatimonadetes; c__Gemmatimonadetes; o__Gemmatimonadales; f__Gemmatimonadaceae; g__Gemmatimonas; s__uncultured_bacterium_g_Gemmatimonas
OTU606	0	0	0	0	0	0	0	0	0	0	0	2	0	0	1	0	0	0	0	0	0	18	0	0	0	0	2	0	17	2	0	10	0	0	0	0	0	0	0	0	0	0	1	0	0	0	0	0	k__Bacteria; p__Proteobacteria; c__Alphaproteobacteria; o__Rhizobiales; f__Beijerinckiaceae; g__FFCH5858; s__uncultured_bacterium_g_FFCH5858
OTU607	2	0	1	121	98	1	1	0	0	0	0	1	0	0	0	0	0	0	0	0	0	0	0	0	0	0	0	0	0	0	0	0	0	0	0	0	0	0	0	0	0	0	0	0	0	0	0	0	k__Bacteria; p__Proteobacteria; c__Gammaproteobacteria; o__Betaproteobacteriales; f__Burkholderiaceae; g__Limnobacter; s__uncultured_bacterium_g_Limnobacter
OTU6077	0	0	0	4	0	0	0	0	0	0	0	0	0	0	0	0	0	0	0	0	0	0	0	26	0	0	6	0	0	0	8	0	0	2	0	0	0	1	0	0	8	2	0	8	3	0	0	0	k__Bacteria; p__Firmicutes; c__Clostridia; o__Clostridiales; f__Ruminococcaceae; g__Ruminococcus_1; s__uncultured_bacterium_g_Ruminococcus_1
OTU608	0	32	0	0	0	0	64	0	0	0	0	0	0	0	0	0	0	0	0	0	0	0	0	0	0	0	0	0	0	0	0	0	0	0	0	0	0	0	0	0	0	0	0	0	0	0	0	0	k__Bacteria; p__Firmicutes; c__Clostridia; o__Clostridiales; f__Ruminococcaceae; g__Anaerotruncus; s__uncultured_bacterium_g_Anaerotruncus
OTU609	0	0	0	0	0	0	0	0	0	0	0	1	0	0	0	0	0	14	13	0	0	0	0	0	1	0	0	0	13	0	12	0	1	0	0	2	5	1	0	0	1	0	0	0	0	0	0	0	k__Bacteria; p__Bacteroidetes; c__Bacteroidia; o__Bacteroidales; f__Muribaculaceae; g__uncultured_bacterium_f_Muribaculaceae; s__uncultured_bacterium_f_Muribaculaceae
OTU61	3	4	12	10	0	1	0	0	0	39	21	18	0	0	0	0	1	0	0	1	0	588	0	10	0	26	4	26	0	97	0	0	0	9	13	19	0	1	0	0	0	11	9	25	2	3	0	0	k__Bacteria; p__Proteobacteria; c__Gammaproteobacteria; o__Pseudomonadales; f__Pseudomonadaceae; g__Oblitimonas; s__uncultured_bacterium_g_Oblitimonas
OTU610	0	0	1	0	0	0	0	2	0	0	0	0	0	0	1	0	25	13	4	3	0	9	18	0	6	0	0	0	3	4	0	4	0	0	0	0	0	0	0	0	0	0	0	2	2	0	0	7	k__Bacteria; p__Proteobacteria; c__Alphaproteobacteria; o__Rhizobiales; f__Beijerinckiaceae; g__uncultured_bacterium_f_Beijerinckiaceae; s__uncultured_bacterium_f_Beijerinckiaceae
OTU611	0	0	0	0	0	0	0	0	0	0	0	1	0	0	0	0	0	0	0	0	0	9	0	23	0	0	0	0	21	11	0	1	0	0	0	0	0	0	0	0	0	0	0	0	0	0	1	0	k__Bacteria; p__Actinobacteria; c__Thermoleophilia; o__Gaiellales; f__uncultured_bacterium_o_Gaiellales; g__uncultured_bacterium_o_Gaiellales; s__uncultured_bacterium_o_Gaiellales
OTU612	1	3	0	0	4	0	0	13	0	0	0	0	0	0	0	0	15	0	0	0	1	0	28	0	0	0	0	0	2	0	0	0	2	0	0	0	0	0	0	0	0	0	0	0	0	0	0	0	k__Bacteria; p__Proteobacteria; c__Deltaproteobacteria; o__Desulfovibrionales; f__Desulfovibrionaceae; g__Bilophila; s__uncultured_bacterium_g_Bilophila
OTU613	0	0	0	0	0	0	0	0	0	0	0	0	0	0	0	0	0	0	0	0	1	0	50	9	0	0	0	0	0	0	6	0	0	0	0	0	0	0	0	0	0	0	0	0	0	0	0	0	k__Bacteria; p__Bacteroidetes; c__Bacteroidia; o__Cytophagales; f__Microscillaceae; g__uncultured_bacterium_f_Microscillaceae; s__uncultured_bacterium_f_Microscillaceae
OTU614	1	55	1	2	1	0	85	1	0	1	4	0	0	2	2	0	0	0	0	0	0	0	0	0	0	0	0	0	8	0	1	7	4	0	2	1	0	38	55	0	2	0	0	3	0	0	0	1	k__Bacteria; p__Bacteroidetes; c__Bacteroidia; o__Bacteroidales; f__Muribaculaceae; g__uncultured_bacterium_f_Muribaculaceae; s__uncultured_bacterium_f_Muribaculaceae
OTU615	0	0	30	0	2	0	0	3	6	37	23	6	6	1	24	0	0	0	0	0	0	12	0	0	0	0	0	0	12	2	0	0	0	0	0	0	0	1	0	0	1	0	0	0	1	0	0	0	k__Bacteria; p__Proteobacteria; c__Gammaproteobacteria; o__Betaproteobacteriales; f__Methylophilaceae; g__Methylotenera; s__uncultured_bacterium_g_Methylotenera
OTU616	0	0	1	1	0	0	0	1	0	0	0	1	0	1	0	0	0	0	7	0	0	22	0	0	19	0	0	48	0	0	0	0	1	0	0	3	9	2	1	0	0	0	0	1	1	1	0	0	k__Bacteria; p__Proteobacteria; c__Deltaproteobacteria; o__Myxococcales; f__Polyangiaceae; g__Pajaroellobacter; s__uncultured_bacterium_g_Pajaroellobacter
OTU617	2	1	39	22	22	0	2	2	0	2	5	1	0	1	0	0	0	0	0	0	0	0	0	0	0	0	0	37	0	0	0	8	2	2	0	0	0	0	0	1	2	0	4	4	0	0	0	0	k__Bacteria; p__Proteobacteria; c__Gammaproteobacteria; o__Betaproteobacteriales; f__Burkholderiaceae; g__Burkholderia-Caballeronia-Paraburkholderia; s__bacterium_ARb08
OTU618	0	0	0	0	0	0	1	9	1	18	7	0	6	7	21	2	0	0	0	0	0	0	0	0	0	0	0	1	0	0	16	14	0	0	0	0	0	1	1	0	0	2	0	10	4	0	0	1	k__Bacteria; p__Proteobacteria; c__Gammaproteobacteria; o__Enterobacteriales; f__Enterobacteriaceae; g__Arsenophonus; s__uncultured_bacterium_g_Arsenophonus
OTU619	0	0	0	0	0	0	0	0	0	1	1	1	0	0	0	1	29	0	0	0	0	0	0	4	0	3	0	19	4	0	0	0	0	0	0	0	0	0	0	0	0	0	1	0	0	0	0	0	k__Bacteria; p__Chloroflexi; c__Chloroflexia; o__Thermomicrobiales; f__JG30-KF-CM45; g__uncultured_bacterium_f_JG30-KF-CM45; s__uncultured_bacterium_f_JG30-KF-CM45
OTU6191	4	2	1	3	4	7	6	5	13	1	1	0	1	1	1	0	0	0	0	0	0	0	0	0	0	0	0	0	0	0	0	28	8	3	3	3	3	1	1	2	2	6	3	5	0	2	2	2	k__Bacteria; p__Proteobacteria; c__Alphaproteobacteria; o__Sphingomonadales; f__Sphingomonadaceae; g__Sphingobium; s__uncultured_bacterium_g_Sphingobium
OTU62	297	48	118	81	91	145	14	165	103	167	142	46	77	98	132	176	2	5	0	6	36	0	0	0	3	16	5	0	0	4	12	0	219	192	239	196	187	98	83	283	163	167	215	170	146	120	385	202	k__Bacteria; p__Proteobacteria; c__Gammaproteobacteria; o__Pseudomonadales; f__Pseudomonadaceae; g__Pseudomonas; s__uncultured_bacterium_g_Pseudomonas
OTU620	0	109	0	0	0	0	194	0	0	1	0	0	0	0	0	0	0	0	0	0	0	0	0	0	0	0	0	0	0	0	0	0	0	0	0	0	0	0	0	0	0	0	0	0	0	0	0	0	k__Bacteria; p__Firmicutes; c__Clostridia; o__Clostridiales; f__Lachnospiraceae; g__uncultured_bacterium_f_Lachnospiraceae; s__uncultured_bacterium_f_Lachnospiraceae
OTU621	0	0	0	0	0	0	0	0	0	0	0	0	0	0	0	0	0	0	1	46	0	0	0	0	0	0	0	0	0	0	0	0	0	0	0	0	0	0	0	0	0	0	0	0	0	0	0	0	k__Bacteria; p__Bacteroidetes; c__Bacteroidia; o__Cytophagales; f__Microscillaceae; g__Ohtaekwangia; s__Bacteroidetes_bacterium_GS
OTU622	0	0	0	0	0	0	0	0	0	0	0	0	0	0	0	0	0	0	0	0	0	0	55	0	0	0	0	0	0	0	0	0	0	0	0	0	0	0	0	0	0	0	0	0	0	0	0	0	k__Bacteria; p__Proteobacteria; c__Gammaproteobacteria; o__Diplorickettsiales; f__Diplorickettsiaceae; g__uncultured_bacterium_f_Diplorickettsiaceae; s__uncultured_bacterium_f_Diplorickettsiaceae
OTU623	0	0	0	0	0	1	0	0	0	0	0	0	0	0	0	0	0	0	43	0	0	0	0	0	0	0	0	0	0	2	0	28	0	0	0	0	0	0	0	0	2	0	0	0	0	0	0	0	k__Bacteria; p__Firmicutes; c__Clostridia; o__Clostridiales; f__Lachnospiraceae; g__Blautia; s__uncultured_bacterium_g_Blautia
OTU6236	5	0	1	0	0	0	0	0	0	0	0	2	0	1	0	1	0	0	0	0	0	0	0	0	0	0	0	0	0	126	0	0	0	0	0	0	0	0	0	1	0	1	0	0	0	0	0	0	k__Bacteria; p__Gemmatimonadetes; c__Gemmatimonadetes; o__Gemmatimonadales; f__Gemmatimonadaceae; g__uncultured_bacterium_f_Gemmatimonadaceae; s__uncultured_bacterium_f_Gemmatimonadaceae
OTU624	0	0	1	9	0	0	0	1	1	0	0	0	0	0	0	0	0	0	0	0	27	0	0	0	6	0	0	0	0	0	5	12	0	0	0	0	0	0	2	0	0	0	5	0	0	1	1	0	k__Bacteria; p__Proteobacteria; c__Deltaproteobacteria; o__Desulfovibrionales; f__Desulfovibrionaceae; g__uncultured_bacterium_f_Desulfovibrionaceae; s__uncultured_bacterium_f_Desulfovibrionaceae
OTU625	2	1	0	3	1	0	0	1	2	1	9	14	1	3	2	0	0	3	35	5	0	5	3	0	6	0	0	0	15	6	0	0	0	2	2	2	1	2	2	0	0	0	1	1	0	1	0	0	k__Bacteria; p__Proteobacteria; c__Deltaproteobacteria; o__NB1-j; f__uncultured_bacterium_o_NB1-j; g__uncultured_bacterium_o_NB1-j; s__uncultured_bacterium_o_NB1-j
OTU626	0	1	0	0	0	0	0	0	0	1	1	0	0	1	0	0	0	0	0	0	0	0	0	0	0	0	0	0	0	0	0	0	0	0	0	1	0	0	0	0	0	1	0	65	15	2	0	14	k__Bacteria; p__Proteobacteria; c__Gammaproteobacteria; o__Betaproteobacteriales; f__Burkholderiaceae; g__Limnobacter; s__uncultured_bacterium_g_Limnobacter
OTU627	1	1	98	7	30	1	1	1	1	1	0	0	19	1	0	1	0	0	0	0	0	0	0	0	0	0	0	0	0	0	0	0	0	0	0	0	0	0	0	0	1	0	0	3	4	0	0	0	k__Bacteria; p__Proteobacteria; c__Gammaproteobacteria; o__Vibrionales; f__Vibrionaceae; g__Photobacterium; s__uncultured_bacterium_g_Photobacterium
OTU628	0	0	0	2	0	0	0	0	0	4	1	70	0	0	2	0	0	0	0	0	0	0	31	0	0	0	0	0	0	0	0	0	0	0	2	0	0	0	0	0	0	0	0	2	0	0	0	0	k__Bacteria; p__Bacteroidetes; c__Bacteroidia; o__Bacteroidales; f__Prevotellaceae; g__Prevotella_1; s__uncultured_bacterium_g_Prevotella_1
OTU629	0	0	0	0	0	0	0	0	0	0	0	0	0	0	0	0	0	0	0	0	40	0	0	0	18	0	0	0	0	0	0	0	0	0	0	0	0	0	0	0	0	0	0	0	0	0	0	0	k__Bacteria; p__Acidobacteria; c__Acidobacteriia; o__Solibacterales; f__Solibacteraceae_Subgroup_3; g__PAUC26f; s__uncultured_bacterium_g_PAUC26f
OTU63	125	17	93	50	25	33	8	23	22	67	29	35	34	53	73	76	143	63	36	23	209	50	27	73	41	85	34	145	89	10	112	65	23	21	21	32	57	27	19	36	28	44	35	28	14	8	11	27	k__Bacteria; p__Proteobacteria; c__Gammaproteobacteria; o__Pseudomonadales; f__Moraxellaceae; g__Acinetobacter; s__uncultured_bacterium_g_Acinetobacter
OTU630	0	0	0	0	0	0	0	0	1	0	0	1	0	1	1	0	0	0	0	0	0	0	0	18	17	0	0	0	0	9	0	0	0	0	0	1	0	0	0	0	0	0	0	0	0	0	0	0	k__Bacteria; p__Proteobacteria; c__Gammaproteobacteria; o__Betaproteobacteriales; f__Nitrosomonadaceae; g__mle1-7; s__uncultured_bacterium_g_mle1-7
OTU631	1	73	16	0	0	0	107	0	0	0	1	0	2	0	0	0	0	0	0	0	0	0	0	0	0	0	0	0	0	0	0	26	0	0	0	11	17	1	1	0	0	0	0	3	1	0	0	0	k__Bacteria; p__Proteobacteria; c__Gammaproteobacteria; o__Betaproteobacteriales; f__Hydrogenophilaceae; g__Thiobacillus; s__uncultured_bacterium_g_Thiobacillus
OTU632	0	3	0	2	1	0	0	0	4	3	10	30	13	22	5	1	0	0	0	0	0	5	0	0	0	0	0	10	0	20	27	0	0	3	2	4	1	3	1	3	0	0	0	1	0	1	0	0	k__Bacteria; p__Proteobacteria; c__Alphaproteobacteria; o__Rhizobiales; f__KF-JG30-B3; g__uncultured_bacterium_f_KF-JG30-B3; s__uncultured_bacterium_f_KF-JG30-B3
OTU633	0	0	0	0	0	0	0	0	0	0	0	0	0	0	0	0	0	0	0	0	0	0	0	0	0	40	0	0	22	12	0	0	0	0	0	1	10	0	1	0	0	0	0	0	0	0	0	0	k__Bacteria; p__Actinobacteria; c__Acidimicrobiia; o__IMCC26256; f__uncultured_bacterium_o_IMCC26256; g__uncultured_bacterium_o_IMCC26256; s__uncultured_bacterium_o_IMCC26256
OTU634	0	0	0	0	0	0	0	0	0	1	0	0	0	0	0	13	0	30	0	0	0	0	0	0	0	0	23	0	0	0	0	0	0	0	0	0	0	0	0	0	0	3	0	1	0	0	0	0	k__Bacteria; p__Firmicutes; c__Clostridia; o__Clostridiales; f__Lachnospiraceae; g__Coprococcus_2; s__uncultured_bacterium_g_Coprococcus_2
OTU635	0	0	0	0	0	0	0	0	0	0	0	0	0	0	0	0	0	0	0	0	0	0	0	0	0	0	0	0	52	0	0	0	0	0	0	0	0	0	0	0	0	0	0	0	0	0	0	0	k__Bacteria; p__Planctomycetes; c__Phycisphaerae; o__Phycisphaerales; f__Phycisphaeraceae; g__SM1A02; s__uncultured_bacterium_g_SM1A02
OTU636	0	0	0	1	0	0	0	0	0	2	0	1	0	0	1	0	52	0	0	0	100	0	0	0	0	0	0	0	0	7	0	64	0	0	0	1	0	0	0	0	0	0	0	1	0	0	0	0	k__Bacteria; p__Acidobacteria; c__Acidobacteriia; o__Solibacterales; f__Solibacteraceae_Subgroup_3; g__Bryobacter; s__uncultured_bacterium_g_Bryobacter
OTU637	0	1	10	0	0	0	0	0	1	4	17	1	0	0	24	10	0	2	0	0	0	0	0	0	0	0	0	0	0	0	0	0	5	2	0	0	0	0	0	0	21	1	0	0	1	2	0	2	k__Bacteria; p__Patescibacteria; c__Saccharimonadia; o__Saccharimonadales; f__Saccharimonadaceae; g__uncultured_bacterium_f_Saccharimonadaceae; s__uncultured_bacterium_f_Saccharimonadaceae
OTU6376	0	0	0	1	1	1	8	1	0	3	2	64	0	0	0	3	0	0	0	0	0	0	0	0	0	0	0	0	0	0	0	0	0	0	2	0	0	1	0	0	1	1	2	0	4	5	0	0	k__Bacteria; p__Acidobacteria; c__Subgroup_6; o__uncultured_bacterium_c_Subgroup_6; f__uncultured_bacterium_c_Subgroup_6; g__uncultured_bacterium_c_Subgroup_6; s__uncultured_bacterium_c_Subgroup_6
OTU638	0	0	0	1	0	0	0	0	1	1	1	1	1	1	1	1	0	0	0	0	0	0	0	0	0	0	0	0	1	0	0	0	0	0	28	28	0	0	1	1	0	0	0	1	0	1	0	0	k__Bacteria; p__Acidobacteria; c__Blastocatellia_Subgroup_4; o__11-24; f__uncultured_bacterium_o_11-24; g__uncultured_bacterium_o_11-24; s__uncultured_bacterium_o_11-24
OTU639	0	0	0	0	0	0	0	0	0	0	0	0	0	0	0	0	0	0	0	0	0	0	0	0	0	0	0	0	0	0	0	74	0	0	0	1	0	4	1	0	0	0	0	0	0	0	0	0	k__Bacteria; p__Bacteroidetes; c__Bacteroidia; o__Bacteroidales; f__Marinifilaceae; g__Odoribacter; s__uncultured_bacterium_g_Odoribacter
OTU64	0	1	0	1	8	0	0	0	1	3	4	24	2	1	2	0	33	12	59	0	0	0	38	0	19	99	63	0	162	38	0	24	2	0	1	0	0	2	5	0	0	0	1	5	3	2	0	11	k__Bacteria; p__Actinobacteria; c__Acidimicrobiia; o__IMCC26256; f__uncultured_bacterium_o_IMCC26256; g__uncultured_bacterium_o_IMCC26256; s__uncultured_bacterium_o_IMCC26256
OTU640	0	0	0	1	0	0	0	0	0	0	0	0	0	0	1	1	0	0	1	0	1	0	52	0	0	0	1	0	15	2	0	0	0	0	1	4	8	2	0	0	0	0	0	0	0	0	0	2	k__Bacteria; p__Acidobacteria; c__Holophagae; o__Subgroup_7; f__uncultured_bacterium_o_Subgroup_7; g__uncultured_bacterium_o_Subgroup_7; s__uncultured_bacterium_o_Subgroup_7
OTU641	0	0	0	0	0	0	0	0	0	0	0	2	0	0	0	0	0	0	0	0	0	0	0	0	0	0	0	0	0	0	0	0	0	0	0	18	31	2	0	0	0	0	0	0	0	0	0	0	k__Bacteria; p__Chloroflexi; c__Chloroflexia; o__Kallotenuales; f__AKIW781; g__uncultured_bacterium_f_AKIW781; s__uncultured_bacterium_f_AKIW781
OTU642	0	38	0	0	0	0	43	0	0	0	0	0	0	0	0	0	0	0	0	0	0	0	0	0	8	0	0	0	0	12	35	10	0	0	0	0	0	0	0	0	0	0	0	0	0	0	0	0	k__Bacteria; p__Proteobacteria; c__Gammaproteobacteria; o__Xanthomonadales; f__Xanthomonadaceae; g__Arenimonas; s__uncultured_bacterium_g_Arenimonas
OTU643	0	0	0	0	11	0	0	0	0	0	0	0	0	0	0	0	0	0	0	0	0	0	0	0	0	8	0	34	0	0	0	0	0	0	0	0	0	0	0	0	0	0	0	9	2	0	0	0	k__Bacteria; p__Proteobacteria; c__Alphaproteobacteria; o__Acetobacterales; f__Acetobacteraceae; g__Roseomonas; s__Roseomonas_frigidaquae
OTU644	0	0	0	0	1	0	0	0	0	0	4	0	0	1	0	1	0	0	0	0	14	0	0	0	1	0	0	14	0	0	36	21	0	0	0	0	0	0	0	0	0	0	0	0	2	0	2	0	k__Bacteria; p__Proteobacteria; c__Deltaproteobacteria; o__Myxococcales; f__bacteriap25; g__uncultured_bacterium_f_bacteriap25; s__uncultured_bacterium_f_bacteriap25
OTU645	84	13	1	0	2	2	0	0	0	0	0	0	0	0	0	0	0	0	0	0	0	0	0	0	0	0	0	0	0	0	0	0	0	0	0	0	0	0	0	0	0	0	0	0	0	0	0	0	k__Bacteria; p__Firmicutes; c__Clostridia; o__Clostridiales; f__Ruminococcaceae; g__[Eubacterium]_coprostanoligenes_group; s__uncultured_bacterium_g_[Eubacterium]_coprostanoligenes_group
OTU646	0	0	0	0	0	0	0	0	0	0	0	1	0	0	0	0	0	0	0	0	0	90	0	0	0	0	0	0	0	7	7	0	0	0	0	0	0	0	0	0	0	0	0	0	0	0	0	0	k__Bacteria; p__Nitrospirae; c__Nitrospira; o__Nitrospirales; f__Nitrospiraceae; g__Nitrospira; s__uncultured_bacterium_g_Nitrospira
OTU647	0	42	1	1	2	1	68	6	1	0	3	6	2	2	14	0	0	0	0	0	0	0	0	0	0	5	0	0	0	0	0	17	0	0	3	2	0	0	0	0	3	0	1	0	0	0	0	0	k__Bacteria; p__Bacteroidetes; c__Bacteroidia; o__Bacteroidales; f__Muribaculaceae; g__uncultured_bacterium_f_Muribaculaceae; s__uncultured_bacterium_f_Muribaculaceae
OTU648	0	2	0	0	0	0	1	0	1	6	4	3	1	145	1	6	0	0	0	0	0	0	0	0	18	0	0	0	0	2	13	0	0	0	0	0	0	0	1	0	0	0	0	0	0	0	0	0	k__Bacteria; p__Bacteroidetes; c__Bacteroidia; o__Flavobacteriales; f__Flavobacteriaceae; g__Flavobacterium; s__uncultured_bacterium_g_Flavobacterium
OTU649	0	2	0	3	2	2	0	0	2	0	0	0	4	1	0	0	0	0	0	0	0	0	0	0	0	0	0	0	0	0	0	0	8	0	4	7	11	2	1	4	0	0	0	4	1	1	0	0	k__Bacteria; p__Bacteroidetes; c__Bacteroidia; o__Flavobacteriales; f__Weeksellaceae; g__Chryseobacterium; s__uncultured_bacterium_g_Chryseobacterium
OTU65	1	469	18	1	3	1	679	4	8	9	14	5	0	10	2	16	0	0	0	0	0	0	0	0	0	0	0	0	0	0	35	36	2	1	1	6	19	0	2	1	1	5	1	5	0	3	0	2	k__Bacteria; p__Proteobacteria; c__Gammaproteobacteria; o__Betaproteobacteriales; f__Burkholderiaceae; g__Acidovorax; s__iron-reducing_bacterium_enrichment_culture_clone_FeC_1_H3
OTU650	0	0	0	0	0	0	0	0	0	0	0	0	0	0	0	0	1	35	6	0	0	0	0	0	1	44	0	0	0	3	0	0	1	0	26	10	0	1	0	0	0	0	0	0	0	0	0	1	k__Bacteria; p__Bacteroidetes; c__Rhodothermia; o__Rhodothermales; f__Rhodothermaceae; g__uncultured_bacterium_f_Rhodothermaceae; s__uncultured_bacterium_f_Rhodothermaceae
OTU651	0	3	0	0	0	0	0	0	0	0	0	5	0	9	0	0	48	0	0	0	0	0	0	0	0	0	0	0	0	0	0	0	0	0	0	0	0	0	0	0	0	0	0	0	0	0	0	0	k__Bacteria; p__Firmicutes; c__Clostridia; o__Clostridiales; f__Christensenellaceae; g__Christensenellaceae_R-7_group; s__uncultured_bacterium_g_Christensenellaceae_R-7_group
OTU652	0	0	0	0	0	2	0	0	7	1	0	0	0	0	0	0	0	0	0	0	0	0	0	0	0	13	8	0	0	0	0	0	0	0	1	3	14	3	0	0	1	0	10	1	2	6	4	0	k__Bacteria; p__Bacteroidetes; c__Bacteroidia; o__Sphingobacteriales; f__Lentimicrobiaceae; g__uncultured_bacterium_f_Lentimicrobiaceae; s__uncultured_bacterium_f_Lentimicrobiaceae
OTU653	4	0	0	5	0	0	0	0	12	0	2	4	0	1	6	0	0	0	0	0	0	0	0	0	0	0	0	0	0	0	14	11	4	0	2	6	0	2	0	0	7	0	2	10	3	0	0	0	k__Bacteria; p__Firmicutes; c__Erysipelotrichia; o__Erysipelotrichales; f__Erysipelotrichaceae; g__Erysipelatoclostridium; s__uncultured_bacterium_g_Erysipelatoclostridium
OTU654	5	0	7	0	3	0	0	0	4	31	8	0	0	0	1	1	0	0	0	0	0	0	0	0	0	0	0	0	0	0	0	0	0	0	0	4	13	1	0	0	0	1	0	17	1	1	0	0	k__Bacteria; p__Proteobacteria; c__Gammaproteobacteria; o__Betaproteobacteriales; f__Rhodocyclaceae; g__Azoarcus; s__uncultured_bacterium_g_Azoarcus
OTU655	0	0	0	0	0	0	0	0	0	0	0	0	0	0	0	0	0	0	0	16	0	0	0	0	0	9	0	0	0	0	0	24	0	0	0	0	0	0	0	0	0	0	0	0	0	0	0	0	k__Bacteria; p__Tenericutes; c__Mollicutes; o__Mycoplasmatales; f__Mycoplasmataceae; g__Mycoplasma; s__uncultured_bacterium_g_Mycoplasma
OTU656	0	0	0	0	0	0	0	0	1	0	2	0	3	0	0	0	0	2	0	0	23	0	0	0	0	0	0	29	0	0	0	0	4	0	0	0	0	0	0	0	0	0	0	0	0	0	0	0	k__Bacteria; p__Bacteroidetes; c__Bacteroidia; o__Bacteroidales; f__Prevotellaceae; g__Alloprevotella; s__uncultured_bacterium_g_Alloprevotella
OTU657	8	3	4	8	8	1	0	3	3	15	3	6	1	7	5	2	0	0	0	0	0	0	0	0	0	0	0	0	0	0	0	0	10	2	4	8	5	2	0	1	11	1	0	7	3	2	4	3	k__Bacteria; p__Proteobacteria; c__Alphaproteobacteria; o__Sphingomonadales; f__Sphingomonadaceae; g__uncultured_bacterium_f_Sphingomonadaceae; s__uncultured_bacterium_f_Sphingomonadaceae
OTU6579	1	0	2	3	2	5	0	1	2	12	2	2	2	1	0	5	22	9	19	4	24	24	9	33	3	12	12	18	53	11	6	12	4	0	1	2	4	0	0	0	3	0	4	1	2	0	1	4	k__Bacteria; p__Bacteroidetes; c__Bacteroidia; o__Flavobacteriales; f__Weeksellaceae; g__Chryseobacterium; s__uncultured_bacterium_g_Chryseobacterium
OTU658	1	0	1	1	7	1	0	1	3	4	6	2	2	2	5	1	0	0	1	0	0	0	0	4	0	1	1	13	16	3	0	0	4	2	0	7	0	2	3	1	1	3	2	13	10	2	3	5	k__Bacteria; p__Rokubacteria; c__NC10; o__Rokubacteriales; f__uncultured_bacterium_o_Rokubacteriales; g__uncultured_bacterium_o_Rokubacteriales; s__uncultured_bacterium_o_Rokubacteriales
OTU659	7	0	1	0	1	1	0	0	0	1	0	7	0	2	1	0	0	12	0	0	29	0	0	0	0	0	0	0	0	6	0	0	0	0	0	3	0	0	0	0	1	0	0	0	0	0	0	0	k__Bacteria; p__Gemmatimonadetes; c__Gemmatimonadetes; o__Gemmatimonadales; f__Gemmatimonadaceae; g__uncultured_bacterium_f_Gemmatimonadaceae; s__uncultured_bacterium_f_Gemmatimonadaceae
OTU66	1	3	0	0	1	3	1	1	0	0	0	0	0	1	1	2	0	0	0	0	0	0	0	36	431	0	23	0	41	41	17	0	14	0	0	0	0	0	0	0	0	0	0	1	0	0	0	0	k__Bacteria; p__Acidobacteria; c__Acidobacteriia; o__Solibacterales; f__Solibacteraceae_Subgroup_3; g__Bryobacter; s__uncultured_bacterium_g_Bryobacter
OTU660	0	0	0	0	0	0	0	0	0	0	0	0	0	0	0	0	0	0	0	0	0	0	0	22	0	23	1	0	14	1	0	0	0	0	0	0	0	0	0	0	0	0	0	0	0	0	0	0	k__Bacteria; p__Actinobacteria; c__Acidimicrobiia; o__Microtrichales; f__uncultured_bacterium_o_Microtrichales; g__uncultured_bacterium_o_Microtrichales; s__uncultured_bacterium_o_Microtrichales
OTU661	0	0	0	0	0	0	0	0	0	0	0	0	0	0	0	0	56	0	0	0	0	0	0	0	0	0	0	0	1	0	0	0	0	0	0	0	0	0	0	0	0	0	0	0	0	0	0	0	k__Bacteria; p__Firmicutes; c__Clostridia; o__Clostridiales; f__Christensenellaceae; g__Christensenellaceae_R-7_group; s__uncultured_bacterium_g_Christensenellaceae_R-7_group
OTU662	0	0	0	0	0	0	0	0	0	0	0	0	0	0	0	0	0	0	0	0	0	0	0	53	0	0	0	0	0	0	0	0	0	0	0	0	0	0	0	0	0	0	0	0	0	0	0	0	k__Bacteria; p__Actinobacteria; c__Rubrobacteria; o__Rubrobacterales; f__Rubrobacteriaceae; g__Rubrobacter; s__uncultured_bacterium_g_Rubrobacter
OTU663	0	0	0	0	0	0	0	0	0	0	0	0	0	0	0	0	17	0	0	0	0	0	0	0	5	0	0	23	2	2	0	0	0	0	0	0	0	0	0	0	0	1	0	0	0	0	0	2	k__Bacteria; p__Gemmatimonadetes; c__Gemmatimonadetes; o__Gemmatimonadales; f__Gemmatimonadaceae; g__uncultured_bacterium_f_Gemmatimonadaceae; s__uncultured_bacterium_f_Gemmatimonadaceae
OTU664	0	0	0	0	0	0	0	0	0	0	0	0	0	0	0	0	0	0	0	0	0	0	0	20	21	22	0	7	0	2	0	0	0	0	0	1	1	2	2	0	0	0	0	3	0	0	0	0	k__Bacteria; p__Actinobacteria; c__Acidimicrobiia; o__Microtrichales; f__uncultured_bacterium_o_Microtrichales; g__uncultured_bacterium_o_Microtrichales; s__uncultured_bacterium_o_Microtrichales
OTU665	9	12	2	1	2	0	0	5	3	2	5	4	2	23	3	7	1	0	31	0	1	0	29	0	10	0	0	0	0	0	0	17	3	1	0	2	0	1	1	4	0	1	13	7	4	1	1	8	k__Bacteria; p__Proteobacteria; c__Alphaproteobacteria; o__Rhodobacterales; f__Rhodobacteraceae; g__uncultured_bacterium_f_Rhodobacteraceae; s__uncultured_bacterium_f_Rhodobacteraceae
OTU6651	0	0	0	0	0	0	0	0	0	1	0	1	9	0	1	17	0	9	0	0	12	0	0	0	5	0	0	0	1	0	0	14	0	0	0	0	0	0	0	0	0	0	0	0	0	0	0	0	k__Bacteria; p__Actinobacteria; c__Thermoleophilia; o__Gaiellales; f__uncultured_bacterium_o_Gaiellales; g__uncultured_bacterium_o_Gaiellales; s__uncultured_bacterium_o_Gaiellales
OTU6654	0	0	0	0	0	0	0	0	0	7	0	3	55	3	3	0	0	0	0	0	0	0	0	0	0	0	0	0	0	0	0	0	0	0	5	2	0	0	0	0	0	0	0	8	3	0	0	4	k__Bacteria; p__Firmicutes; c__Clostridia; o__Clostridiales; f__Lachnospiraceae; g__Lachnoclostridium; s__uncultured_bacterium_g_Lachnoclostridium
OTU666	0	1	0	0	0	0	0	0	0	1	0	0	0	0	0	0	0	0	0	0	0	0	11	0	7	0	0	0	0	41	0	0	1	0	2	3	0	0	0	0	0	0	0	0	0	0	0	0	k__Bacteria; p__Acidobacteria; c__Holophagae; o__Subgroup_7; f__uncultured_bacterium_o_Subgroup_7; g__uncultured_bacterium_o_Subgroup_7; s__uncultured_bacterium_o_Subgroup_7
OTU667	0	0	0	0	0	0	0	0	0	0	0	1	0	0	0	0	0	0	0	0	5	0	2	45	6	0	0	0	0	2	0	0	0	0	0	0	0	0	0	0	0	0	0	0	0	1	0	3	k__Bacteria; p__Bacteroidetes; c__Bacteroidia; o__Sphingobacteriales; f__env.OPS_17; g__uncultured_bacterium_f_env.OPS_17; s__uncultured_bacterium_f_env.OPS_17
OTU668	0	0	0	0	2	0	0	0	0	1	0	0	0	0	0	0	0	0	0	0	0	0	0	0	0	21	0	0	0	6	23	0	0	0	0	0	0	0	1	0	0	0	0	0	0	0	0	0	k__Bacteria; p__Gemmatimonadetes; c__Gemmatimonadetes; o__Gemmatimonadales; f__Gemmatimonadaceae; g__Gemmatimonas; s__uncultured_bacterium_g_Gemmatimonas
OTU669	5	0	0	0	0	0	0	0	0	0	0	1	0	16	0	0	0	5	0	4	0	1	0	0	0	0	0	48	17	0	0	0	0	0	0	6	10	3	0	1	0	0	0	0	0	0	0	0	k__Bacteria; p__Firmicutes; c__Bacilli; o__Bacillales; f__Planococcaceae; g__Planococcus; s__uncultured_bacterium_g_Planococcus
OTU67	34	0	0	1	6	9	0	5	2	17	33	2	10	2	8	1	90	48	0	21	33	34	37	37	30	49	13	50	47	13	115	38	5	11	6	13	9	4	5	7	1	11	10	4	1	2	0	2	k__Bacteria; p__Proteobacteria; c__Gammaproteobacteria; o__Xanthomonadales; f__Xanthomonadaceae; g__Stenotrophomonas; s__uncultured_bacterium_g_Stenotrophomonas
OTU670	0	0	0	0	0	0	0	0	0	0	0	0	0	0	0	0	0	0	0	0	0	0	33	0	0	0	0	23	0	0	0	0	0	0	0	0	0	0	0	0	0	0	0	0	0	0	0	0	k__Bacteria; p__Bacteroidetes; c__Bacteroidia; o__Sphingobacteriales; f__S15-21; g__uncultured_bacterium_f_S15-21; s__uncultured_bacterium_f_S15-21
OTU671	0	0	1	12	0	0	0	0	0	0	0	1	0	0	0	0	0	0	0	0	0	0	0	0	0	0	0	0	0	44	0	0	0	0	0	0	0	0	0	0	0	0	0	0	0	0	0	1	k__Bacteria; p__Proteobacteria; c__Alphaproteobacteria; o__uncultured_bacterium_c_Alphaproteobacteria; f__uncultured_bacterium_c_Alphaproteobacteria; g__uncultured_bacterium_c_Alphaproteobacteria; s__uncultured_bacterium_c_Alphaproteobacteria
OTU672	0	1	0	0	0	3	0	0	3	0	2	0	0	0	0	0	0	0	0	5	0	0	0	0	0	18	0	0	0	2	0	0	4	0	0	0	0	0	0	5	2	2	5	0	0	1	0	0	k__Bacteria; p__Bacteroidetes; c__Bacteroidia; o__Bacteroidales; f__Rikenellaceae; g__Acetobacteroides; s__uncultured_bacterium_g_Acetobacteroides
OTU673	0	0	0	0	0	0	0	0	0	1	1	0	0	0	0	1	0	19	0	0	0	7	0	0	5	10	0	0	0	6	0	0	12	0	0	0	1	0	0	0	0	0	0	1	0	0	0	0	k__Bacteria; p__Proteobacteria; c__Deltaproteobacteria; o__Myxococcales; f__Haliangiaceae; g__Haliangium; s__uncultured_bacterium_g_Haliangium
OTU674	4	0	0	0	0	0	5	0	2	0	0	0	0	0	0	0	0	0	0	0	0	0	0	0	0	17	0	0	1	0	22	5	0	0	0	0	0	1	0	0	0	0	0	0	0	0	0	0	k__Bacteria; p__Bacteroidetes; c__Bacteroidia; o__Bacteroidales; f__Muribaculaceae; g__uncultured_bacterium_f_Muribaculaceae; s__uncultured_bacterium_f_Muribaculaceae
OTU675	0	0	0	0	0	0	0	0	0	0	0	0	0	0	0	0	0	0	0	0	0	0	0	0	0	37	1	0	0	0	0	0	0	0	0	0	0	0	0	0	0	0	0	0	0	0	0	0	k__Bacteria; p__Gemmatimonadetes; c__Gemmatimonadetes; o__Gemmatimonadales; f__Gemmatimonadaceae; g__Gemmatirosa; s__uncultured_bacterium_g_Gemmatirosa
OTU676	0	0	1	0	0	0	0	0	0	0	0	3	0	0	0	1	0	0	27	0	15	0	0	0	0	8	1	0	0	30	0	0	0	0	1	0	0	0	0	0	0	4	0	5	1	0	0	0	k__Bacteria; p__Acidobacteria; c__Acidobacteriia; o__Solibacterales; f__Solibacteraceae_Subgroup_3; g__Bryobacter; s__uncultured_bacterium_g_Bryobacter
OTU677	0	0	0	0	1	0	1	2	5	2	1	2	0	0	1	0	0	0	0	0	0	0	0	0	0	55	0	0	0	2	0	0	0	0	0	0	0	0	1	0	3	0	1	0	0	0	0	1	k__Bacteria; p__Actinobacteria; c__Actinobacteria; o__Micromonosporales; f__Micromonosporaceae; g__uncultured_bacterium_f_Micromonosporaceae; s__uncultured_bacterium_f_Micromonosporaceae
OTU678	0	0	0	0	0	0	0	0	0	3	2	1	98	2	1	0	0	0	0	0	0	0	0	0	0	0	0	0	0	0	0	0	0	0	0	0	0	0	0	0	0	0	0	0	0	0	0	0	k__Bacteria; p__Chloroflexi; c__Chloroflexia; o__Thermomicrobiales; f__AKYG1722; g__uncultured_bacterium_f_AKYG1722; s__uncultured_bacterium_f_AKYG1722
OTU679	0	0	0	0	0	0	0	0	0	0	0	0	0	0	80	0	0	0	0	0	17	0	0	0	0	0	0	0	0	0	0	0	0	0	0	0	0	0	0	0	0	0	0	0	0	0	0	0	k__Bacteria; p__Gemmatimonadetes; c__Gemmatimonadetes; o__Gemmatimonadales; f__Gemmatimonadaceae; g__Gemmatirosa; s__uncultured_bacterium_g_Gemmatirosa
OTU6797	0	0	0	2	0	0	0	0	0	0	0	0	0	0	0	0	21	0	0	0	0	0	0	0	0	0	1	41	0	0	0	0	0	0	0	0	0	0	0	0	0	0	0	0	0	0	0	0	k__Bacteria; p__Proteobacteria; c__Alphaproteobacteria; o__Sphingomonadales; f__Sphingomonadaceae; g__Sphingomonas; s__uncultured_bacterium_g_Sphingomonas
OTU68	11	478	20	14	8	1	485	7	23	76	31	30	19	64	114	15	0	2	0	2	0	0	0	1	0	0	0	4	0	0	23	13	7	8	11	20	16	68	75	2	7	0	12	64	17	5	3	9	k__Bacteria; p__Firmicutes; c__Bacilli; o__Lactobacillales; f__Lactobacillaceae; g__Lactobacillus; s__uncultured_bacterium_g_Lactobacillus
OTU680	0	0	0	0	0	0	0	0	0	0	0	0	0	0	0	0	24	0	0	0	0	0	21	0	0	0	0	0	0	0	0	0	0	0	0	0	0	0	0	0	0	0	0	0	0	0	0	0	k__Bacteria; p__Bacteroidetes; c__Ignavibacteria; o__SJA-28; f__uncultured_bacterium_o_SJA-28; g__uncultured_bacterium_o_SJA-28; s__uncultured_bacterium_o_SJA-28
OTU681	0	0	1	1	0	0	0	0	0	0	0	2	0	1	0	0	0	0	0	0	235	0	0	0	0	0	0	0	0	0	0	0	0	0	0	0	0	0	0	0	0	0	0	0	0	0	0	0	k__Bacteria; p__Firmicutes; c__Bacilli; o__Bacillales; f__Bacillaceae; g__Bacillus; s__uncultured_bacterium_g_Bacillus
OTU682	0	0	0	0	0	0	0	0	0	0	0	0	0	0	0	0	0	0	0	0	30	0	0	0	2	0	12	0	0	5	0	0	0	0	0	0	0	0	0	0	0	0	0	0	0	0	0	0	k__Bacteria; p__Proteobacteria; c__Gammaproteobacteria; o__CCD24; f__uncultured_bacterium_o_CCD24; g__uncultured_bacterium_o_CCD24; s__uncultured_bacterium_o_CCD24
OTU683	0	0	0	0	0	0	0	2	0	1	0	3	0	0	14	0	0	2	0	0	0	0	4	0	41	14	4	0	0	16	0	19	15	1	1	0	0	0	0	0	0	4	0	0	1	0	0	13	k__Bacteria; p__Actinobacteria; c__Acidimicrobiia; o__Microtrichales; f__Iamiaceae; g__Iamia; s__uncultured_bacterium_g_Iamia
OTU684	2	0	0	0	3	0	0	0	0	0	0	0	0	0	0	0	0	0	0	0	0	0	0	0	0	0	0	0	0	0	0	0	0	10	4	3	5	2	3	6	10	10	27	5	0	0	5	0	k__Bacteria; p__Firmicutes; c__Bacilli; o__Bacillales; f__Paenibacillaceae; g__Paenibacillus; s__uncultured_bacterium_g_Paenibacillus
OTU685	0	11	0	0	0	0	16	0	0	0	0	0	0	0	0	0	0	0	0	0	0	0	0	25	0	0	0	0	2	0	4	0	0	0	0	0	0	4	1	0	0	0	0	0	0	0	0	0	k__Bacteria; p__Bacteroidetes; c__Bacteroidia; o__Bacteroidales; f__Bacteroidaceae; g__Bacteroides; s__uncultured_bacterium_g_Bacteroides
OTU686	0	0	0	0	0	0	0	0	0	0	0	0	0	0	0	0	16	0	0	0	15	0	0	23	7	0	0	0	0	10	0	0	0	0	0	0	0	0	0	0	5	0	0	1	0	0	0	0	k__Bacteria; p__Actinobacteria; c__0319-7L14; o__uncultured_bacterium_c_0319-7L14; f__uncultured_bacterium_c_0319-7L14; g__uncultured_bacterium_c_0319-7L14; s__uncultured_bacterium_c_0319-7L14
OTU687	0	0	0	1	1	0	0	0	3	0	0	0	0	0	0	0	0	0	0	0	0	0	0	0	0	0	0	0	0	0	0	0	0	0	0	0	0	0	0	0	0	3	0	58	10	0	0	0	k__Bacteria; p__Verrucomicrobia; c__Verrucomicrobiae; o__Chthoniobacterales; f__Terrimicrobiaceae; g__FukuN18_freshwater_group; s__uncultured_bacterium_g_FukuN18_freshwater_group
OTU688	0	0	0	0	0	0	0	0	0	0	0	0	0	0	0	0	0	0	20	0	0	0	12	0	0	0	0	0	0	0	0	0	0	0	0	0	0	0	0	0	0	0	0	0	4	3	0	0	k__Bacteria; p__Gemmatimonadetes; c__Gemmatimonadetes; o__Gemmatimonadales; f__Gemmatimonadaceae; g__uncultured_bacterium_f_Gemmatimonadaceae; s__uncultured_bacterium_f_Gemmatimonadaceae
OTU689	0	0	0	0	2	0	0	0	1	2	4	0	34	0	2	0	0	0	0	0	0	0	0	0	0	0	0	43	1	5	0	0	0	0	0	0	0	0	0	0	1	0	0	0	0	0	0	0	k__Bacteria; p__Proteobacteria; c__Gammaproteobacteria; o__Betaproteobacteriales; f__Burkholderiaceae; g__Lautropia; s__uncultured_bacterium_g_Lautropia
OTU69	10	1	30	6	4	122	5	5	1	7	20	3	9	34	12	11	3	40	245	32	0	25	0	56	8	0	0	0	0	0	23	0	8	0	2	10	23	6	6	4	2	1	2	1	2	0	2	9	k__Bacteria; p__Proteobacteria; c__Gammaproteobacteria; o__Pseudomonadales; f__Moraxellaceae; g__Enhydrobacter; s__uncultured_bacterium_g_Enhydrobacter
OTU690	0	0	0	0	0	0	0	0	0	0	0	0	0	0	0	0	0	0	0	0	0	0	0	0	0	0	0	35	0	0	0	0	0	0	0	0	0	0	0	0	0	0	0	0	0	0	0	0	k__Bacteria; p__Firmicutes; c__Clostridia; o__Clostridiales; f__Ruminococcaceae; g__uncultured_bacterium_f_Ruminococcaceae; s__uncultured_bacterium_f_Ruminococcaceae
OTU691	0	23	0	1	0	0	26	0	1	2	0	5	0	0	1	13	0	14	7	0	1	28	20	19	10	3	10	0	15	0	0	77	1	0	1	4	4	1	0	1	5	0	0	1	0	0	0	5	k__Bacteria; p__Firmicutes; c__Clostridia; o__Clostridiales; f__Ruminococcaceae; g__[Eubacterium]_coprostanoligenes_group; s__uncultured_bacterium_g_[Eubacterium]_coprostanoligenes_group
OTU692	0	0	1	54	47	0	0	0	0	0	0	0	0	0	0	0	0	0	0	0	0	0	0	0	0	0	0	0	0	0	0	0	0	0	0	0	0	0	0	0	0	0	0	0	0	0	0	0	k__Bacteria; p__Firmicutes; c__Clostridia; o__Clostridiales; f__Family_XII; g__Guggenheimella; s__uncultured_bacterium_g_Guggenheimella
OTU6923	0	0	0	0	0	0	0	0	0	1	1	23	0	0	0	0	0	0	0	0	0	0	0	0	0	0	0	2	0	0	0	0	14	0	1	0	1	0	1	1	0	1	8	0	0	0	0	0	k__Bacteria; p__Acidobacteria; c__Blastocatellia_Subgroup_4; o__Pyrinomonadales; f__Pyrinomonadaceae; g__RB41; s__uncultured_bacterium_g_RB41
OTU6924	0	1	13	1	3	7	1	0	18	0	5	5	11	2	10	26	3	0	3	9	2	1	2	0	2	1	0	3	0	2	8	0	3	5	5	7	10	2	1	0	3	2	4	2	4	0	6	0	k__Bacteria; p__Actinobacteria; c__Actinobacteria; o__Micrococcales; f__Microbacteriaceae; g__Leucobacter; s__Leucobacter_sp.
OTU693	0	0	0	0	0	0	0	0	0	0	0	0	0	0	0	0	0	0	0	0	0	0	0	53	0	0	0	0	0	0	0	0	0	0	0	0	0	0	0	0	0	0	0	0	0	0	0	0	k__Bacteria; p__Proteobacteria; c__Gammaproteobacteria; o__Diplorickettsiales; f__Diplorickettsiaceae; g__Aquicella; s__uncultured_bacterium_g_Aquicella
OTU694	5	0	6	2	3	0	7	2	8	8	4	9	2	4	17	2	7	0	0	0	0	0	0	0	0	0	0	0	0	0	0	0	4	2	4	4	2	1	5	1	14	2	2	6	0	0	0	4	k__Bacteria; p__Actinobacteria; c__Actinobacteria; o__Frankiales; f__Sporichthyaceae; g__uncultured_bacterium_f_Sporichthyaceae; s__uncultured_bacterium_f_Sporichthyaceae
OTU695	0	1	1	0	0	0	0	0	0	0	6	4	0	3	26	0	0	0	0	0	19	14	0	1	7	34	9	0	0	0	0	19	0	0	1	2	1	0	0	0	0	0	0	0	0	0	0	1	k__Bacteria; p__Proteobacteria; c__Gammaproteobacteria; o__Betaproteobacteriales; f__Burkholderiaceae; g__Delftia; s__uncultured_bacterium_g_Delftia
OTU696	0	0	0	0	0	0	0	0	0	18	0	0	0	0	1	0	38	0	0	0	0	0	0	0	3	0	0	0	0	0	0	0	0	0	0	0	0	0	0	0	0	0	0	0	0	0	0	0	k__Bacteria; p__Proteobacteria; c__Gammaproteobacteria; o__Steroidobacterales; f__Steroidobacteraceae; g__Steroidobacter; s__uncultured_bacterium_g_Steroidobacter
OTU6966	3	0	2	4	4	1	1	1	4	9	5	9	3	8	6	1	0	0	0	0	0	0	1	0	0	0	0	0	0	0	0	0	4	2	4	3	2	3	1	1	6	3	2	10	3	3	1	1	k__Bacteria; p__Proteobacteria; c__Alphaproteobacteria; o__Rhodobacterales; f__Rhodobacteraceae; g__Gemmobacter; s__Gemmobacter_sp.
OTU6969	0	0	0	0	8	1	0	0	0	0	0	0	4	1	2	0	0	0	3	4	1	1	8	7	0	0	2	0	0	0	0	2	0	0	0	0	3	0	0	0	0	0	0	0	6	0	0	0	k__Bacteria; p__Proteobacteria; c__Gammaproteobacteria; o__Pseudomonadales; f__Moraxellaceae; g__Psychrobacter; s__uncultured_bacterium_g_Psychrobacter
OTU697	0	0	0	0	0	0	0	0	0	0	0	0	0	0	0	0	50	0	0	0	0	0	0	0	0	0	0	0	3	0	0	0	0	0	0	0	0	0	0	0	0	0	0	0	0	0	0	0	k__Bacteria; p__Firmicutes; c__Clostridia; o__Clostridiales; f__Christensenellaceae; g__Christensenellaceae_R-7_group; s__uncultured_bacterium_g_Christensenellaceae_R-7_group
OTU698	0	0	0	0	1	10	0	11	7	0	0	0	0	0	0	0	0	0	0	0	0	0	0	0	0	0	0	0	4	0	0	0	4	6	4	6	0	3	1	0	4	3	1	2	1	2	0	3	k__Bacteria; p__Firmicutes; c__Clostridia; o__Clostridiales; f__Family_XI; g__Sedimentibacter; s__uncultured_bacterium_g_Sedimentibacter
OTU699	0	2	0	0	0	0	8	0	4	1	8	1	0	23	0	0	0	0	0	0	0	0	1	0	0	0	0	7	0	0	0	0	0	0	6	3	5	1	0	0	4	1	0	6	2	0	3	0	k__Bacteria; p__Actinobacteria; c__Actinobacteria; o__Corynebacteriales; f__Dietziaceae; g__Dietzia; s__Dietzia_papillomatosis
OTU7	113	24	7	33	3	91	8	77	2	2	11	1	0	3	23	4	3	2088	1483	3252	11	2	9	6	13	1	4	39	5	0	0	6	5	9	13	42	119	9	2	44	33	19	59	168	435	653	728	412	k__Bacteria; p__Actinobacteria; c__Actinobacteria; o__Corynebacteriales; f__Nocardiaceae; g__Rhodococcus; s__Rhodococcus_sp._EM177
OTU70	0	0	0	0	0	0	0	0	0	0	0	14	0	19	16	0	13	0	0	0	14	0	16	49	85	244	30	0	1	191	14	0	0	0	0	0	0	1	3	0	0	0	0	0	1	1	0	1	k__Bacteria; p__Actinobacteria; c__Acidimicrobiia; o__Actinomarinales; f__uncultured_bacterium_o_Actinomarinales; g__uncultured_bacterium_o_Actinomarinales; s__uncultured_bacterium_o_Actinomarinales
OTU700	0	5	0	0	0	0	0	0	0	0	0	2	0	1	0	0	3	0	0	0	0	0	0	17	0	0	0	0	0	0	12	0	0	0	0	0	0	0	0	0	0	0	0	0	0	0	0	0	k__Bacteria; p__Bacteroidetes; c__Bacteroidia; o__Bacteroidales; f__Tannerellaceae; g__Parabacteroides; s__uncultured_bacterium_g_Parabacteroides
OTU701	0	0	0	0	0	0	0	0	0	0	0	0	0	0	0	0	0	0	0	0	0	0	0	0	0	0	0	0	0	0	0	51	3	0	0	0	0	0	0	0	0	0	0	0	0	0	0	0	k__Bacteria; p__Bacteroidetes; c__Bacteroidia; o__Bacteroidales; f__Porphyromonadaceae; g__Porphyromonas; s__uncultured_bacterium_g_Porphyromonas
OTU702	0	0	0	0	23	0	0	0	0	0	0	0	0	0	0	0	1	0	0	0	0	0	64	0	0	0	0	0	0	0	0	0	0	0	0	0	0	0	0	0	0	0	0	0	0	0	0	0	k__Bacteria; p__Proteobacteria; c__Gammaproteobacteria; o__PLTA13; f__uncultured_bacterium_o_PLTA13; g__uncultured_bacterium_o_PLTA13; s__uncultured_bacterium_o_PLTA13
OTU7029	0	0	0	1	0	0	0	0	0	0	2	27	0	0	0	0	18	0	0	0	1	11	0	0	0	10	0	0	0	0	0	0	0	0	1	4	14	2	0	0	2	5	1	1	0	0	0	0	k__Bacteria; p__Firmicutes; c__Clostridia; o__Clostridiales; f__Lachnospiraceae; g__Lachnospiraceae_NK4A136_group; s__uncultured_bacterium_g_Lachnospiraceae_NK4A136_group
OTU703	0	0	0	0	0	0	0	0	0	0	0	0	0	0	0	0	0	0	0	0	0	0	43	0	0	0	0	0	0	0	0	0	0	0	0	0	0	0	0	0	1	0	0	0	0	0	0	0	k__Bacteria; p__Proteobacteria; c__Deltaproteobacteria; o__Myxococcales; f__Nannocystaceae; g__uncultured_bacterium_f_Nannocystaceae; s__uncultured_bacterium_f_Nannocystaceae
OTU704	13	4	0	1	3	2	0	0	1	25	2	159	0	2	23	2	0	0	0	0	0	0	0	0	0	0	0	0	0	0	0	0	0	5	6	6	12	1	0	0	1	1	8	1	1	1	0	37	k__Bacteria; p__Chloroflexi; c__KD4-96; o__uncultured_bacterium_c_KD4-96; f__uncultured_bacterium_c_KD4-96; g__uncultured_bacterium_c_KD4-96; s__uncultured_bacterium_c_KD4-96
OTU705	0	0	0	0	0	0	0	0	0	0	0	0	0	0	0	0	5	0	0	0	0	0	0	0	0	0	11	0	26	0	0	0	0	0	1	1	0	0	0	0	0	0	0	0	0	0	0	0	k__Bacteria; p__Firmicutes; c__Bacilli; o__Lactobacillales; f__Aerococcaceae; g__Globicatella; s__Globicatella_sanguinis_NBRC_15551
OTU7057	1	15	0	0	0	0	0	0	0	1	0	1	0	0	1	0	0	0	0	0	0	0	0	0	0	0	0	0	0	0	18	0	2	0	0	1	0	0	0	0	6	0	0	16	3	0	0	0	k__Bacteria; p__Proteobacteria; c__Alphaproteobacteria; o__Sphingomonadales; f__Sphingomonadaceae; g__uncultured_bacterium_f_Sphingomonadaceae; s__uncultured_bacterium_f_Sphingomonadaceae
OTU706	0	0	0	0	0	0	0	0	0	0	1	2	0	0	1	1	0	0	0	0	0	0	0	0	67	0	3	0	0	4	0	0	0	0	3	0	0	0	0	0	3	0	0	0	0	0	0	0	k__Bacteria; p__Bacteroidetes; c__Bacteroidia; o__Cytophagales; f__Hymenobacteraceae; g__Adhaeribacter; s__Adhaeribacter_sp._HY02
OTU708	0	0	0	35	56	0	0	0	0	0	0	2	0	0	0	0	0	0	0	0	0	0	0	0	0	0	0	0	0	0	0	0	0	0	0	0	0	0	0	0	0	0	0	0	0	0	0	0	k__Bacteria; p__Planctomycetes; c__Phycisphaerae; o__Phycisphaerales; f__Phycisphaeraceae; g__AKYG587; s__uncultured_bacterium_g_AKYG587
OTU709	0	0	0	0	0	0	0	0	0	0	0	0	0	0	0	0	0	0	0	0	0	0	21	0	0	0	0	20	0	0	0	0	0	0	0	0	0	0	0	0	0	0	0	0	0	0	0	0	k__Bacteria; p__Bacteroidetes; c__Bacteroidia; o__Bacteroidales; f__Tannerellaceae; g__Parabacteroides; s__Monocercomonoides_sp._PA203
OTU7095	68	4	5	41	22	32	0	9	0	0	1	0	1	1	1	0	0	27	11	11	1	0	0	0	0	0	0	0	0	0	0	0	11	10	0	8	30	6	7	20	20	7	16	45	122	198	178	118	k__Bacteria; p__Actinobacteria; c__Actinobacteria; o__Micrococcales; f__Microbacteriaceae; g__Frigoribacterium; s__uncultured_bacterium_g_Frigoribacterium
OTU71	5	0	0	0	1	0	0	0	3	0	0	1	0	0	0	0	71	0	283	142	39	56	0	78	0	0	1	32	190	4	26	20	0	8	1	10	24	7	3	14	3	2	0	1	6	5	2	0	k__Bacteria; p__Proteobacteria; c__Alphaproteobacteria; o__Azospirillales; f__Azospirillaceae; g__Skermanella; s__uncultured_bacterium_g_Skermanella
OTU710	0	0	2	0	3	1	2	1	0	10	0	8	2	1	3	2	15	0	0	0	0	0	0	0	2	0	0	0	1	0	0	69	0	0	2	3	2	2	0	3	1	0	0	0	1	1	0	3	k__Bacteria; p__Proteobacteria; c__Gammaproteobacteria; o__Betaproteobacteriales; f__Burkholderiaceae; g__uncultured_bacterium_f_Burkholderiaceae; s__uncultured_bacterium_f_Burkholderiaceae
OTU711	0	0	0	0	0	0	0	0	0	0	0	0	0	0	0	0	0	0	6	0	35	18	0	5	0	0	0	0	0	0	0	0	0	0	0	0	0	0	0	0	0	0	0	0	0	0	0	0	k__Bacteria; p__Proteobacteria; c__Alphaproteobacteria; o__Rhodospirillales; f__Rhodopirillaceae; g__Defluviicoccus; s__uncultured_bacterium_g_Defluviicoccus
OTU712	0	0	0	0	0	0	0	0	0	0	0	0	0	0	0	0	0	0	0	0	0	0	0	0	48	0	0	0	0	0	0	0	0	0	0	0	0	0	0	0	0	0	0	0	0	0	0	0	k__Bacteria; p__Proteobacteria; c__Gammaproteobacteria; o__Acidiferrobacterales; f__Acidiferrobacteraceae; g__Sulfurifustis; s__uncultured_bacterium_g_Sulfurifustis
OTU713	0	0	0	0	0	0	0	0	0	0	0	0	0	0	0	0	0	0	0	0	0	0	16	0	18	0	12	0	0	0	0	0	0	0	0	0	0	0	0	0	0	0	0	0	0	0	0	0	k__Bacteria; p__Acidobacteria; c__Acidobacteriia; o__Solibacterales; f__Solibacteraceae_Subgroup_3; g__Candidatus_Solibacter; s__uncultured_bacterium_g_Candidatus_Solibacter
OTU714	6	1	0	10	2	7	3	1	7	12	1	13	0	2	0	1	169	21	15	45	27	15	0	59	5	58	10	43	49	13	12	16	3	3	0	0	0	0	0	0	5	0	6	1	0	0	4	0	k__Bacteria; p__Firmicutes; c__Bacilli; o__Bacillales; f__Bacillaceae; g__Bacillus; s__Bacillus_sp._UYP18
OTU715	0	0	0	0	0	1	0	0	0	0	0	0	0	11	0	0	0	15	0	0	47	0	0	0	0	0	2	0	0	0	0	0	0	0	0	0	0	0	0	0	0	0	0	0	0	0	0	0	k__Bacteria; p__Bacteroidetes; c__Bacteroidia; o__Bacteroidales; f__Muribaculaceae; g__uncultured_bacterium_f_Muribaculaceae; s__uncultured_bacterium_f_Muribaculaceae
OTU717	0	0	0	0	0	0	0	0	0	0	0	0	0	0	0	0	0	0	0	0	65	0	11	0	0	0	0	0	0	0	0	0	0	0	0	0	0	0	0	0	0	0	0	0	0	0	0	0	k__Bacteria; p__Proteobacteria; c__Deltaproteobacteria; o__Myxococcales; f__bacteriap25; g__uncultured_bacterium_f_bacteriap25; s__uncultured_bacterium_f_bacteriap25
OTU718	0	0	0	0	2	0	0	0	0	0	1	0	0	0	0	0	0	0	0	0	0	0	0	0	0	15	0	0	0	0	0	0	5	1	3	4	5	1	0	0	1	1	0	0	1	1	2	3	k__Bacteria; p__Spirochaetes; c__Spirochaetia; o__Spirochaetales; f__Spirochaetaceae; g__uncultured_bacterium_f_Spirochaetaceae; s__uncultured_bacterium_f_Spirochaetaceae
OTU7182	0	0	1	0	0	0	0	0	0	17	0	0	0	0	0	0	0	0	0	0	0	0	0	18	3	0	0	0	8	13	0	0	0	0	1	0	0	0	0	0	0	0	4	0	3	0	0	0	k__Bacteria; p__Firmicutes; c__Bacilli; o__Bacillales; f__Bacillaceae; g__Fictibacillus; s__Fictibacillus_barbaricus
OTU719	0	0	0	0	1	1	0	0	0	0	0	2	0	5	0	0	0	10	0	0	0	0	0	0	0	17	0	0	0	0	17	20	1	0	0	0	0	0	0	0	0	0	0	0	0	0	0	0	k__Bacteria; p__Firmicutes; c__Erysipelotrichia; o__Erysipelotrichales; f__Erysipelotrichaceae; g__Erysipelotrichaceae_UCG-003; s__uncultured_bacterium_g_Erysipelotrichaceae_UCG-003
OTU72	4	286	1	0	3	0	397	0	0	0	0	0	0	0	0	0	0	0	10	0	0	0	0	0	0	0	0	0	0	0	33	0	0	0	2	2	0	1	2	0	0	0	0	0	0	0	0	0	k__Bacteria; p__Proteobacteria; c__Alphaproteobacteria; o__Rhodospirillales; f__uncultured_bacterium_o_Rhodospirillales; g__uncultured_bacterium_o_Rhodospirillales; s__uncultured_bacterium_o_Rhodospirillales
OTU720	0	0	0	0	0	0	0	0	0	0	0	0	0	0	0	0	0	0	0	0	0	0	0	0	0	39	0	0	0	0	0	0	0	0	3	0	0	0	3	0	0	0	0	0	0	0	0	0	k__Bacteria; p__Proteobacteria; c__Deltaproteobacteria; o__Myxococcales; f__Archangiaceae; g__Anaeromyxobacter; s__uncultured_bacterium_g_Anaeromyxobacter
OTU721	1	0	0	0	0	0	0	0	0	1	0	0	56	2	1	0	0	0	0	0	0	0	0	0	0	0	0	32	0	5	0	0	0	0	1	4	0	0	0	0	0	0	0	0	0	0	0	0	k__Bacteria; p__Gemmatimonadetes; c__Gemmatimonadetes; o__Gemmatimonadales; f__Gemmatimonadaceae; g__Gemmatirosa; s__uncultured_bacterium_g_Gemmatirosa
OTU722	0	0	0	0	0	0	0	0	0	2	1	10	0	0	33	13	0	8	14	2	0	0	0	0	0	0	0	0	0	0	0	0	0	0	0	0	0	0	0	0	0	0	0	0	0	0	0	0	k__Bacteria; p__Firmicutes; c__Negativicutes; o__Selenomonadales; f__Veillonellaceae; g__Dialister; s__uncultured_bacterium_g_Dialister
OTU723	0	0	0	0	1	0	0	0	0	0	0	1	0	0	0	0	0	0	0	0	0	0	0	0	8	0	0	0	0	2	32	0	0	0	0	1	0	0	0	0	1	0	0	0	0	0	0	0	k__Bacteria; p__Acidobacteria; c__Acidobacteriia; o__Solibacterales; f__Solibacteraceae_Subgroup_3; g__Bryobacter; s__uncultured_bacterium_g_Bryobacter
OTU724	0	39	0	0	0	0	62	0	0	0	0	0	0	0	0	0	0	0	0	0	0	0	0	0	0	0	0	0	0	0	0	0	0	0	0	0	0	0	0	0	0	0	0	0	0	0	0	0	k__Bacteria; p__Bacteroidetes; c__Bacteroidia; o__Flavobacteriales; f__Flavobacteriaceae; g__Lutibacter; s__uncultured_bacterium_g_Lutibacter
OTU726	0	0	0	1	1	0	0	0	0	22	1	3	1	2	0	0	1	0	0	0	0	0	13	0	25	35	0	0	2	0	0	0	0	0	1	0	0	0	0	0	0	0	0	0	0	0	0	2	k__Bacteria; p__Bacteroidetes; c__Bacteroidia; o__Cytophagales; f__Microscillaceae; g__uncultured_bacterium_f_Microscillaceae; s__uncultured_bacterium_f_Microscillaceae
OTU727	0	0	0	0	0	0	0	0	0	11	1	0	0	0	0	0	1	0	18	0	16	0	8	0	10	18	6	0	0	1	0	0	0	0	0	0	0	0	1	0	1	2	0	1	0	0	0	0	k__Bacteria; p__Proteobacteria; c__Deltaproteobacteria; o__Myxococcales; f__Polyangiaceae; g__Sorangium; s__uncultured_bacterium_g_Sorangium
OTU728	1	0	0	0	1	1	0	0	0	0	2	5	0	8	20	1	0	0	0	0	0	0	0	0	3	7	0	0	37	5	0	0	1	0	0	0	1	0	0	0	0	0	0	2	0	1	0	0	k__Bacteria; p__Proteobacteria; c__Gammaproteobacteria; o__Betaproteobacteriales; f__Burkholderiaceae; g__Comamonas; s__uncultured_bacterium_g_Comamonas
OTU7290	5	0	1	35	3	5	0	0	0	0	0	1	0	0	0	16	0	0	0	0	0	0	13	0	0	0	0	0	0	0	0	0	9	0	0	0	0	0	0	0	0	0	0	0	0	0	0	2	k__Bacteria; p__Firmicutes; c__Clostridia; o__Clostridiales; f__Peptostreptococcaceae; g__Clostridioides; s__uncultured_bacterium_g_Clostridioides
OTU73	6	0	16	1	3	0	2	0	0	2	2	0	1	0	0	1	35	28	74	1	100	136	20	1	98	144	13	107	87	45	33	0	2	0	1	3	12	28	27	3	2	0	1	2	1	1	0	5	k__Bacteria; p__Actinobacteria; c__Acidimicrobiia; o__Microtrichales; f__uncultured_bacterium_o_Microtrichales; g__uncultured_bacterium_o_Microtrichales; s__uncultured_bacterium_o_Microtrichales
OTU730	1	0	0	59	27	0	0	1	0	0	0	0	0	0	0	0	0	0	0	0	0	0	0	0	0	0	0	0	0	0	0	0	0	0	0	0	0	0	0	0	0	0	0	0	0	0	0	0	k__Bacteria; p__Proteobacteria; c__Gammaproteobacteria; o__Oceanospirillales; f__Halomonadaceae; g__Halomonas; s__Halomonas_sp._OB52
OTU731	0	6	32	1	0	0	0	0	0	3	0	62	0	14	23	11	0	0	0	1	0	0	0	0	15	30	0	0	0	0	0	1	0	0	5	2	0	43	38	0	0	0	0	0	0	0	0	0	k__Bacteria; p__Bacteroidetes; c__Bacteroidia; o__Bacteroidales; f__Prevotellaceae; g__Prevotellaceae_NK3B31_group; s__uncultured_bacterium_g_Prevotellaceae_NK3B31_group
OTU732	4	1	1	2	2	0	9	12	0	4	0	0	1	3	21	17	0	0	0	0	0	0	0	0	0	0	0	0	0	0	0	0	7	0	0	0	1	0	3	8	5	0	0	0	1	0	6	8	k__Bacteria; p__Armatimonadetes; c__Armatimonadia; o__Armatimonadales; f__Armatimonadaceae; g__Armatimonas; s__uncultured_bacterium_g_Armatimonas
OTU7327	3	6	0	0	0	1	0	2	5	1	6	3	13	3	0	0	25	4	0	0	0	0	3	12	0	4	0	0	0	4	1	0	0	3	0	1	4	0	0	0	0	0	0	19	2	1	0	0	k__Bacteria; p__Actinobacteria; c__Actinobacteria; o__Micrococcales; f__Microbacteriaceae; g__Leifsonia; s__Leifsonia_sp._Rs46
OTU733	16	2	1	8	0	0	1	6	0	0	13	0	3	0	1	0	0	0	0	0	0	0	0	0	0	0	0	0	0	0	0	0	1	2	4	2	0	2	4	0	0	2	5	1	0	1	0	4	k__Bacteria; p__Firmicutes; c__Bacilli; o__Lactobacillales; f__Carnobacteriaceae; g__Granulicatella; s__uncultured_bacterium_g_Granulicatella
OTU734	0	0	0	0	0	0	0	0	0	0	1	9	0	1	0	0	0	0	0	0	0	0	0	0	0	0	0	0	0	0	0	0	0	0	0	0	0	0	0	0	0	0	0	41	10	7	1	0	k__Bacteria; p__Proteobacteria; c__Alphaproteobacteria; o__Caulobacterales; f__Hyphomonadaceae; g__SWB02; s__uncultured_bacterium_g_SWB02
OTU735	2	0	0	0	1	1	0	3	1	3	1	1	1	2	2	0	10	24	0	0	1	0	0	29	10	1	5	0	0	104	65	0	1	0	1	0	0	0	0	0	1	1	0	3	0	0	0	1	k__Bacteria; p__Proteobacteria; c__Gammaproteobacteria; o__Betaproteobacteriales; f__Burkholderiaceae; g__Caenimonas; s__uncultured_bacterium_g_Caenimonas
OTU736	2	17	1	1	3	2	6	0	1	46	36	4	13	29	3	2	10	0	0	0	0	0	0	0	0	0	13	0	0	0	0	0	9	2	6	2	16	8	1	2	1	0	0	2	3	0	1	0	k__Bacteria; p__Proteobacteria; c__Gammaproteobacteria; o__Betaproteobacteriales; f__Burkholderiaceae; g__Hydrogenophaga; s__uncultured_bacterium_g_Hydrogenophaga
OTU737	1	1	1	1	1	7	0	2	0	0	7	1	0	5	1	7	0	0	0	0	0	0	0	0	0	0	0	0	0	0	0	0	3	2	10	2	2	1	1	2	0	1	0	2	0	2	0	0	k__Bacteria; p__Bacteroidetes; c__Bacteroidia; o__Flavobacteriales; f__Flavobacteriaceae; g__Flavobacterium; s__uncultured_bacterium_g_Flavobacterium
OTU738	0	0	61	44	1	0	5	0	0	1	106	57	0	0	1	0	0	0	1	0	0	0	17	0	0	0	0	0	0	0	0	0	0	0	56	39	1	0	3	1	0	0	56	59	1	1	1	0	k__Bacteria; p__Proteobacteria; c__Gammaproteobacteria; o__Oceanospirillales; f__Halomonadaceae; g__Halomonas; s__uncultured_bacterium_g_Halomonas
OTU739	1	122	3	0	4	0	107	0	1	2	2	0	1	0	2	0	0	0	0	0	0	18	0	13	0	0	0	0	0	0	0	0	0	0	0	0	0	0	0	0	7	0	3	7	0	0	1	1	k__Bacteria; p__Firmicutes; c__Clostridia; o__Clostridiales; f__Lachnospiraceae; g__Lachnospiraceae_UCG-006; s__uncultured_bacterium_g_Lachnospiraceae_UCG-006
OTU74	13	23	30	22	16	6	2	9	14	74	40	122	8	85	64	83	130	120	129	10	47	290	7	52	87	4	22	163	113	193	85	53	15	16	18	23	23	12	10	5	17	9	18	19	8	7	4	42	k__Bacteria; p__Proteobacteria; c__Alphaproteobacteria; o__Sphingomonadales; f__Sphingomonadaceae; g__Sphingomonas; s__uncultured_bacterium_g_Sphingomonas
OTU740	0	0	0	0	0	0	0	0	0	0	0	0	0	0	0	0	0	0	0	0	12	0	0	0	0	0	0	0	1	0	0	0	0	0	0	0	0	0	0	1	8	0	0	1	0	0	0	27	k__Bacteria; p__Acidobacteria; c__Acidobacteriia; o__Solibacterales; f__Solibacteraceae_Subgroup_3; g__Candidatus_Solibacter; s__uncultured_bacterium_g_Candidatus_Solibacter
OTU741	0	0	0	0	2	1	0	0	0	1	0	11	5	0	2	0	5	1	4	0	0	1	0	0	13	1	8	0	27	5	13	1	1	0	1	0	1	0	0	0	0	0	0	4	1	0	1	0	k__Bacteria; p__Actinobacteria; c__Thermoleophilia; o__Gaiellales; f__Gaiellaceae; g__Gaiella; s__uncultured_bacterium_g_Gaiella
OTU742	5	0	0	0	0	0	1	0	1	1	0	0	0	83	2	0	0	0	0	0	0	0	0	0	0	0	0	0	0	0	0	0	0	0	1	3	0	0	0	0	0	0	0	4	0	4	0	0	k__Bacteria; p__Actinobacteria; c__Actinobacteria; o__Corynebacteriales; f__Corynebacteriaceae; g__Corynebacterium_1; s__uncultured_bacterium_g_Corynebacterium_1
OTU743	0	0	0	0	0	0	0	0	0	0	0	0	0	0	0	0	0	7	0	0	0	0	0	15	0	27	0	0	0	15	0	0	0	0	0	0	0	0	0	0	0	0	0	0	0	0	0	0	k__Bacteria; p__Proteobacteria; c__Gammaproteobacteria; o__Betaproteobacteriales; f__Nitrosomonadaceae; g__Ellin6067; s__uncultured_bacterium_g_Ellin6067
OTU744	2	0	1	1	1	0	0	0	1	0	2	2	0	0	1	1	0	0	36	0	0	0	0	0	0	0	34	0	0	0	0	0	2	1	1	4	0	0	0	0	6	0	1	5	1	0	0	0	k__Bacteria; p__Proteobacteria; c__Gammaproteobacteria; o__Pseudomonadales; f__Pseudomonadaceae; g__Pseudomonas; s__uncultured_bacterium_g_Pseudomonas
OTU745	0	0	0	0	0	1	0	0	0	0	0	0	0	0	0	0	0	0	0	0	0	0	0	49	5	0	0	0	0	0	0	0	0	0	0	0	0	0	0	0	0	0	0	0	0	0	0	0	k__Bacteria; p__Actinobacteria; c__Actinobacteria; o__Propionibacteriales; f__Propionibacteriaceae; g__uncultured_bacterium_f_Propionibacteriaceae; s__uncultured_bacterium_f_Propionibacteriaceae
OTU746	0	0	0	0	0	0	0	0	0	1	0	1	21	0	0	5	4	0	0	0	4	0	4	0	2	15	4	0	8	6	11	0	0	0	1	0	0	0	0	2	0	0	0	0	0	0	0	0	k__Bacteria; p__Actinobacteria; c__Actinobacteria; o__Propionibacteriales; f__Nocardioidaceae; g__Nocardioides; s__uncultured_bacterium_g_Nocardioides
OTU747	0	2	0	0	0	0	1	7	0	1	11	2	7	0	2	0	23	1	25	14	0	18	262	0	13	0	0	9	2	1	0	5	4	0	1	0	0	1	1	4	3	0	6	3	0	0	0	5	k__Bacteria; p__Proteobacteria; c__Gammaproteobacteria; o__Betaproteobacteriales; f__Burkholderiaceae; g__Noviherbaspirillum; s__uncultured_bacterium_g_Noviherbaspirillum
OTU748	0	0	2	1	1	0	1	0	1	1	4	3	1	3	3	12	0	0	0	1	19	0	0	17	1	4	0	55	9	11	10	0	2	0	2	1	0	0	0	0	5	4	0	3	3	0	0	3	k__Bacteria; p__Actinobacteria; c__Actinobacteria; o__Streptomycetales; f__Streptomycetaceae; g__Streptomyces; s__uncultured_bacterium_g_Streptomyces
OTU749	0	0	0	0	0	0	0	0	0	0	0	0	0	0	0	0	7	0	0	0	39	0	0	0	0	0	0	0	50	0	0	0	0	0	0	0	0	0	0	0	0	0	0	0	0	0	0	0	k__Bacteria; p__Proteobacteria; c__Gammaproteobacteria; o__Betaproteobacteriales; f__SC-I-84; g__uncultured_bacterium_f_SC-I-84; s__uncultured_bacterium_f_SC-I-84
OTU75	350	45	58	18	16	14	2	26	13	44	65	16	23	33	98	35	3	76	28	0	0	22	0	57	6	0	14	0	11	3	0	3	31	21	23	19	9	13	8	14	20	4	27	9	11	5	4	16	k__Bacteria; p__Firmicutes; c__Bacilli; o__Lactobacillales; f__Streptococcaceae; g__Streptococcus; s__uncultured_bacterium_g_Streptococcus
OTU750	0	0	0	0	0	0	0	0	0	16	0	1	0	0	0	0	0	0	0	0	0	0	0	0	0	0	0	0	0	0	41	0	0	0	0	0	0	0	0	0	0	0	0	0	0	0	0	0	k__Bacteria; p__Bacteroidetes; c__Ignavibacteria; o__OPB56; f__uncultured_bacterium_o_OPB56; g__uncultured_bacterium_o_OPB56; s__uncultured_bacterium_o_OPB56
OTU7508	0	0	5	4	11	2	0	6	3	1	0	0	0	0	0	0	0	0	0	0	0	0	0	0	0	0	0	0	0	0	0	0	9	4	3	7	17	2	9	3	0	3	0	5	1	0	1	4	k__Bacteria; p__Proteobacteria; c__Alphaproteobacteria; o__Sphingomonadales; f__Sphingomonadaceae; g__Sphingopyxis; s__uncultured_bacterium_g_Sphingopyxis
OTU751	0	0	0	0	0	0	0	0	0	0	0	0	0	0	0	0	0	0	0	0	51	0	0	0	0	0	0	0	0	15	0	0	0	0	2	2	0	0	0	0	0	0	0	0	0	0	0	0	k__Bacteria; p__Proteobacteria; c__Alphaproteobacteria; o__Caulobacterales; f__Caulobacteraceae; g__PMMR1; s__uncultured_bacterium_g_PMMR1
OTU7510	0	0	0	0	0	0	0	0	0	0	0	0	0	0	14	0	0	0	5	22	7	0	0	39	0	0	0	16	13	0	0	0	7	1	0	2	4	0	0	0	0	0	0	0	1	0	0	1	k__Bacteria; p__Bacteroidetes; c__Bacteroidia; o__Bacteroidales; f__Muribaculaceae; g__uncultured_bacterium_f_Muribaculaceae; s__uncultured_bacterium_f_Muribaculaceae
OTU7512	4	1	2	3	3	0	2	2	3	7	2	5	4	7	6	3	0	0	0	0	0	0	0	0	1	0	0	0	0	0	0	0	1	1	1	2	3	1	0	0	3	1	1	3	3	2	1	1	k__Bacteria; p__Acidobacteria; c__Holophagae; o__Holophagales; f__Holophagaceae; g__uncultured_bacterium_f_Holophagaceae; s__uncultured_bacterium_f_Holophagaceae
OTU753	0	0	0	0	6	0	4	0	0	6	0	0	1	9	18	0	0	5	3	0	0	9	0	17	4	0	0	0	12	1	0	0	1	0	1	0	3	3	1	2	0	0	0	1	4	2	3	0	k__Bacteria; p__Firmicutes; c__Bacilli; o__Bacillales; f__Staphylococcaceae; g__Jeotgalicoccus; s__uncultured_bacterium_g_Jeotgalicoccus
OTU754	0	0	0	0	0	0	0	0	6	2	0	6	0	0	0	1	0	0	0	0	1	0	0	0	34	0	0	0	0	0	0	0	0	0	0	0	0	0	0	6	0	0	0	0	1	0	0	1	k__Bacteria; p__Actinobacteria; c__Acidimicrobiia; o__Microtrichales; f__Ilumatobacteraceae; g__CL500-29_marine_group; s__uncultured_bacterium_g_CL500-29_marine_group
OTU755	7	0	24	1	1	0	0	0	0	19	5	1	0	0	0	10	3	0	0	0	0	22	36	0	3	0	0	0	0	0	0	0	0	1	0	1	1	1	2	1	8	0	5	0	0	0	0	1	k__Bacteria; p__Bacteroidetes; c__Bacteroidia; o__Bacteroidales; f__Muribaculaceae; g__uncultured_bacterium_f_Muribaculaceae; s__uncultured_bacterium_f_Muribaculaceae
OTU7552	0	0	0	1	0	0	0	0	0	1	7	0	0	0	1	0	0	0	0	0	0	0	0	0	0	0	0	0	0	0	0	0	0	0	28	21	0	0	2	0	0	0	7	0	0	0	0	0	k__Bacteria; p__Proteobacteria; c__Alphaproteobacteria; o__Rhodobacterales; f__Rhodobacteraceae; g__uncultured_bacterium_f_Rhodobacteraceae; s__uncultured_bacterium_f_Rhodobacteraceae
OTU757	0	0	0	0	0	0	0	0	0	0	0	0	0	0	0	0	0	0	0	0	1	0	31	0	0	0	0	0	0	0	0	0	0	0	0	0	0	0	0	0	0	0	0	0	0	0	0	0	k__Bacteria; p__Proteobacteria; c__Gammaproteobacteria; o__PLTA13; f__uncultured_bacterium_o_PLTA13; g__uncultured_bacterium_o_PLTA13; s__uncultured_bacterium_o_PLTA13
OTU758	0	0	0	0	3	0	0	0	0	0	0	0	0	0	0	0	0	0	0	0	0	0	14	0	0	0	0	0	0	1	0	18	0	1	5	1	7	2	0	1	0	3	0	0	0	0	0	0	k__Bacteria; p__Bacteroidetes; c__Bacteroidia; o__Bacteroidales; f__Muribaculaceae; g__uncultured_bacterium_f_Muribaculaceae; s__uncultured_bacterium_f_Muribaculaceae
OTU7581	0	0	0	0	0	0	0	0	0	1	0	0	0	0	0	0	0	0	0	0	0	40	1	0	0	0	0	0	8	0	0	0	0	0	0	0	0	2	3	0	0	0	0	1	0	3	0	0	k__Bacteria; p__Firmicutes; c__Bacilli; o__Bacillales; f__Bacillaceae; g__Bacillus; s__uncultured_bacterium_g_Bacillus
OTU759	0	0	0	0	0	0	0	0	0	0	0	0	0	0	0	0	0	0	0	0	0	0	0	0	0	39	0	0	0	1	0	0	0	0	0	1	0	0	0	0	0	0	1	0	0	0	0	0	k__Bacteria; p__Gemmatimonadetes; c__BD2-11_terrestrial_group; o__uncultured_bacterium_c_BD2-11_terrestrial_group; f__uncultured_bacterium_c_BD2-11_terrestrial_group; g__uncultured_bacterium_c_BD2-11_terrestrial_group; s__uncultured_bacterium_c_BD2-11_terrestrial_group
OTU7592	0	7	0	0	0	0	0	0	0	3	1	1	0	1	1	0	0	0	0	2	0	0	0	1	0	0	0	0	0	0	0	16	1	1	0	0	1	10	14	0	0	0	0	0	0	0	0	0	k__Bacteria; p__Firmicutes; c__Clostridia; o__Clostridiales; f__Lachnospiraceae; g__Lachnospiraceae_NK4A136_group; s__uncultured_bacterium_g_Lachnospiraceae_NK4A136_group
OTU76	8	3	14	15	6	34	1	20	12	4	18	4	8	29	28	0	0	0	0	0	0	0	0	0	0	0	0	0	0	0	0	32	61	17	20	13	30	15	16	3	11	17	21	117	38	11	8	11	k__Bacteria; p__Proteobacteria; c__Gammaproteobacteria; o__Betaproteobacteriales; f__Burkholderiaceae; g__Curvibacter; s__uncultured_bacterium_g_Curvibacter
OTU7608	2	0	4	7	6	2	0	1	1	4	9	13	1	6	3	0	0	0	0	0	0	0	0	0	0	0	0	0	0	0	0	0	1	0	3	4	2	1	1	1	1	0	4	5	9	0	4	0	k__Bacteria; p__Proteobacteria; c__Gammaproteobacteria; o__Cardiobacteriales; f__Wohlfahrtiimonadaceae; g__Ignatzschineria; s__Ignatzschineria_sp._361B3_12ESS
OTU761	0	0	0	1	0	0	0	0	0	0	0	0	0	0	0	0	0	0	0	0	0	0	0	0	0	4	0	33	0	0	0	0	0	4	0	0	0	0	0	0	0	0	0	0	0	0	0	0	k__Bacteria; p__Firmicutes; c__Bacilli; o__Bacillales; f__Planococcaceae; g__Domibacillus; s__uncultured_bacterium_g_Domibacillus
OTU763	0	0	0	0	0	0	0	0	0	12	0	2	0	0	0	0	0	0	0	0	0	0	0	0	0	0	0	0	0	0	33	16	0	0	0	0	0	0	0	0	0	0	0	0	0	0	0	0	k__Bacteria; p__Firmicutes; c__Clostridia; o__Clostridiales; f__Ruminococcaceae; g__Ruminococcus_1; s__uncultured_bacterium_g_Ruminococcus_1
OTU764	1	10	0	1	0	0	6	1	2	2	1	18	0	11	0	0	0	0	0	5	0	22	0	0	0	0	0	9	0	0	0	10	1	0	1	0	0	0	0	8	3	1	12	8	2	0	0	0	k__Bacteria; p__Proteobacteria; c__Gammaproteobacteria; o__Enterobacteriales; f__Enterobacteriaceae; g__Providencia; s__uncultured_bacterium_g_Providencia
OTU765	4	1	0	0	0	3	0	1	3	0	0	1	0	0	0	0	0	0	0	0	0	0	0	0	0	0	0	0	0	0	0	0	2	20	5	0	0	2	0	6	7	9	10	2	1	3	11	7	k__Bacteria; p__Cyanobacteria; c__Oxyphotobacteria; o__Chloroplast; f__Narenga_porphyrocoma; g__Narenga_porphyrocoma; s__Narenga_porphyrocoma
OTU766	0	0	0	0	0	0	0	0	2	1	5	0	0	1	0	0	0	0	0	0	0	0	0	37	0	0	0	0	0	0	0	0	5	3	1	2	2	6	3	9	2	1	3	0	1	0	2	0	k__Bacteria; p__Bacteroidetes; c__Bacteroidia; o__Cytophagales; f__Hymenobacteraceae; g__Hymenobacter; s__uncultured_bacterium_g_Hymenobacter
OTU767	0	0	0	0	0	0	0	0	1	0	0	1	0	0	0	1	0	0	0	0	1	0	22	31	0	0	0	0	0	1	0	0	0	0	1	0	0	1	0	7	0	0	0	0	0	0	1	0	k__Bacteria; p__Actinobacteria; c__Acidimicrobiia; o__uncultured_bacterium_c_Acidimicrobiia; f__uncultured_bacterium_c_Acidimicrobiia; g__uncultured_bacterium_c_Acidimicrobiia; s__uncultured_bacterium_c_Acidimicrobiia
OTU768	0	0	1	0	0	0	0	0	0	0	2	0	0	1	1	0	0	0	0	0	1	1	23	28	0	0	0	0	0	0	0	0	0	0	3	0	0	0	0	0	0	0	0	0	0	0	0	0	k__Bacteria; p__Proteobacteria; c__Deltaproteobacteria; o__Myxococcales; f__Haliangiaceae; g__Haliangium; s__uncultured_bacterium_g_Haliangium
OTU769	0	1	0	0	0	0	4	0	0	25	4	1	1	0	21	0	0	2	0	0	0	0	0	0	0	0	0	0	0	0	0	0	0	0	0	2	5	0	0	0	5	0	0	0	0	0	2	0	k__Bacteria; p__Actinobacteria; c__Actinobacteria; o__Corynebacteriales; f__Corynebacteriaceae; g__Corynebacterium_1; s__uncultured_bacterium_g_Corynebacterium_1
OTU77	0	1	0	25	9	1	0	2	1	6	5	13	0	2	7	3	2	6	0	0	8	7	80	12	45	22	184	0	330	33	0	6	2	6	3	5	1	0	0	3	2	1	0	1	3	1	0	0	k__Bacteria; p__Proteobacteria; c__Gammaproteobacteria; o__Steroidobacterales; f__Steroidobacteraceae; g__Steroidobacter; s__uncultured_bacterium_g_Steroidobacter
OTU770	5	6	0	2	0	1	0	2	2	4	3	30	2	2	92	0	0	0	0	0	0	0	0	0	0	0	0	0	0	0	0	0	5	1	2	0	0	2	0	0	1	0	0	2	0	0	0	3	k__Bacteria; p__Acidobacteria; c__Subgroup_6; o__uncultured_bacterium_c_Subgroup_6; f__uncultured_bacterium_c_Subgroup_6; g__uncultured_bacterium_c_Subgroup_6; s__uncultured_bacterium_c_Subgroup_6
OTU772	1	0	2	0	1	0	0	1	1	1	1	2	0	2	4	0	16	0	12	0	0	0	16	0	6	1	0	0	0	0	0	0	0	4	0	10	26	0	0	2	1	0	1	2	0	0	0	0	k__Bacteria; p__Actinobacteria; c__Acidimicrobiia; o__Microtrichales; f__uncultured_bacterium_o_Microtrichales; g__uncultured_bacterium_o_Microtrichales; s__uncultured_bacterium_o_Microtrichales
OTU773	2	0	0	2	2	0	9	0	0	0	0	3	0	8	0	0	0	31	0	4	2	4	0	24	0	3	0	0	0	4	9	0	5	1	0	2	8	1	0	0	0	1	0	0	0	0	0	7	k__Bacteria; p__Actinobacteria; c__Actinobacteria; o__Frankiales; f__Geodermatophilaceae; g__Geodermatophilus; s__uncultured_bacterium_g_Geodermatophilus
OTU774	0	0	2	0	2	0	0	0	1	0	3	1	1	1	0	0	0	0	0	0	0	0	0	0	5	5	0	0	0	5	8	26	0	0	0	1	0	0	0	1	0	0	1	1	0	0	0	0	k__Bacteria; p__Firmicutes; c__Bacilli; o__Lactobacillales; f__Carnobacteriaceae; g__Atopostipes; s__uncultured_bacterium_g_Atopostipes
OTU7746	0	0	0	0	0	0	0	0	0	1	0	0	0	0	0	0	9	15	24	33	29	19	27	19	15	12	4	35	27	2	20	36	0	0	0	1	0	0	0	0	0	0	0	0	0	0	0	0	k__Bacteria; p__Firmicutes; c__Bacilli; o__Bacillales; f__Bacillaceae; g__Oceanobacillus; s__Oceanobacillus_profundus
OTU775	0	0	0	0	0	1	0	0	0	0	2	1	1	27	0	1	0	0	7	0	66	9	0	0	2	44	0	0	29	5	0	0	1	1	1	1	0	0	0	1	0	0	0	0	3	0	0	0	k__Bacteria; p__Proteobacteria; c__Deltaproteobacteria; o__Myxococcales; f__Haliangiaceae; g__Haliangium; s__uncultured_bacterium_g_Haliangium
OTU779	0	6	12	1	2	2	7	0	0	0	5	0	0	4	1	0	0	5	0	0	0	0	0	0	0	0	10	0	0	0	6	0	3	0	4	0	0	0	0	0	0	3	0	1	1	0	1	0	k__Bacteria; p__Firmicutes; c__Bacilli; o__Lactobacillales; f__Streptococcaceae; g__Streptococcus; s__uncultured_bacterium_g_Streptococcus
OTU78	0	0	0	0	0	4	0	0	0	0	1	1	0	0	0	0	0	4	0	0	22	70	0	0	0	0	0	0	422	1	2	0	0	0	0	0	0	0	0	0	0	0	0	0	0	0	0	0	k__Bacteria; p__Acidobacteria; c__Thermoanaerobaculia; o__Thermoanaerobaculales; f__Thermoanaerobaculaceae; g__Subgroup_10; s__uncultured_bacterium_g_Subgroup_10
OTU780	4	7	6	6	4	0	2	4	4	20	5	12	5	10	27	6	0	0	0	0	0	0	0	0	0	0	0	0	0	0	0	0	13	7	5	3	0	2	4	0	5	2	5	15	4	3	6	4	k__Bacteria; p__Actinobacteria; c__Acidimicrobiia; o__Microtrichales; f__Ilumatobacteraceae; g__CL500-29_marine_group; s__uncultured_bacterium_g_CL500-29_marine_group
OTU781	0	0	0	0	0	0	0	0	5	20	9	0	0	12	1	0	0	0	0	0	0	0	0	0	0	0	0	0	0	0	0	0	0	0	20	3	0	0	0	0	0	0	0	0	0	0	0	0	k__Bacteria; p__Actinobacteria; c__Actinobacteria; o__Pseudonocardiales; f__Pseudonocardiaceae; g__Pseudonocardia; s__uncultured_bacterium_g_Pseudonocardia
OTU782	0	0	0	0	0	0	0	0	0	0	0	0	1	0	0	0	0	0	0	10	0	0	0	0	0	0	0	0	0	7	0	14	0	0	3	5	0	0	0	0	0	0	0	0	0	0	0	0	k__Bacteria; p__Firmicutes; c__Clostridia; o__Clostridiales; f__Clostridiaceae_1; g__Clostridium_sensu_stricto_13; s__uncultured_bacterium_g_Clostridium_sensu_stricto_13
OTU783	1	0	0	0	5	3	0	0	1	0	14	0	0	0	0	0	0	0	0	0	0	0	0	0	0	18	0	1	0	0	0	0	0	1	3	1	0	0	0	0	1	0	0	0	0	0	0	0	k__Bacteria; p__Proteobacteria; c__Alphaproteobacteria; o__Rhizobiales; f__Devosiaceae; g__Devosia; s__uncultured_bacterium_g_Devosia
OTU7835	1	2	4	2	3	0	0	1	1	5	3	4	5	5	9	2	0	0	0	0	0	0	0	0	0	0	0	0	0	0	0	0	2	0	0	1	6	1	1	1	1	1	3	1	0	1	0	0	k__Bacteria; p__Acidobacteria; c__Subgroup_6; o__uncultured_bacterium_c_Subgroup_6; f__uncultured_bacterium_c_Subgroup_6; g__uncultured_bacterium_c_Subgroup_6; s__uncultured_bacterium_c_Subgroup_6
OTU784	0	1	0	0	1	0	0	0	0	1	1	0	0	1	1	0	0	0	0	0	0	0	0	0	0	0	0	0	0	0	0	0	0	0	0	0	0	0	0	0	1	0	0	1	0	1	0	42	k__Bacteria; p__Acidobacteria; c__Blastocatellia_Subgroup_4; o__Blastocatellales; f__Blastocatellaceae; g__Stenotrophobacter; s__uncultured_bacterium_g_Stenotrophobacter
OTU785	0	0	0	0	0	0	0	0	0	0	0	0	0	0	0	0	0	0	0	0	0	0	0	0	0	5	0	0	0	0	0	68	0	0	0	0	0	0	0	0	0	0	0	0	1	1	0	0	k__Bacteria; p__Firmicutes; c__Bacilli; o__Bacillales; f__Paenibacillaceae; g__Paenibacillus; s__uncultured_bacterium_g_Paenibacillus
OTU787	0	0	0	0	0	0	0	0	0	0	0	0	0	0	0	0	19	0	13	0	16	0	30	0	0	0	0	22	0	0	0	0	0	0	0	0	0	0	0	0	0	0	0	0	0	0	0	0	k__Bacteria; p__Gemmatimonadetes; c__S0134_terrestrial_group; o__uncultured_bacterium_c_S0134_terrestrial_group; f__uncultured_bacterium_c_S0134_terrestrial_group; g__uncultured_bacterium_c_S0134_terrestrial_group; s__uncultured_bacterium_c_S0134_terrestrial_group
OTU788	0	0	17	0	5	0	0	0	2	0	0	2	0	5	4	0	0	0	0	0	0	0	0	0	0	0	0	0	0	0	0	0	24	1	0	0	0	0	0	2	0	0	0	0	0	0	0	0	k__Bacteria; p__Proteobacteria; c__Gammaproteobacteria; o__Betaproteobacteriales; f__Burkholderiaceae; g__Tepidimonas; s__uncultured_bacterium_g_Tepidimonas
OTU7884	0	0	1	0	4	0	0	1	0	0	5	2	12	0	0	0	0	0	8	0	32	16	32	0	9	20	1	34	0	2	0	0	0	0	0	0	0	0	0	0	0	0	0	0	0	0	0	0	k__Bacteria; p__Actinobacteria; c__Actinobacteria; o__Frankiales; f__Sporichthyaceae; g__uncultured_bacterium_f_Sporichthyaceae; s__uncultured_bacterium_f_Sporichthyaceae
OTU789	0	0	0	0	0	0	0	2	0	0	1	8	0	2	1	0	0	0	0	0	0	0	0	11	10	0	0	29	0	24	0	0	0	0	3	5	0	0	0	0	0	0	0	2	0	0	0	0	k__Bacteria; p__Proteobacteria; c__Deltaproteobacteria; o__Myxococcales; f__bacteriap25; g__uncultured_bacterium_f_bacteriap25; s__uncultured_bacterium_f_bacteriap25
OTU79	0	0	1	0	0	0	0	0	0	0	0	0	0	1	11	0	0	0	0	0	0	25	0	12	616	1	1	0	0	0	0	0	0	0	0	1	0	0	0	4	0	0	0	0	0	0	0	0	k__Bacteria; p__Acidobacteria; c__Thermoanaerobaculia; o__Thermoanaerobaculales; f__Thermoanaerobaculaceae; g__Subgroup_10; s__uncultured_bacterium_g_Subgroup_10
OTU790	0	0	0	0	0	0	0	0	0	0	0	0	0	0	0	0	0	0	0	0	0	0	0	0	28	0	0	0	0	9	0	0	0	0	0	0	0	0	0	0	0	0	0	0	0	0	0	0	k__Bacteria; p__Proteobacteria; c__Deltaproteobacteria; o__Oligoflexales; f__0319-6G20; g__uncultured_bacterium_f_0319-6G20; s__uncultured_bacterium_f_0319-6G20
OTU791	0	0	0	0	0	0	0	0	0	0	0	0	0	0	4	0	12	0	0	0	0	0	0	0	0	0	2	0	24	0	0	0	0	0	0	0	0	0	0	0	0	0	0	0	0	0	0	0	k__Bacteria; p__Firmicutes; c__Clostridia; o__Clostridiales; f__Family_XIII; g__[Eubacterium]_nodatum_group; s__uncultured_bacterium_g_[Eubacterium]_nodatum_group
OTU792	2	0	0	0	0	0	0	1	0	0	0	0	0	0	0	0	1	0	0	0	0	0	0	33	0	0	0	34	0	0	0	0	0	0	0	0	0	0	0	0	0	0	0	1	0	0	0	0	k__Bacteria; p__Firmicutes; c__Clostridia; o__Clostridiales; f__Lachnospiraceae; g__Anaerosporobacter; s__uncultured_bacterium_g_Anaerosporobacter
OTU7926	13	0	1	0	0	0	20	1	3	3	1	2	0	0	0	4	0	0	0	0	2	0	0	0	0	0	2	0	0	0	0	0	0	0	1	0	17	2	1	0	0	0	0	0	1	0	0	0	k__Bacteria; p__Proteobacteria; c__Gammaproteobacteria; o__Pseudomonadales; f__Moraxellaceae; g__Acinetobacter; s__uncultured_bacterium_g_Acinetobacter
OTU7929	3	1	0	0	0	4	0	0	0	5	1	8	85	3	3	0	0	0	0	0	0	0	0	0	0	0	0	0	2	1	0	0	0	0	0	0	0	0	0	0	0	0	0	0	0	1	0	0	k__Bacteria; p__Actinobacteria; c__Acidimicrobiia; o__Microtrichales; f__Ilumatobacteraceae; g__Ilumatobacter; s__uncultured_bacterium_g_Ilumatobacter
OTU793	0	0	0	0	3	0	0	0	0	0	0	0	0	0	0	11	1	3	0	4	27	19	0	6	0	7	0	0	0	2	20	0	0	1	0	1	0	0	2	0	0	0	0	5	0	0	0	0	k__Bacteria; p__Bacteroidetes; c__Bacteroidia; o__Bacteroidales; f__Muribaculaceae; g__uncultured_bacterium_f_Muribaculaceae; s__uncultured_bacterium_f_Muribaculaceae
OTU794	0	0	0	0	0	0	0	0	0	0	0	0	0	0	0	0	0	0	0	0	49	0	18	8	0	0	0	0	0	0	0	0	0	0	0	0	0	0	0	0	0	0	0	0	0	0	0	0	k__Bacteria; p__Proteobacteria; c__Alphaproteobacteria; o__Rhodospirillales; f__Rhodopirillaceae; g__Defluviicoccus; s__uncultured_bacterium_g_Defluviicoccus
OTU795	0	0	0	0	0	0	0	0	0	0	0	1	0	0	0	0	0	6	0	0	19	0	0	45	0	18	0	0	0	5	0	0	0	0	0	0	0	0	0	0	0	0	0	0	1	0	0	0	k__Bacteria; p__Gemmatimonadetes; c__Longimicrobia; o__Longimicrobiales; f__Longimicrobiaceae; g__uncultured_bacterium_f_Longimicrobiaceae; s__uncultured_bacterium_f_Longimicrobiaceae
OTU796	0	0	0	0	0	0	0	0	5	1	0	0	0	0	0	0	0	0	0	0	0	0	19	22	0	0	0	0	0	0	0	27	0	0	1	0	0	0	0	0	0	0	0	0	0	0	0	0	k__Bacteria; p__Gemmatimonadetes; c__Longimicrobia; o__Longimicrobiales; f__Longimicrobiaceae; g__uncultured_bacterium_f_Longimicrobiaceae; s__uncultured_bacterium_f_Longimicrobiaceae
OTU797	15	0	18	0	2	2	0	0	3	0	2	7	12	0	1	0	0	5	0	0	23	7	14	7	5	0	0	7	0	0	23	43	4	2	0	4	6	4	8	1	0	0	0	6	0	0	0	8	k__Bacteria; p__Firmicutes; c__Clostridia; o__Clostridiales; f__Ruminococcaceae; g__Ruminococcaceae_UCG-013; s__uncultured_bacterium_g_Ruminococcaceae_UCG-013
OTU798	0	2	0	1	0	2	0	0	0	0	0	0	0	7	0	0	0	0	0	0	33	0	0	25	0	0	23	0	0	0	0	0	0	0	0	0	0	0	0	0	0	0	0	0	0	0	0	0	k__Bacteria; p__Firmicutes; c__Erysipelotrichia; o__Erysipelotrichales; f__Erysipelotrichaceae; g__Holdemanella; s__uncultured_bacterium_g_Holdemanella
OTU799	0	0	0	0	0	0	0	0	0	0	0	1	12	3	0	0	0	0	0	0	0	7	32	0	0	0	0	0	0	0	0	10	0	0	0	0	0	0	0	0	0	0	0	1	0	0	0	0	k__Bacteria; p__Proteobacteria; c__Deltaproteobacteria; o__Myxococcales; f__BIrii41; g__uncultured_bacterium_f_BIrii41; s__uncultured_bacterium_f_BIrii41
OTU7990	0	6	0	0	0	0	55	0	0	0	0	0	0	0	0	0	0	0	0	0	0	0	0	0	0	0	0	0	0	0	0	0	0	0	0	0	0	0	0	0	0	0	0	0	0	0	0	0	k__Bacteria; p__Bacteroidetes; c__Bacteroidia; o__Bacteroidales; f__Muribaculaceae; g__uncultured_bacterium_f_Muribaculaceae; s__uncultured_bacterium_f_Muribaculaceae
OTU8	265	236	633	409	564	522	119	655	616	318	441	142	417	694	239	551	284	98	126	49	352	64	221	199	25	161	124	231	108	65	281	243	673	429	476	550	618	328	301	234	456	568	605	433	314	193	218	268	k__Bacteria; p__Proteobacteria; c__Alphaproteobacteria; o__Rhizobiales; f__Rhizobiaceae; g__Ochrobactrum; s__Ochrobactrum_pituitosum
OTU80	1	0	0	6	0	5	0	0	0	0	0	0	0	0	0	0	23	5	0	0	112	24	0	47	31	69	52	17	28	50	37	50	8	0	13	11	0	1	1	1	0	0	0	0	0	1	0	0	k__Bacteria; p__Proteobacteria; c__Alphaproteobacteria; o__Tistrellales; f__Geminicoccaceae; g__uncultured_bacterium_f_Geminicoccaceae; s__uncultured_bacterium_f_Geminicoccaceae
OTU800	1	1	0	4	10	2	0	6	2	4	2	16	0	2	39	32	0	0	0	0	0	0	0	0	0	0	0	0	0	0	0	0	21	2	23	24	1	2	5	0	4	7	4	3	4	4	8	47	k__Bacteria; p__Chloroflexi; c__Gitt-GS-136; o__uncultured_bacterium_c_Gitt-GS-136; f__uncultured_bacterium_c_Gitt-GS-136; g__uncultured_bacterium_c_Gitt-GS-136; s__uncultured_bacterium_c_Gitt-GS-136
OTU801	1	0	0	0	0	6	1	0	0	0	0	0	0	20	1	0	0	26	20	0	0	11	0	0	0	0	0	0	0	0	40	0	0	2	4	4	0	0	0	0	5	0	5	1	1	0	2	0	k__Bacteria; p__Proteobacteria; c__Alphaproteobacteria; o__Rhizobiales; f__Rhizobiaceae; g__Aureimonas; s__uncultured_bacterium_g_Aureimonas
OTU802	0	0	0	0	0	0	0	0	0	0	0	0	0	0	0	0	0	0	0	0	0	0	0	0	68	0	9	0	0	0	0	0	0	0	0	0	0	0	0	0	0	0	1	0	0	0	0	0	k__Bacteria; p__Proteobacteria; c__Gammaproteobacteria; o__Oceanospirillales; f__Pseudohongiellaceae; g__BIyi10; s__uncultured_bacterium_g_BIyi10
OTU803	0	0	0	0	0	0	0	0	0	0	0	0	0	0	0	0	0	7	0	0	0	0	0	0	5	0	7	0	0	0	6	18	0	0	0	0	0	0	0	0	0	0	0	0	0	0	0	0	k__Bacteria; p__Acidobacteria; c__Holophagae; o__Subgroup_7; f__uncultured_bacterium_o_Subgroup_7; g__uncultured_bacterium_o_Subgroup_7; s__uncultured_bacterium_o_Subgroup_7
OTU805	1	0	0	55	49	0	0	1	0	0	0	0	0	0	0	0	0	6	0	0	0	0	0	21	1	6	3	0	0	5	0	0	0	2	0	0	0	0	0	0	1	0	0	0	0	0	0	0	k__Bacteria; p__Proteobacteria; c__Deltaproteobacteria; o__NB1-j; f__uncultured_bacterium_o_NB1-j; g__uncultured_bacterium_o_NB1-j; s__uncultured_bacterium_o_NB1-j
OTU806	0	0	0	0	0	1	0	0	0	1	1	2	0	0	1	0	21	0	0	0	0	49	0	0	34	3	7	0	29	2	0	0	0	0	0	0	0	0	0	0	0	0	0	1	1	0	0	0	k__Bacteria; p__Actinobacteria; c__Actinobacteria; o__Propionibacteriales; f__Nocardioidaceae; g__Nocardioides; s__uncultured_bacterium_g_Nocardioides
OTU807	0	45	0	0	0	0	66	0	0	1	1	2	0	0	0	0	0	0	0	0	0	0	0	0	0	0	0	0	0	0	0	0	0	0	0	0	0	1	0	0	0	0	0	3	1	0	0	0	k__Bacteria; p__Firmicutes; c__Clostridia; o__Clostridiales; f__Lachnospiraceae; g__uncultured_bacterium_f_Lachnospiraceae; s__uncultured_bacterium_f_Lachnospiraceae
OTU809	3	0	3	3	3	3	10	3	5	19	6	6	3	4	13	3	0	0	0	0	0	0	0	0	0	0	0	0	0	0	16	0	8	0	4	0	1	0	1	0	5	0	1	4	3	3	1	0	k__Bacteria; p__Proteobacteria; c__Gammaproteobacteria; o__Betaproteobacteriales; f__Burkholderiaceae; g__Polynucleobacter; s__uncultured_bacterium_g_Polynucleobacter
OTU81	0	0	1	6	2	0	0	0	2	23	19	25	686	23	14	10	0	0	0	0	0	0	0	0	0	0	0	0	0	0	0	2	1	0	0	3	6	0	0	0	1	0	0	0	0	0	0	0	k__Bacteria; p__Acidobacteria; c__Blastocatellia_Subgroup_4; o__Blastocatellales; f__Blastocatellaceae; g__JGI_0001001-H03; s__uncultured_bacterium_g_JGI_0001001-H03
OTU810	0	1	0	3	0	2	1	18	3	0	0	0	13	0	0	0	0	0	0	0	0	0	0	0	4	0	0	0	0	0	0	0	0	1	4	4	0	0	0	0	0	1	0	0	0	1	0	0	k__Bacteria; p__Firmicutes; c__Clostridia; o__Clostridiales; f__Family_XI; g__Ezakiella; s__uncultured_bacterium_g_Ezakiella
OTU811	1	0	11	0	0	0	0	0	0	0	0	0	0	0	0	0	0	2	0	0	0	0	0	0	0	0	0	0	15	0	0	0	1	12	6	4	2	6	5	5	2	1	1	4	0	0	4	0	k__Bacteria; p__Proteobacteria; c__Gammaproteobacteria; o__Betaproteobacteriales; f__Neisseriaceae; g__uncultured_bacterium_f_Neisseriaceae; s__uncultured_bacterium_f_Neisseriaceae
OTU813	2	0	0	0	0	0	0	0	0	0	0	0	0	0	0	0	6	0	0	0	0	29	0	0	2	0	0	0	56	0	0	32	0	0	0	0	0	0	0	0	0	2	0	0	0	0	0	0	k__Bacteria; p__Proteobacteria; c__Deltaproteobacteria; o__Syntrophobacterales; f__Syntrophaceae; g__Smithella; s__uncultured_bacterium_g_Smithella
OTU815	0	0	0	0	0	0	0	0	0	0	0	0	0	0	0	0	0	0	0	0	0	0	0	0	0	0	1	35	0	0	0	0	0	0	0	0	0	0	0	0	0	0	0	0	0	0	0	0	k__Bacteria; p__Gemmatimonadetes; c__S0134_terrestrial_group; o__uncultured_bacterium_c_S0134_terrestrial_group; f__uncultured_bacterium_c_S0134_terrestrial_group; g__uncultured_bacterium_c_S0134_terrestrial_group; s__uncultured_bacterium_c_S0134_terrestrial_group
OTU816	0	0	0	0	0	0	0	0	0	0	0	0	0	0	1	0	0	0	0	0	41	0	0	0	27	0	0	0	0	0	0	5	0	0	0	1	0	0	0	1	0	0	0	0	0	0	0	0	k__Bacteria; p__Proteobacteria; c__Deltaproteobacteria; o__Myxococcales; f__Haliangiaceae; g__Haliangium; s__uncultured_bacterium_g_Haliangium
OTU819	2	1	3	3	4	1	0	2	0	4	1	4	2	6	13	3	0	0	0	0	0	0	0	0	0	0	0	13	0	16	0	0	0	1	3	0	0	0	2	0	4	0	0	0	0	2	0	0	k__Bacteria; p__Gemmatimonadetes; c__Gemmatimonadetes; o__Gemmatimonadales; f__Gemmatimonadaceae; g__uncultured_bacterium_f_Gemmatimonadaceae; s__uncultured_bacterium_f_Gemmatimonadaceae
OTU82	0	0	0	0	4	12	2	2	0	19	4	7	2	0	10	0	43	18	57	14	50	61	35	109	150	130	28	97	538	59	17	290	8	1	4	4	0	5	5	1	0	17	1	3	1	0	1	1	k__Bacteria; p__Actinobacteria; c__Thermoleophilia; o__Solirubrobacterales; f__67-14; g__uncultured_bacterium_f_67-14; s__uncultured_bacterium_f_67-14
OTU820	0	0	1	0	8	3	0	3	0	3	2	3	0	8	7	2	0	0	0	0	0	0	0	0	0	0	0	0	0	0	0	0	1	1	2	5	14	4	1	1	4	12	1	1	1	0	4	10	k__Bacteria; p__Actinobacteria; c__Rubrobacteria; o__Rubrobacterales; f__Rubrobacteriaceae; g__Rubrobacter; s__uncultured_bacterium_g_Rubrobacter
OTU821	0	9	0	1	2	2	1	2	1	1	1	3	0	1	0	3	24	0	0	5	0	0	0	0	0	0	8	0	0	0	28	31	2	0	0	0	0	0	0	1	2	0	0	3	0	1	0	2	k__Bacteria; p__Proteobacteria; c__Alphaproteobacteria; o__Sphingomonadales; f__Sphingomonadaceae; g__Erythrobacter; s__uncultured_bacterium_g_Erythrobacter
OTU822	0	0	0	0	0	0	0	0	0	0	0	0	0	0	0	0	0	0	0	0	0	0	0	0	22	0	0	0	0	19	0	0	0	0	0	0	0	0	0	0	0	0	0	0	0	0	1	0	k__Bacteria; p__Proteobacteria; c__Gammaproteobacteria; o__R7C24; f__uncultured_bacterium_o_R7C24; g__uncultured_bacterium_o_R7C24; s__uncultured_bacterium_o_R7C24
OTU823	0	0	0	0	0	0	0	0	0	0	0	2	0	0	0	0	0	0	0	0	0	0	0	0	0	53	0	0	0	7	0	0	0	0	0	0	0	0	0	0	0	0	0	0	0	0	0	0	k__Bacteria; p__Proteobacteria; c__Deltaproteobacteria; o__Bdellovibrionales; f__Bdellovibrionaceae; g__OM27_clade; s__uncultured_bacterium_g_OM27_clade
OTU824	0	0	15	0	14	0	0	0	0	1	0	9	0	14	18	0	17	0	0	5	12	3	16	53	0	34	0	0	0	0	14	0	0	0	4	2	17	1	0	0	0	0	0	0	1	0	0	0	k__Bacteria; p__Proteobacteria; c__Alphaproteobacteria; o__Rhizobiales; f__Beijerinckiaceae; g__Microvirga; s__uncultured_bacterium_g_Microvirga
OTU825	71	20	0	2	2	3	0	0	0	2	4	4	0	13	4	0	0	14	0	0	0	0	33	0	0	12	0	0	2	0	0	4	5	1	2	4	1	2	4	0	1	0	0	1	0	0	0	0	k__Bacteria; p__Firmicutes; c__Clostridia; o__Clostridiales; f__Ruminococcaceae; g__Ruminococcaceae_UCG-014; s__uncultured_bacterium_g_Ruminococcaceae_UCG-014
OTU826	6	0	17	11	10	6	0	3	1	6	3	2	11	18	3	15	2	0	0	1	0	0	0	0	0	1	0	8	0	0	0	0	7	12	2	20	47	5	2	5	3	4	3	7	5	2	0	3	k__Bacteria; p__Proteobacteria; c__Gammaproteobacteria; o__Enterobacteriales; f__Enterobacteriaceae; g__Pantoea; s__uncultured_bacterium_g_Pantoea
OTU827	0	0	0	0	2	0	0	0	0	1	12	2	0	10	8	0	0	16	0	0	0	0	23	0	2	6	0	0	8	0	11	4	1	0	0	0	0	1	0	0	1	0	0	1	0	0	2	0	k__Bacteria; p__Bacteroidetes; c__Bacteroidia; o__Flavobacteriales; f__Flavobacteriaceae; g__Flavirhabdus; s__uncultured_bacterium_g_Flavirhabdus
OTU8287	0	0	0	0	5	4	0	0	4	0	2	64	0	4	13	19	0	1	0	0	0	1	0	0	0	0	0	0	0	0	0	0	1	1	0	1	0	4	9	0	0	0	1	0	0	1	1	0	k__Bacteria; p__Chloroflexi; c__KD4-96; o__uncultured_bacterium_c_KD4-96; f__uncultured_bacterium_c_KD4-96; g__uncultured_bacterium_c_KD4-96; s__uncultured_bacterium_c_KD4-96
OTU83	6	25	15	33	13	1	3	9	12	54	154	8	2	79	204	3	23	13	0	36	63	34	42	56	19	17	18	53	52	10	349	173	14	6	14	12	7	5	3	3	0	3	4	12	3	0	13	1	k__Bacteria; p__Proteobacteria; c__Alphaproteobacteria; o__Rhodobacterales; f__Rhodobacteraceae; g__Ruegeria; s__uncultured_bacterium_g_Ruegeria
OTU830	1	3	0	5	0	0	1	0	5	6	5	4	1	2	0	19	1	8	9	3	26	20	29	57	4	0	9	0	4	7	9	0	0	2	2	2	0	0	0	8	2	0	4	4	2	0	2	1	k__Bacteria; p__Firmicutes; c__Clostridia; o__Clostridiales; f__Lachnospiraceae; g__Lachnospiraceae_NK4A136_group; s__uncultured_bacterium_g_Lachnospiraceae_NK4A136_group
OTU831	0	0	0	0	0	0	0	0	0	1	0	3	0	0	0	0	0	0	9	0	0	0	0	0	3	8	0	0	0	1	0	14	0	0	0	0	0	0	0	0	3	1	0	0	0	0	0	0	k__Bacteria; p__Firmicutes; c__Clostridia; o__Clostridiales; f__Lachnospiraceae; g__Coprococcus_1; s__uncultured_bacterium_g_Coprococcus_1
OTU832	0	25	1	1	0	0	15	0	0	1	2	0	0	1	0	0	0	0	0	0	0	0	0	0	0	0	0	0	0	0	0	0	0	0	0	0	0	0	0	0	0	0	0	8	3	3	0	0	k__Bacteria; p__Proteobacteria; c__Alphaproteobacteria; o__Rhizobiales; f__A0839; g__uncultured_bacterium_f_A0839; s__uncultured_bacterium_f_A0839
OTU833	0	0	0	0	0	0	0	0	0	0	0	0	0	0	0	0	0	0	0	0	0	0	0	0	22	26	0	0	0	0	0	0	0	0	0	0	0	0	0	0	0	0	0	0	0	0	0	0	k__Bacteria; p__Proteobacteria; c__Gammaproteobacteria; o__Betaproteobacteriales; f__Nitrosomonadaceae; g__mle1-7; s__uncultured_bacterium_g_mle1-7
OTU834	0	1	0	1	0	0	0	4	0	6	1	3	1	3	3	1	0	0	0	0	0	0	0	0	3	0	0	18	0	0	0	0	2	1	3	3	0	1	1	0	0	0	1	0	0	0	0	2	k__Bacteria; p__Gemmatimonadetes; c__Gemmatimonadetes; o__Gemmatimonadales; f__Gemmatimonadaceae; g__uncultured_bacterium_f_Gemmatimonadaceae; s__uncultured_bacterium_f_Gemmatimonadaceae
OTU835	0	4	0	0	0	0	0	0	1	1	0	1	0	0	1	0	0	0	0	0	0	0	0	0	0	0	0	45	0	0	0	0	0	0	1	0	0	2	1	1	0	0	0	0	0	0	2	0	k__Bacteria; p__Proteobacteria; c__Gammaproteobacteria; o__Cellvibrionales; f__Cellvibrionaceae; g__Cellvibrio; s__uncultured_bacterium_g_Cellvibrio
OTU8361	0	0	0	2	0	6	0	0	4	0	6	1	0	0	0	0	0	0	0	0	0	0	0	0	0	0	0	0	0	0	0	0	10	6	0	0	0	0	0	0	1	5	1	5	4	1	2	0	k__Bacteria; p__Proteobacteria; c__Alphaproteobacteria; o__Rhodobacterales; f__Rhodobacteraceae; g__Amaricoccus; s__uncultured_bacterium_g_Amaricoccus
OTU837	3	1	15	1	1	0	2	0	1	1	3	20	6	1	4	2	0	0	0	0	0	0	0	0	0	0	0	0	0	0	0	0	1	0	17	6	8	6	13	11	4	3	2	0	1	0	1	0	k__Bacteria; p__Actinobacteria; c__MB-A2-108; o__uncultured_bacterium_c_MB-A2-108; f__uncultured_bacterium_c_MB-A2-108; g__uncultured_bacterium_c_MB-A2-108; s__uncultured_bacterium_c_MB-A2-108
OTU838	0	0	3	2	0	1	28	0	0	2	5	0	0	0	1	0	1	0	0	5	0	18	0	3	0	1	0	0	0	0	0	0	0	0	2	1	1	1	3	0	0	0	2	0	0	1	1	0	k__Bacteria; p__Bacteroidetes; c__Bacteroidia; o__Bacteroidales; f__Muribaculaceae; g__uncultured_bacterium_f_Muribaculaceae; s__uncultured_bacterium_f_Muribaculaceae
OTU839	0	0	0	0	0	0	0	0	0	0	0	0	0	0	0	2	11	3	0	0	0	19	0	0	0	0	4	0	0	0	0	0	0	0	0	0	0	0	0	0	0	0	0	0	1	1	0	0	k__Bacteria; p__Bacteroidetes; c__Bacteroidia; o__Bacteroidales; f__Muribaculaceae; g__uncultured_bacterium_f_Muribaculaceae; s__uncultured_bacterium_f_Muribaculaceae
OTU84	0	0	0	0	0	0	0	0	5	0	1	2	1	0	24	6	323	57	0	15	63	14	7	149	61	177	9	455	167	24	14	68	1	0	39	24	0	12	15	1	1	0	10	1	1	0	0	0	k__Bacteria; p__Proteobacteria; c__Alphaproteobacteria; o__Tistrellales; f__Geminicoccaceae; g__uncultured_bacterium_f_Geminicoccaceae; s__uncultured_bacterium_f_Geminicoccaceae
OTU840	1	0	0	3	12	0	5	3	1	1	0	2	6	9	16	5	0	0	0	0	0	0	0	0	0	0	0	0	0	0	6	0	0	0	0	1	3	0	9	3	0	0	0	2	7	7	4	1	k__Bacteria; p__Proteobacteria; c__Alphaproteobacteria; o__Rhodobacterales; f__Rhodobacteraceae; g__Ketogulonicigenium; s__uncultured_bacterium_g_Ketogulonicigenium
OTU841	0	0	0	5	5	0	0	3	0	0	0	13	0	0	0	0	1	11	0	5	0	0	0	0	0	0	0	0	25	0	0	32	0	4	0	0	0	0	0	0	0	0	0	0	0	0	0	2	k__Bacteria; p__Firmicutes; c__Clostridia; o__Clostridiales; f__Lachnospiraceae; g__Blautia; s__uncultured_bacterium_g_Blautia
OTU842	0	0	0	0	0	0	0	0	0	7	0	1	0	1	0	0	0	0	0	0	18	0	26	0	30	0	0	0	5	31	22	0	0	0	0	0	0	0	0	0	0	0	0	0	0	1	0	5	k__Bacteria; p__Proteobacteria; c__Gammaproteobacteria; o__Betaproteobacteriales; f__SC-I-84; g__uncultured_bacterium_f_SC-I-84; s__uncultured_bacterium_f_SC-I-84
OTU843	0	0	1	0	0	0	1	0	0	0	2	2	0	0	0	0	1	23	0	0	0	0	13	0	9	51	0	0	21	1	0	0	0	0	1	3	4	0	0	0	0	0	0	0	0	0	0	0	k__Bacteria; p__Proteobacteria; c__Deltaproteobacteria; o__Myxococcales; f__Haliangiaceae; g__Haliangium; s__uncultured_bacterium_g_Haliangium
OTU8456	5	0	0	1	1	7	2	2	36	4	4	2	19	7	7	1	0	0	0	0	0	0	0	73	0	19	3	4	0	0	11	0	31	88	15	23	42	103	107	44	330	50	39	46	371	465	73	23	k__Bacteria; p__Proteobacteria; c__Gammaproteobacteria; o__Pseudomonadales; f__Pseudomonadaceae; g__Pseudomonas; s__Pseudomonas_sp._S12011b
OTU846	0	0	0	0	0	0	0	0	0	0	0	0	0	0	0	0	0	0	0	0	0	0	0	0	0	0	0	0	11	21	20	0	0	0	2	1	0	0	0	0	0	0	0	0	0	0	0	0	k__Bacteria; p__Entotheonellaeota; c__Entotheonellia; o__Entotheonellales; f__Entotheonellaceae; g__uncultured_bacterium_f_Entotheonellaceae; s__uncultured_bacterium_f_Entotheonellaceae
OTU848	0	0	0	0	0	4	0	0	0	0	0	0	0	0	0	0	0	6	0	0	6	0	5	0	0	0	0	0	0	0	0	0	7	0	0	2	1	0	0	0	0	0	8	0	0	0	0	0	k__Bacteria; p__Bacteroidetes; c__Bacteroidia; o__Bacteroidales; f__Muribaculaceae; g__uncultured_bacterium_f_Muribaculaceae; s__uncultured_bacterium_f_Muribaculaceae
OTU849	3	0	0	0	0	0	0	0	1	1	0	2	11	14	45	0	0	0	0	0	0	0	12	0	0	0	0	0	0	0	10	0	0	0	0	0	0	0	0	0	5	0	0	0	1	1	0	0	k__Bacteria; p__Firmicutes; c__Clostridia; o__Clostridiales; f__Ruminococcaceae; g__Subdoligranulum; s__uncultured_bacterium_g_Subdoligranulum
OTU85	224	111	748	357	397	298	29	644	194	674	276	83	384	563	929	584	69	6	5	9	18	69	31	24	1	67	12	15	18	97	35	43	421	142	303	328	441	150	121	249	353	211	349	255	92	55	189	163	k__Bacteria; p__Proteobacteria; c__Gammaproteobacteria; o__Enterobacteriales; f__Enterobacteriaceae; g__Citrobacter; s__uncultured_bacterium_g_Citrobacter
OTU850	0	0	0	0	2	0	0	4	1	6	0	1	4	5	0	0	0	15	0	4	0	0	4	1	2	20	0	29	19	1	10	14	12	0	0	3	0	0	0	1	0	0	0	0	0	2	1	0	k__Bacteria; p__Bacteroidetes; c__Bacteroidia; o__Bacteroidales; f__Muribaculaceae; g__uncultured_bacterium_f_Muribaculaceae; s__uncultured_bacterium_f_Muribaculaceae
OTU851	0	0	0	0	2	0	0	0	0	0	0	0	0	0	12	0	0	2	1	0	0	0	7	0	0	0	0	24	0	0	9	23	1	0	0	1	7	0	3	0	0	1	2	0	0	1	0	7	k__Bacteria; p__Bacteroidetes; c__Bacteroidia; o__Bacteroidales; f__Muribaculaceae; g__uncultured_bacterium_f_Muribaculaceae; s__uncultured_bacterium_f_Muribaculaceae
OTU8523	14	1	0	1	1	0	1	1	1	0	1	0	0	1	1	3	1	0	12	0	0	8	0	0	0	0	0	0	0	0	0	0	0	0	0	0	0	0	2	0	0	0	1	3	4	0	0	0	k__Bacteria; p__Proteobacteria; c__Gammaproteobacteria; o__Pseudomonadales; f__Pseudomonadaceae; g__Pseudomonas; s__uncultured_bacterium_g_Pseudomonas
OTU853	0	0	0	1	0	1	0	4	0	2	1	3	0	0	1	0	0	0	0	5	20	0	0	0	10	15	21	10	27	1	0	0	0	0	4	0	0	1	0	15	0	0	0	0	0	0	0	0	k__Bacteria; p__Actinobacteria; c__Acidimicrobiia; o__Microtrichales; f__uncultured_bacterium_o_Microtrichales; g__uncultured_bacterium_o_Microtrichales; s__uncultured_bacterium_o_Microtrichales
OTU856	0	0	0	0	0	0	0	0	0	0	0	0	0	0	0	0	0	0	0	0	0	0	11	0	0	0	0	44	0	0	0	0	0	0	0	0	0	0	0	0	0	0	0	0	0	0	0	0	k__Bacteria; p__Proteobacteria; c__Alphaproteobacteria; o__uncultured_bacterium_c_Alphaproteobacteria; f__uncultured_bacterium_c_Alphaproteobacteria; g__uncultured_bacterium_c_Alphaproteobacteria; s__uncultured_bacterium_c_Alphaproteobacteria
OTU857	0	0	0	0	0	0	0	0	0	0	0	0	0	0	15	0	0	0	0	10	0	11	0	0	0	0	0	0	0	0	8	20	0	0	0	0	0	0	0	0	0	0	0	0	0	0	0	0	k__Bacteria; p__Bacteroidetes; c__Bacteroidia; o__Flavobacteriales; f__Flavobacteriaceae; g__Actibacter; s__uncultured_bacterium_g_Actibacter
OTU858	2	0	0	49	18	0	2	0	0	0	0	0	0	0	0	0	0	0	0	0	0	0	0	0	0	0	0	0	0	0	0	0	0	4	0	0	0	0	1	0	0	0	0	0	0	0	0	0	k__Bacteria; p__Firmicutes; c__Bacilli; o__Bacillales; f__Paenibacillaceae; g__Aneurinibacillus; s__uncultured_bacterium_g_Aneurinibacillus
OTU859	0	0	0	0	0	0	0	0	0	1	1	0	0	0	0	0	0	0	0	0	0	47	0	0	0	0	0	0	0	0	0	0	0	0	0	0	0	0	0	0	0	0	0	0	0	0	0	0	k__Bacteria; p__Proteobacteria; c__Gammaproteobacteria; o__Betaproteobacteriales; f__Burkholderiaceae; g__Paenalcaligenes; s__uncultured_bacterium_g_Paenalcaligenes
OTU86	1	0	14	0	0	0	5	1	1	8	1	3	1	4	2	117	132	0	0	0	0	0	27	18	0	0	172	0	0	4	0	0	0	1	4	0	0	0	0	1	0	0	0	0	0	0	0	1	k__Bacteria; p__Proteobacteria; c__Gammaproteobacteria; o__Betaproteobacteriales; f__Burkholderiaceae; g__Alicycliphilus; s__uncultured_bacterium_g_Alicycliphilus
OTU860	0	0	0	0	0	0	0	0	0	0	0	0	0	0	0	0	0	0	0	0	0	48	0	0	0	0	0	0	0	0	0	0	0	0	0	0	0	0	0	0	0	0	0	0	0	0	0	0	k__Bacteria; p__Firmicutes; c__Clostridia; o__Clostridiales; f__Lachnospiraceae; g__uncultured_bacterium_f_Lachnospiraceae; s__uncultured_bacterium_f_Lachnospiraceae
OTU861	0	0	0	0	0	0	0	0	0	0	1	3	0	0	0	0	0	0	0	0	0	0	14	30	1	33	12	0	0	0	0	1	0	0	0	0	0	0	0	0	0	0	0	0	0	0	0	0	k__Bacteria; p__Proteobacteria; c__Deltaproteobacteria; o__Myxococcales; f__Haliangiaceae; g__Haliangium; s__uncultured_bacterium_g_Haliangium
OTU863	0	0	0	0	0	0	0	0	1	0	0	0	0	0	0	0	0	0	0	0	0	0	0	42	0	0	0	0	0	0	0	0	0	0	0	0	0	0	4	0	0	0	0	1	0	0	0	0	k__Bacteria; p__Firmicutes; c__Clostridia; o__Clostridiales; f__Lachnospiraceae; g__uncultured_bacterium_f_Lachnospiraceae; s__uncultured_bacterium_f_Lachnospiraceae
OTU864	0	0	0	0	2	1	6	10	0	5	17	9	20	18	21	1	0	0	0	0	0	0	0	0	0	0	0	0	0	0	0	0	1	1	0	1	0	0	2	1	1	0	0	5	6	3	2	0	k__Bacteria; p__Acidobacteria; c__Blastocatellia_Subgroup_4; o__Blastocatellales; f__Blastocatellaceae; g__uncultured_bacterium_f_Blastocatellaceae; s__uncultured_bacterium_f_Blastocatellaceae
OTU866	0	0	0	0	0	0	0	0	0	0	0	0	0	0	0	0	0	9	0	0	0	0	0	0	6	0	19	0	0	7	0	0	0	0	0	0	0	0	0	0	0	0	0	0	0	0	0	0	k__Bacteria; p__Gemmatimonadetes; c__S0134_terrestrial_group; o__uncultured_bacterium_c_S0134_terrestrial_group; f__uncultured_bacterium_c_S0134_terrestrial_group; g__uncultured_bacterium_c_S0134_terrestrial_group; s__uncultured_bacterium_c_S0134_terrestrial_group
OTU867	0	0	0	0	2	0	0	0	0	1	2	1	0	1	0	10	0	0	0	0	0	0	0	0	0	0	7	0	0	1	129	6	0	0	7	0	0	0	0	0	0	0	0	0	0	0	0	0	k__Bacteria; p__Proteobacteria; c__Alphaproteobacteria; o__Rickettsiales; f__Anaplasmataceae; g__Wolbachia; s__uncultured_bacterium_g_Wolbachia
OTU868	0	0	0	0	0	7	0	0	0	0	0	0	0	14	0	0	0	0	0	0	0	0	0	0	0	0	0	31	0	0	0	0	0	0	0	0	0	0	0	0	0	0	0	0	1	0	0	0	k__Bacteria; p__Proteobacteria; c__Gammaproteobacteria; o__Xanthomonadales; f__Xanthomonadaceae; g__Pseudoxanthomonas; s__uncultured_bacterium_g_Pseudoxanthomonas
OTU869	0	0	0	0	1	0	0	0	0	0	0	0	0	0	1	0	43	0	0	0	0	0	0	0	0	0	0	0	1	0	0	0	0	0	0	0	0	0	0	0	0	0	0	0	0	0	0	0	k__Bacteria; p__Firmicutes; c__Clostridia; o__Clostridiales; f__Family_XI; g__Sedimentibacter; s__uncultured_bacterium_g_Sedimentibacter
OTU87	0	0	1	0	0	0	0	0	0	0	1	0	10	0	0	0	0	0	0	0	0	0	0	0	0	0	0	0	0	0	0	0	0	0	2	0	0	0	0	0	10	10	411	12	8	3	2	3	k__Bacteria; p__Proteobacteria; c__Gammaproteobacteria; o__Betaproteobacteriales; f__Burkholderiaceae; g__Noviherbaspirillum; s__uncultured_bacterium_g_Noviherbaspirillum
OTU870	62	0	2	0	1	0	1	0	0	8	1	0	0	0	0	0	0	0	0	0	0	0	0	0	0	0	0	0	0	0	0	0	0	0	0	0	0	0	0	0	0	0	0	0	0	0	0	0	k__Bacteria; p__Firmicutes; c__Clostridia; o__Clostridiales; f__Christensenellaceae; g__Christensenellaceae_R-7_group; s__uncultured_bacterium_g_Christensenellaceae_R-7_group
OTU871	66	0	0	1	2	0	1	0	0	0	0	0	0	0	0	0	0	0	0	0	0	0	0	0	0	0	0	0	0	0	0	0	0	0	0	0	0	0	0	0	1	0	0	0	0	0	0	0	k__Bacteria; p__Bacteroidetes; c__Bacteroidia; o__Bacteroidales; f__Prevotellaceae; g__Prevotellaceae_UCG-004; s__uncultured_bacterium_g_Prevotellaceae_UCG-004
OTU872	15	29	1	3	0	0	32	1	7	4	0	3	1	4	4	1	0	0	0	0	17	0	0	0	0	0	0	0	0	0	0	0	12	0	1	0	0	2	0	2	14	1	8	2	0	3	0	1	k__Bacteria; p__Firmicutes; c__Clostridia; o__Clostridiales; f__Ruminococcaceae; g__Faecalibacterium; s__uncultured_bacterium_g_Faecalibacterium
OTU8725	31	10	0	1	1	0	11	1	0	0	0	3	0	0	14	1	0	0	0	0	0	0	0	0	0	0	0	0	0	1	0	0	0	0	22	10	0	0	1	0	0	0	4	0	1	0	0	0	k__Bacteria; p__Firmicutes; c__Clostridia; o__Clostridiales; f__Ruminococcaceae; g__Ruminococcaceae_UCG-005; s__uncultured_bacterium_g_Ruminococcaceae_UCG-005
OTU875	26	7	4	17	3	2	18	5	1	4	10	7	6	4	9	1	0	0	6	12	0	12	0	0	0	11	0	0	0	0	28	13	12	2	12	14	27	11	8	1	3	3	4	4	5	2	6	3	k__Bacteria; p__Proteobacteria; c__Gammaproteobacteria; o__Aeromonadales; f__Aeromonadaceae; g__Aeromonas; s__Aeromonas_veronii
OTU876	0	0	0	0	1	0	0	0	0	0	0	1	0	0	0	0	0	0	0	0	0	26	0	23	0	0	0	0	8	9	0	0	9	0	0	7	17	0	1	0	0	0	0	0	0	1	0	0	k__Bacteria; p__Acidobacteria; c__Acidobacteriia; o__Solibacterales; f__Solibacteraceae_Subgroup_3; g__Bryobacter; s__uncultured_bacterium_g_Bryobacter
OTU877	3	3	0	7	24	0	2	3	4	25	4	7	9	14	60	2	0	0	0	0	0	0	0	0	0	0	0	0	0	0	1	11	4	0	2	11	8	3	4	4	6	3	1	13	13	3	2	8	k__Bacteria; p__Proteobacteria; c__Gammaproteobacteria; o__Vibrionales; f__Vibrionaceae; g__Vibrio; s__uncultured_bacterium_g_Vibrio
OTU878	0	29	0	0	0	0	31	0	1	0	0	11	0	2	0	0	0	0	0	0	0	0	0	0	0	0	0	0	0	0	0	12	0	0	3	0	0	20	21	0	2	0	0	0	2	0	0	0	k__Bacteria; p__Firmicutes; c__Clostridia; o__Clostridiales; f__Ruminococcaceae; g__Ruminiclostridium_9; s__uncultured_bacterium_g_Ruminiclostridium_9
OTU88	51	6	340	31	34	1	2	14	0	7	3	1	10	16	75	59	7	2	0	0	13	0	0	0	0	0	0	0	0	0	0	0	35	12	3	3	15	3	3	15	20	21	42	15	10	7	24	38	k__Bacteria; p__Bacteroidetes; c__Bacteroidia; o__Bacteroidales; f__Tannerellaceae; g__Parabacteroides; s__uncultured_bacterium_g_Parabacteroides
OTU881	0	0	0	1	1	0	0	0	0	0	0	0	0	0	1	0	0	0	0	0	0	0	0	0	5	8	41	0	0	3	0	0	0	0	0	0	0	0	0	0	0	0	0	0	0	0	0	0	k__Bacteria; p__Actinobacteria; c__Thermoleophilia; o__Solirubrobacterales; f__Solirubrobacteraceae; g__uncultured_bacterium_f_Solirubrobacteraceae; s__uncultured_bacterium_f_Solirubrobacteraceae
OTU882	0	0	0	1	0	0	0	3	2	1	5	3	1	0	26	0	18	0	11	0	0	0	37	1	15	15	1	0	1	3	0	0	0	0	0	2	3	0	3	1	0	0	0	0	2	1	0	0	k__Bacteria; p__Proteobacteria; c__Alphaproteobacteria; o__Rhizobiales; f__Xanthobacteraceae; g__Rhodoplanes; s__uncultured_bacterium_g_Rhodoplanes
OTU884	0	0	0	0	0	0	0	0	0	0	0	0	0	0	0	0	0	7	0	0	0	16	0	0	0	10	12	0	0	0	0	0	0	0	0	0	0	0	0	0	4	0	0	0	0	0	0	0	k__Bacteria; p__Proteobacteria; c__Alphaproteobacteria; o__Acetobacterales; f__Acetobacteraceae; g__Roseomonas; s__Roseomonas_sp._Sr43
OTU886	0	8	0	0	0	0	0	0	0	0	1	2	0	0	0	0	0	0	0	0	23	0	0	0	2	0	0	0	40	0	0	0	0	0	0	0	0	0	0	0	0	0	0	0	0	0	0	0	k__Bacteria; p__Proteobacteria; c__Alphaproteobacteria; o__Elsterales; f__uncultured_bacterium_o_Elsterales; g__uncultured_bacterium_o_Elsterales; s__uncultured_bacterium_o_Elsterales
OTU8861	0	0	0	4	0	0	0	0	3	0	0	0	0	54	2	0	0	0	0	0	1	0	0	0	0	0	0	0	0	0	0	0	0	3	0	2	0	0	0	0	0	0	0	1	0	0	0	0	k__Bacteria; p__Proteobacteria; c__Alphaproteobacteria; o__Rhodobacterales; f__Rhodobacteraceae; g__Paracoccus; s__Paracoccus_sp._MSSRF_DN128
OTU887	0	3	20	5	0	0	0	0	10	4	1	3	96	0	33	4	0	0	0	0	18	4	0	0	0	8	0	0	0	10	23	0	9	0	1	0	1	0	0	8	0	0	0	0	0	0	7	0	k__Bacteria; p__Actinobacteria; c__Actinobacteria; o__Micrococcales; f__Demequinaceae; g__Lysinimicrobium; s__Lysinimicrobium_aestuarii
OTU889	0	0	0	0	0	0	0	0	0	0	0	0	0	0	0	0	0	0	0	0	0	0	0	0	10	0	0	0	0	0	0	44	0	0	0	0	0	0	0	0	0	0	0	0	0	0	0	0	k__Bacteria; p__Proteobacteria; c__Alphaproteobacteria; o__Tistrellales; f__Geminicoccaceae; g__Candidatus_Alysiosphaera; s__uncultured_bacterium_g_Candidatus_Alysiosphaera
OTU89	1	1	0	1	1	0	1	6	3	6	2	16	0	2	2	0	53	44	0	22	136	130	37	51	190	78	9	65	119	66	80	98	21	1	1	2	0	6	4	0	0	2	1	2	0	0	0	0	k__Bacteria; p__Actinobacteria; c__Rubrobacteria; o__Rubrobacterales; f__Rubrobacteriaceae; g__Rubrobacter; s__uncultured_bacterium_g_Rubrobacter
OTU890	0	0	0	34	37	0	0	1	0	0	0	0	0	0	0	0	0	0	0	0	0	0	0	0	0	0	0	0	0	0	0	0	0	0	0	0	0	0	0	0	0	0	0	4	0	0	0	0	k__Bacteria; p__Proteobacteria; c__Alphaproteobacteria; o__Rhodovibrionales; f__Fodinicurvataceae; g__uncultured_bacterium_f_Fodinicurvataceae; s__uncultured_bacterium_f_Fodinicurvataceae
OTU891	3	0	0	0	0	0	0	0	0	0	0	0	0	0	0	0	0	0	0	0	0	0	36	0	0	9	0	0	0	0	0	0	0	0	0	0	0	0	0	0	0	0	0	1	0	0	0	0	k__Bacteria; p__Proteobacteria; c__Deltaproteobacteria; o__Bdellovibrionales; f__Bdellovibrionaceae; g__Bdellovibrio; s__uncultured_bacterium_g_Bdellovibrio
OTU892	0	0	0	40	32	1	0	0	0	0	0	0	0	0	0	0	0	0	0	0	0	0	0	0	0	0	0	0	0	0	0	0	0	1	0	0	0	0	0	0	0	1	4	0	0	0	0	0	k__Bacteria; p__Bacteroidetes; c__Rhodothermia; o__Rhodothermales; f__Rhodothermaceae; g__uncultured_bacterium_f_Rhodothermaceae; s__uncultured_bacterium_f_Rhodothermaceae
OTU893	0	0	0	0	0	0	0	0	0	0	12	0	0	0	0	0	0	0	0	1	0	7	0	5	13	0	0	0	0	24	0	0	0	0	5	0	0	0	0	0	0	0	0	0	0	0	0	0	k__Bacteria; p__Proteobacteria; c__Deltaproteobacteria; o__RCP2-54; f__uncultured_bacterium_o_RCP2-54; g__uncultured_bacterium_o_RCP2-54; s__uncultured_bacterium_o_RCP2-54
OTU894	0	0	0	0	0	0	0	0	0	0	0	0	0	0	0	0	0	0	10	0	0	0	0	10	0	0	0	0	0	0	20	0	0	0	0	0	0	0	0	0	0	4	0	0	0	0	1	0	k__Bacteria; p__Bacteroidetes; c__Bacteroidia; o__Bacteroidales; f__Rikenellaceae; g__Alistipes; s__uncultured_bacterium_g_Alistipes
OTU895	4	1	0	10	0	1	0	0	0	1	1	0	0	0	11	16	0	0	0	0	4	0	0	0	0	0	0	0	4	0	0	14	1	0	0	0	0	0	0	0	0	0	0	0	0	1	1	0	k__Bacteria; p__Bacteroidetes; c__Bacteroidia; o__Bacteroidales; f__Muribaculaceae; g__uncultured_bacterium_f_Muribaculaceae; s__uncultured_bacterium_f_Muribaculaceae
OTU896	0	0	0	2	0	0	0	0	0	0	0	0	0	0	0	0	0	0	3	0	0	0	8	0	0	1	0	0	9	0	20	0	0	0	0	0	0	0	0	0	0	0	0	0	2	1	0	3	k__Bacteria; p__Firmicutes; c__Clostridia; o__Clostridiales; f__Ruminococcaceae; g__Ruminococcus_1; s__uncultured_bacterium_g_Ruminococcus_1
OTU8976	0	0	1	31	38	0	0	0	0	0	0	0	0	0	0	0	0	0	0	0	0	0	0	0	0	0	0	0	0	0	0	0	0	0	0	0	0	0	0	0	0	0	0	0	0	0	0	0	k__Bacteria; p__Proteobacteria; c__Gammaproteobacteria; o__Betaproteobacteriales; f__Burkholderiaceae; g__Hydrogenophaga; s__uncultured_bacterium_g_Hydrogenophaga
OTU8980	1	0	0	27	48	0	1	0	0	0	0	1	0	0	0	0	0	0	0	0	0	0	0	0	0	0	0	0	0	0	0	0	0	0	0	0	0	0	0	0	0	0	0	0	0	0	0	0	k__Bacteria; p__Proteobacteria; c__Gammaproteobacteria; o__Xanthomonadales; f__Xanthomonadaceae; g__Luteimonas; s__uncultured_bacterium_g_Luteimonas
OTU9	0	1	0	0	0	0	0	0	0	4	0	0	0	0	0	0	656	712	730	800	957	473	804	843	224	497	381	834	434	116	724	626	0	0	0	0	0	0	0	0	0	0	8	0	0	0	0	0	k__Bacteria; p__Firmicutes; c__Bacilli; o__Bacillales; f__Bacillaceae; g__Bacillus; s__uncultured_bacterium_g_Bacillus
OTU90	4	157	2	1	7	1	201	0	2	19	9	5	3	7	5	3	0	0	0	0	21	0	0	13	0	0	0	16	0	0	0	13	3	3	5	0	2	29	29	4	1	4	3	7	2	0	1	3	k__Bacteria; p__Proteobacteria; c__Deltaproteobacteria; o__Desulfovibrionales; f__Desulfovibrionaceae; g__uncultured_bacterium_f_Desulfovibrionaceae; s__uncultured_bacterium_f_Desulfovibrionaceae
OTU901	6	0	0	3	0	1	4	0	0	4	12	1	0	0	0	0	0	0	0	0	0	0	0	0	0	0	0	0	0	10	6	0	7	0	1	9	12	10	6	3	0	0	0	40	3	1	0	7	k__Bacteria; p__Actinobacteria; c__Actinobacteria; o__Bifidobacteriales; f__Bifidobacteriaceae; g__Bifidobacterium; s__uncultured_bacterium_g_Bifidobacterium
OTU902	0	0	0	0	1	0	0	0	0	0	0	0	0	0	0	0	0	0	0	0	4	0	31	0	0	3	12	0	0	0	0	0	0	4	0	0	0	0	1	0	0	4	0	1	0	0	0	0	k__Bacteria; p__Bacteroidetes; c__Bacteroidia; o__Bacteroidales; f__Muribaculaceae; g__uncultured_bacterium_f_Muribaculaceae; s__uncultured_bacterium_f_Muribaculaceae
OTU903	0	1	1	3	1	0	1	0	0	31	7	3	0	1	1	0	2	0	0	0	0	0	0	0	1	6	14	24	9	1	4	0	0	0	3	0	0	0	1	1	1	0	1	2	0	0	1	1	k__Bacteria; p__Actinobacteria; c__Thermoleophilia; o__Gaiellales; f__uncultured_bacterium_o_Gaiellales; g__uncultured_bacterium_o_Gaiellales; s__uncultured_bacterium_o_Gaiellales
OTU906	0	2	15	3	7	0	0	0	0	2	6	1	1	0	0	0	3	1	23	0	0	1	6	5	37	0	0	16	0	64	0	17	0	1	2	2	2	2	6	0	2	2	1	1	0	0	2	0	k__Bacteria; p__Acidobacteria; c__Thermoanaerobaculia; o__Thermoanaerobaculales; f__Thermoanaerobaculaceae; g__Subgroup_10; s__uncultured_bacterium_g_Subgroup_10
OTU907	2	0	1	60	66	1	0	0	0	0	0	0	0	0	0	0	0	0	0	0	0	0	0	0	0	0	0	0	0	0	0	0	0	0	0	0	0	0	0	0	0	0	0	0	0	0	0	0	k__Bacteria; p__Proteobacteria; c__Gammaproteobacteria; o__Methylococcales; f__Methylococcaceae; g__uncultured_bacterium_f_Methylococcaceae; s__uncultured_bacterium_f_Methylococcaceae
OTU909	1	0	9	0	1	10	0	0	0	0	0	0	0	0	0	0	0	0	8	0	0	0	11	0	0	0	0	0	12	2	0	0	1	0	0	0	0	0	0	1	1	0	0	0	0	0	0	0	k__Bacteria; p__Bacteroidetes; c__Bacteroidia; o__Bacteroidales; f__Muribaculaceae; g__uncultured_bacterium_f_Muribaculaceae; s__uncultured_bacterium_f_Muribaculaceae
OTU91	1	6	3	0	1	0	3	1	0	4	3	8	1	1	1	1	0	0	0	0	8	0	21	33	34	319	3	0	41	6	17	15	0	1	0	0	0	0	0	1	0	0	0	6	2	0	0	9	k__Bacteria; p__Bacteroidetes; c__Bacteroidia; o__Chitinophagales; f__Chitinophagaceae; g__Terrimonas; s__uncultured_bacterium_g_Terrimonas
OTU910	0	0	0	0	0	0	0	0	0	3	0	0	0	0	0	0	17	0	0	0	0	30	0	0	10	0	0	0	0	0	0	0	3	1	0	0	0	0	1	0	0	0	1	1	0	1	0	0	k__Bacteria; p__Bacteroidetes; c__Bacteroidia; o__Flavobacteriales; f__Weeksellaceae; g__Moheibacter; s__uncultured_bacterium_g_Moheibacter
OTU911	0	22	1	1	4	0	32	4	1	0	1	3	4	3	1	1	0	0	0	7	0	0	0	0	0	0	0	0	0	0	0	22	2	0	0	1	0	1	0	0	0	0	0	2	0	0	2	0	k__Bacteria; p__Bacteroidetes; c__Bacteroidia; o__Bacteroidales; f__Bacteroidaceae; g__Bacteroides; s__uncultured_bacterium_g_Bacteroides
OTU912	1	1	1	0	0	0	0	1	1	3	1	3	0	3	0	1	0	0	0	0	0	0	0	0	0	0	0	0	0	0	0	0	2	0	10	5	0	0	0	0	3	2	0	2	2	0	0	33	k__Bacteria; p__Acidobacteria; c__Subgroup_6; o__uncultured_bacterium_c_Subgroup_6; f__uncultured_bacterium_c_Subgroup_6; g__uncultured_bacterium_c_Subgroup_6; s__uncultured_bacterium_c_Subgroup_6
OTU9121	1	0	2	4	7	0	1	1	1	7	3	12	1	1	3	1	0	0	0	0	0	0	0	0	0	0	0	0	0	0	6	0	6	0	1	3	2	1	1	0	1	3	0	6	2	0	0	0	k__Bacteria; p__Proteobacteria; c__Gammaproteobacteria; o__Betaproteobacteriales; f__Burkholderiaceae; g__Limnohabitans; s__uncultured_bacterium_g_Limnohabitans
OTU9122	12	0	0	1	0	1	4	1	0	30	1	4	2	35	0	0	0	62	0	0	1	0	0	0	0	0	0	0	0	0	0	6	4	0	10	12	4	5	1	5	9	2	2	1	0	1	0	0	k__Bacteria; p__Firmicutes; c__Bacilli; o__Lactobacillales; f__Streptococcaceae; g__Streptococcus; s__Streptococcus_sp._GDLAMI-SD2
OTU913	6	0	0	0	2	0	0	0	0	2	1	4	1	1	0	0	7	0	0	20	0	0	0	5	10	0	0	0	0	4	42	0	2	0	1	0	0	0	0	1	0	0	1	1	1	2	0	0	k__Bacteria; p__Proteobacteria; c__Alphaproteobacteria; o__Sphingomonadales; f__Sphingomonadaceae; g__Altererythrobacter; s__uncultured_bacterium_g_Altererythrobacter
OTU915	0	0	0	0	0	0	0	0	0	0	0	0	0	0	0	0	0	12	0	0	17	0	0	0	8	5	0	0	0	0	0	0	0	0	0	0	0	0	0	0	0	0	0	0	0	0	0	0	k__Bacteria; p__Proteobacteria; c__Deltaproteobacteria; o__Myxococcales; f__Archangiaceae; g__Anaeromyxobacter; s__uncultured_bacterium_g_Anaeromyxobacter
OTU916	1	1	1	1	2	0	20	0	4	0	0	1	63	0	2	0	12	0	12	0	0	0	0	0	0	0	0	41	28	0	0	0	4	0	1	2	10	3	0	0	4	1	1	0	0	0	0	2	k__Bacteria; p__Nitrospirae; c__Nitrospira; o__Nitrospirales; f__Nitrospiraceae; g__Nitrospira; s__uncultured_bacterium_g_Nitrospira
OTU917	0	0	0	0	0	0	0	0	0	11	0	0	1	0	1	0	0	0	0	0	0	0	0	0	5	23	10	36	1	4	1	0	0	0	0	0	0	0	0	0	0	0	0	0	0	0	0	0	k__Bacteria; p__Proteobacteria; c__Gammaproteobacteria; o__Steroidobacterales; f__Steroidobacteraceae; g__Steroidobacter; s__uncultured_bacterium_g_Steroidobacter
OTU918	0	11	0	0	0	0	1	0	0	0	0	0	0	0	0	0	0	0	0	0	0	0	0	0	0	0	0	0	0	25	0	0	7	0	0	0	0	0	0	0	0	0	6	1	0	0	0	0	k__Bacteria; p__Proteobacteria; c__Gammaproteobacteria; o__Betaproteobacteriales; f__uncultured_bacterium_o_Betaproteobacteriales; g__uncultured_bacterium_o_Betaproteobacteriales; s__uncultured_bacterium_o_Betaproteobacteriales
OTU9188	4	6	4	8	9	3	2	4	3	10	6	40	3	19	10	11	0	0	0	0	0	1	0	0	0	0	0	0	0	0	0	0	3	1	5	4	1	0	2	2	3	1	4	6	4	1	0	0	k__Bacteria; p__Acidobacteria; c__Subgroup_6; o__uncultured_bacterium_c_Subgroup_6; f__uncultured_bacterium_c_Subgroup_6; g__uncultured_bacterium_c_Subgroup_6; s__uncultured_bacterium_c_Subgroup_6
OTU919	0	0	0	28	34	0	0	0	0	0	0	0	0	0	0	0	0	0	0	0	0	0	0	0	0	0	0	0	0	0	0	0	0	0	0	0	0	0	0	0	0	0	0	0	0	0	0	0	k__Bacteria; p__Proteobacteria; c__Gammaproteobacteria; o__Cellvibrionales; f__Porticoccaceae; g__C1-B045; s__uncultured_bacterium_g_C1-B045
OTU92	7	0	30	24	13	18	1	17	2	25	21	7	6	11	1	0	208	0	0	9	0	8	0	0	7	0	0	0	0	0	0	0	7	14	12	4	1	10	7	18	13	4	34	13	12	8	8	3	k__Bacteria; p__Proteobacteria; c__Alphaproteobacteria; o__Caulobacterales; f__Caulobacteraceae; g__Caulobacter; s__uncultured_bacterium_g_Caulobacter
OTU920	1	0	0	5	2	1	1	1	0	2	7	11	0	27	0	0	0	0	0	5	0	47	0	0	0	0	0	0	14	0	0	0	0	6	0	1	0	0	0	0	0	0	0	0	0	0	0	0	k__Bacteria; p__Proteobacteria; c__Gammaproteobacteria; o__Betaproteobacteriales; f__SC-I-84; g__uncultured_bacterium_f_SC-I-84; s__uncultured_bacterium_f_SC-I-84
OTU921	0	0	0	0	0	0	0	0	0	0	0	0	0	0	0	0	0	0	0	0	0	0	31	6	2	0	0	0	0	0	0	0	0	0	0	0	0	0	0	0	0	0	0	0	0	0	0	0	k__Bacteria; p__Bacteroidetes; c__Bacteroidia; o__Sphingobacteriales; f__env.OPS_17; g__uncultured_bacterium_f_env.OPS_17; s__uncultured_bacterium_f_env.OPS_17
OTU924	0	2	0	3	3	0	1	0	0	5	0	2	0	0	0	0	0	0	0	1	0	0	0	0	0	0	0	0	0	0	16	0	43	0	2	0	1	0	1	0	1	0	1	6	1	0	1	1	k__Bacteria; p__Firmicutes; c__Clostridia; o__Clostridiales; f__Ruminococcaceae; g__Flavonifractor; s__uncultured_bacterium_g_Flavonifractor
OTU925	16	0	21	1	0	2	0	0	1	0	2	2	0	1	1	0	0	0	0	0	0	0	0	0	0	0	0	0	0	0	0	0	1	0	2	1	0	0	0	0	8	2	1	6	3	1	0	6	k__Bacteria; p__Epsilonbacteraeota; c__Campylobacteria; o__Campylobacterales; f__Helicobacteraceae; g__Helicobacter; s__uncultured_bacterium_g_Helicobacter
OTU926	0	0	0	0	0	0	0	0	0	2	0	1	0	0	0	0	4	0	0	0	0	11	0	0	6	0	0	0	8	4	1	0	0	0	0	1	0	0	0	0	0	0	0	1	0	0	0	0	k__Bacteria; p__Proteobacteria; c__Deltaproteobacteria; o__Myxococcales; f__Haliangiaceae; g__Haliangium; s__uncultured_bacterium_g_Haliangium
OTU9268	0	0	0	2	10	1	0	0	0	2	1	5	17	2	0	9	66	0	0	0	17	3	22	14	10	17	1	37	54	32	0	0	0	3	1	3	3	1	0	5	1	4	10	2	0	4	0	1	k__Bacteria; p__Proteobacteria; c__Alphaproteobacteria; o__Rhizobiales; f__Rhizobiaceae; g__Mesorhizobium; s__uncultured_bacterium_g_Mesorhizobium
OTU928	4	1	1	3	0	0	0	1	0	0	1	1	0	4	0	0	28	0	0	0	1	0	0	0	14	15	25	0	0	29	1	0	0	0	1	1	1	0	0	1	0	0	0	0	0	0	0	0	k__Bacteria; p__Rokubacteria; c__NC10; o__Rokubacteriales; f__uncultured_bacterium_o_Rokubacteriales; g__uncultured_bacterium_o_Rokubacteriales; s__uncultured_bacterium_o_Rokubacteriales
OTU929	0	5	0	3	0	0	25	0	0	1	0	2	1	14	1	0	0	0	0	0	0	0	0	0	0	0	0	10	0	0	0	0	0	0	0	0	0	0	2	0	0	0	0	5	1	0	0	0	k__Bacteria; p__Firmicutes; c__Erysipelotrichia; o__Erysipelotrichales; f__Erysipelotrichaceae; g__Dubosiella; s__uncultured_bacterium_g_Dubosiella
OTU93	0	0	0	0	1	0	0	0	0	1	0	7	0	1	14	1	46	0	23	2	33	20	5	37	37	82	4	13	44	37	0	0	1	0	1	0	0	0	2	4	1	3	0	0	1	1	0	0	k__Bacteria; p__Proteobacteria; c__Alphaproteobacteria; o__Rhizobiales; f__Methyloligellaceae; g__uncultured_bacterium_f_Methyloligellaceae; s__uncultured_bacterium_f_Methyloligellaceae
OTU932	0	1	0	0	0	0	0	0	0	0	2	0	5	0	1	0	0	0	1	0	0	0	56	0	0	0	0	0	0	0	0	0	0	0	0	0	0	0	0	0	0	0	0	0	0	0	0	0	k__Bacteria; p__Patescibacteria; c__Gracilibacteria; o__Candidatus_Peregrinibacteria; f__uncultured_bacterium_o_Candidatus_Peregrinibacteria; g__uncultured_bacterium_o_Candidatus_Peregrinibacteria; s__uncultured_bacterium_o_Candidatus_Peregrinibacteria
OTU933	0	0	0	0	0	0	0	2	0	0	0	0	0	0	0	0	0	0	0	8	0	8	0	1	0	0	0	0	0	0	0	9	4	0	0	2	6	0	0	1	2	0	0	0	1	0	0	0	k__Bacteria; p__Firmicutes; c__Clostridia; o__Clostridiales; f__Ruminococcaceae; g__Ruminococcus_1; s__uncultured_bacterium_g_Ruminococcus_1
OTU934	1	0	0	0	7	0	2	1	0	18	0	0	4	0	12	6	0	0	0	0	0	0	0	0	0	0	0	0	0	0	0	5	0	1	0	0	0	0	0	1	0	0	6	0	1	0	0	0	k__Bacteria; p__Actinobacteria; c__Actinobacteria; o__Micrococcales; f__Micrococcaceae; g__Enteractinococcus; s__Enteractinococcus_fodinae
OTU935	4	0	7	12	1	0	0	2	5	24	5	17	3	6	9	5	0	0	0	0	0	0	0	0	0	0	0	0	0	0	0	0	10	3	18	9	0	4	3	0	6	6	1	7	4	6	4	1	k__Bacteria; p__Acidobacteria; c__Subgroup_6; o__uncultured_bacterium_c_Subgroup_6; f__uncultured_bacterium_c_Subgroup_6; g__uncultured_bacterium_c_Subgroup_6; s__uncultured_bacterium_c_Subgroup_6
OTU936	0	0	2	0	1	0	0	1	0	2	0	6	1	1	1	0	0	27	0	0	0	0	0	0	1	0	0	0	0	2	0	0	1	3	0	0	2	1	0	24	0	0	0	1	1	0	1	0	k__Bacteria; p__Actinobacteria; c__Actinobacteria; o__Micromonosporales; f__Micromonosporaceae; g__Luedemannella; s__uncultured_bacterium_g_Luedemannella
OTU9365	0	0	0	0	0	0	0	0	0	0	0	0	0	0	0	1	0	0	0	0	0	0	0	0	0	0	0	0	0	0	0	0	0	0	0	0	0	0	0	0	1	0	0	116	20	2	6	1	k__Bacteria; p__Firmicutes; c__Bacilli; o__Lactobacillales; f__Lactobacillaceae; g__Lactobacillus; s__uncultured_bacterium_g_Lactobacillus
OTU937	0	0	0	0	0	0	1	8	0	0	0	0	0	0	0	0	0	0	0	0	0	0	12	0	0	0	1	0	0	0	67	0	0	0	0	3	8	0	0	0	0	0	0	0	1	3	0	0	k__Bacteria; p__Bacteroidetes; c__Bacteroidia; o__Bacteroidales; f__Muribaculaceae; g__uncultured_bacterium_f_Muribaculaceae; s__uncultured_bacterium_f_Muribaculaceae
OTU938	0	0	0	0	0	0	0	0	0	1	2	1	60	1	0	0	0	0	0	0	0	0	0	0	0	0	0	0	0	0	0	0	0	0	0	2	3	0	0	0	0	0	0	0	0	0	0	0	k__Bacteria; p__Bacteroidetes; c__Bacteroidia; o__Cytophagales; f__Cytophagaceae; g__Rhodocytophaga; s__uncultured_bacterium_g_Rhodocytophaga
OTU939	0	0	0	0	0	0	0	0	0	0	0	0	0	0	0	0	0	0	0	0	0	35	0	0	0	0	0	0	31	0	0	0	0	0	0	0	0	0	0	0	0	0	0	0	0	0	0	0	k__Bacteria; p__Firmicutes; c__Clostridia; o__Clostridiales; f__Clostridiaceae_1; g__Clostridium_sensu_stricto_6; s__uncultured_bacterium_g_Clostridium_sensu_stricto_6
OTU9399	6	0	0	0	0	0	1	0	1	0	1	0	10	15	0	1	0	0	3	0	0	0	0	0	0	0	0	0	0	0	0	0	0	0	0	0	0	0	0	0	0	0	0	3	7	12	4	0	k__Bacteria; p__Actinobacteria; c__Actinobacteria; o__Corynebacteriales; f__Nocardiaceae; g__Williamsia; s__uncultured_bacterium_g_Williamsia
OTU94	0	0	0	3	2	0	0	0	0	6	6	97	2	1	16	2	2	0	56	1	43	0	0	6	66	320	209	16	39	31	16	7	23	2	2	43	160	13	0	1	3	4	1	2	6	3	4	2	k__Bacteria; p__Proteobacteria; c__Deltaproteobacteria; o__Myxococcales; f__bacteriap25; g__uncultured_bacterium_f_bacteriap25; s__uncultured_bacterium_f_bacteriap25
OTU9403	0	0	0	2	0	0	0	0	0	0	0	0	0	1	0	0	0	0	0	0	0	0	0	0	0	0	0	0	10	0	0	0	0	1	4	2	0	0	1	5	10	1	1	3	7	8	1	0	k__Bacteria; p__Proteobacteria; c__Gammaproteobacteria; o__Betaproteobacteriales; f__Burkholderiaceae; g__Duganella; s__Burkholderia_sp._F20
OTU942	0	0	0	0	0	0	0	0	0	0	0	0	0	0	0	0	37	0	0	0	0	0	0	0	0	0	0	0	0	4	0	0	0	0	0	0	0	0	0	0	0	0	0	0	0	0	0	0	k__Bacteria; p__Bacteroidetes; c__Bacteroidia; o__Chitinophagales; f__Saprospiraceae; g__uncultured_bacterium_f_Saprospiraceae; s__uncultured_bacterium_f_Saprospiraceae
OTU943	0	0	0	0	0	0	0	0	0	0	0	0	0	0	0	0	23	0	0	0	0	0	11	0	0	5	1	0	15	7	13	0	0	0	0	0	0	0	0	8	0	2	0	0	0	0	0	0	k__Bacteria; p__Actinobacteria; c__Thermoleophilia; o__Solirubrobacterales; f__67-14; g__uncultured_bacterium_f_67-14; s__uncultured_bacterium_f_67-14
OTU945	5	0	0	0	9	7	2	0	0	0	0	0	0	0	0	0	18	0	22	0	39	6	0	0	8	0	0	0	0	0	0	0	0	0	0	0	0	1	0	0	0	0	0	0	0	0	0	0	k__Bacteria; p__Actinobacteria; c__Actinobacteria; o__Bifidobacteriales; f__Bifidobacteriaceae; g__Gardnerella; s__uncultured_bacterium_g_Gardnerella
OTU9450	3	0	3	2	3	2	1	0	4	6	4	6	2	5	5	3	3	32	0	1	70	28	0	79	26	145	23	20	60	52	3	0	2	1	7	10	6	2	3	0	0	0	4	3	0	0	0	0	k__Bacteria; p__Proteobacteria; c__Gammaproteobacteria; o__Betaproteobacteriales; f__Nitrosomonadaceae; g__MND1; s__uncultured_bacterium_g_MND1
OTU946	0	0	1	78	41	0	0	0	0	0	0	1	0	0	0	0	0	0	0	0	0	0	0	0	0	0	0	0	0	0	0	0	0	0	0	0	0	0	0	0	0	0	0	0	0	0	0	0	k__Bacteria; p__Proteobacteria; c__Gammaproteobacteria; o__Alteromonadales; f__Idiomarinaceae; g__Idiomarina; s__uncultured_bacterium_g_Idiomarina
OTU947	0	62	0	0	2	0	137	0	0	0	0	8	0	0	0	0	0	0	0	0	0	0	0	0	0	0	6	0	0	0	0	0	0	0	0	0	0	0	0	0	0	0	0	0	0	0	0	0	k__Bacteria; p__Bacteroidetes; c__Bacteroidia; o__Bacteroidales; f__Muribaculaceae; g__uncultured_bacterium_f_Muribaculaceae; s__uncultured_bacterium_f_Muribaculaceae
OTU948	0	0	0	0	0	0	0	0	0	0	0	0	0	0	0	0	0	0	0	0	0	0	27	0	0	10	1	0	0	0	0	0	0	0	0	0	0	0	0	0	0	0	0	0	0	0	0	0	k__Bacteria; p__Proteobacteria; c__Deltaproteobacteria; o__Myxococcales; f__Sandaracinaceae; g__Sandaracinus; s__uncultured_bacterium_g_Sandaracinus
OTU949	0	0	0	0	0	0	21	0	0	0	0	0	1	0	0	1	0	0	0	0	0	0	29	0	0	0	0	0	0	0	0	0	0	0	0	1	0	1	0	0	0	0	0	0	0	0	0	0	k__Bacteria; p__Firmicutes; c__Clostridia; o__Clostridiales; f__Ruminococcaceae; g__Ruminiclostridium_5; s__uncultured_bacterium_g_Ruminiclostridium_5
OTU95	0	0	0	0	0	0	0	0	0	0	0	1	0	0	21	0	150	15	0	18	64	38	32	16	9	114	197	11	38	184	44	112	0	1	0	0	0	0	0	0	1	2	0	0	1	0	0	0	k__Bacteria; p__Proteobacteria; c__Alphaproteobacteria; o__Tistrellales; f__Geminicoccaceae; g__uncultured_bacterium_f_Geminicoccaceae; s__uncultured_bacterium_f_Geminicoccaceae
OTU951	0	0	0	0	0	0	0	0	0	0	0	0	0	0	0	0	0	0	0	0	0	0	25	0	0	5	0	0	0	2	0	0	0	0	0	0	0	0	0	0	0	0	0	0	1	1	0	0	k__Bacteria; p__Bacteroidetes; c__Bacteroidia; o__Sphingobacteriales; f__AKYH767; g__uncultured_bacterium_f_AKYH767; s__uncultured_bacterium_f_AKYH767
OTU952	2	0	28	0	3	4	0	0	1	0	1	0	0	1	1	0	0	4	1	14	4	0	3	0	1	0	6	4	5	1	0	0	0	9	0	6	6	4	0	0	2	1	0	2	1	0	5	0	k__Bacteria; p__Bacteroidetes; c__Bacteroidia; o__Bacteroidales; f__Muribaculaceae; g__uncultured_bacterium_f_Muribaculaceae; s__uncultured_bacterium_f_Muribaculaceae
OTU953	1	0	1	7	3	2	0	0	5	61	30	24	91	56	5	0	45	0	21	0	9	0	0	0	16	6	3	33	19	0	10	25	3	3	3	0	1	5	2	5	7	8	8	13	13	21	13	8	k__Bacteria; p__Actinobacteria; c__Actinobacteria; o__Propionibacteriales; f__Nocardioidaceae; g__Aeromicrobium; s__Aeromicrobium_sp._IARI-CL1
OTU956	1	0	0	1	0	1	0	1	1	3	1	4	1	3	3	12	0	0	0	0	0	0	0	0	25	0	0	0	0	6	0	0	1	0	0	1	0	0	0	0	0	0	0	2	1	0	0	0	k__Bacteria; p__Acidobacteria; c__Thermoanaerobaculia; o__Thermoanaerobaculales; f__Thermoanaerobaculaceae; g__Subgroup_10; s__uncultured_bacterium_g_Subgroup_10
OTU958	0	88	0	0	1	1	44	0	0	1	0	0	0	25	1	0	0	0	0	0	0	0	0	0	0	0	0	0	0	0	0	0	0	1	0	0	1	1	0	0	0	0	0	1	0	3	0	0	k__Bacteria; p__Firmicutes; c__Clostridia; o__Clostridiales; f__Lachnospiraceae; g__uncultured_bacterium_f_Lachnospiraceae; s__uncultured_bacterium_f_Lachnospiraceae
OTU959	1	0	0	0	0	0	0	0	0	1	5	0	0	0	0	0	1	10	0	0	0	0	0	60	0	16	0	0	10	2	0	0	0	0	0	0	0	0	0	1	0	0	0	0	0	0	0	5	k__Bacteria; p__Proteobacteria; c__Alphaproteobacteria; o__Sphingomonadales; f__Sphingomonadaceae; g__Sphingoaurantiacus; s__uncultured_bacterium_g_Sphingoaurantiacus
OTU96	0	0	0	0	0	0	0	0	0	0	0	0	0	0	0	0	0	0	0	9	0	0	22	0	195	0	0	74	0	4	18	50	0	0	0	0	0	0	0	0	0	0	0	0	0	0	0	0	k__Bacteria; p__Gemmatimonadetes; c__Gemmatimonadetes; o__Gemmatimonadales; f__Gemmatimonadaceae; g__Gemmatimonas; s__uncultured_bacterium_g_Gemmatimonas
OTU960	0	0	1	0	0	0	0	0	0	5	0	1	0	0	0	0	0	0	0	0	0	24	0	0	0	14	0	0	0	12	23	0	0	3	0	2	0	0	0	0	0	1	0	2	0	0	0	0	k__Bacteria; p__Proteobacteria; c__Gammaproteobacteria; o__Pseudomonadales; f__Pseudomonadaceae; g__Thiopseudomonas; s__uncultured_bacterium_g_Thiopseudomonas
OTU963	0	0	0	0	0	0	0	0	0	0	0	1	0	0	0	0	0	0	0	0	0	31	26	0	0	0	0	0	0	1	0	32	0	0	0	0	0	0	0	0	0	0	0	0	0	0	0	0	k__Bacteria; p__Acidobacteria; c__Acidobacteriia; o__Solibacterales; f__Solibacteraceae_Subgroup_3; g__PAUC26f; s__uncultured_bacterium_g_PAUC26f
OTU9641	6	1	10	12	10	2	2	2	2	9	8	36	6	7	9	2	0	0	0	0	0	0	0	0	0	0	0	0	0	0	0	0	2	0	1	5	2	3	0	0	2	2	3	7	0	2	3	2	k__Bacteria; p__Acidobacteria; c__Blastocatellia_Subgroup_4; o__Pyrinomonadales; f__Pyrinomonadaceae; g__RB41; s__uncultured_bacterium_g_RB41
OTU965	1	0	0	55	19	0	0	0	0	0	0	0	0	0	0	0	0	0	0	0	0	0	0	0	0	0	0	0	0	0	0	0	0	0	1	0	0	0	0	0	0	0	0	0	0	0	0	0	k__Bacteria; p__Proteobacteria; c__Gammaproteobacteria; o__Betaproteobacteriales; f__Rhodocyclaceae; g__uncultured_bacterium_f_Rhodocyclaceae; s__uncultured_bacterium_f_Rhodocyclaceae
OTU9663	0	0	0	3	1	0	1	4	6	0	2	11	0	1	1	0	0	0	0	8	35	43	19	28	39	2	0	4	24	32	10	14	0	2	0	0	0	0	0	6	6	1	0	5	1	1	0	2	k__Bacteria; p__Actinobacteria; c__Actinobacteria; o__Pseudonocardiales; f__Pseudonocardiaceae; g__Pseudonocardia; s__uncultured_bacterium_g_Pseudonocardia
OTU968	0	0	0	0	0	0	0	0	0	0	0	0	0	0	0	0	0	0	0	0	0	51	0	0	0	0	0	0	0	0	0	0	0	0	0	0	0	0	0	0	0	0	0	0	0	0	0	0	k__Bacteria; p__Bacteroidetes; c__Bacteroidia; o__Bacteroidales; f__Dysgonomonadaceae; g__Proteiniphilum; s__uncultured_bacterium_g_Proteiniphilum
OTU969	2	36	0	1	0	0	75	6	1	36	8	3	1	4	3	6	0	0	0	0	0	0	0	12	0	0	0	0	0	0	0	6	14	0	4	3	0	36	32	4	0	4	2	32	5	1	0	2	k__Bacteria; p__Bacteroidetes; c__Bacteroidia; o__Bacteroidales; f__Muribaculaceae; g__uncultured_bacterium_f_Muribaculaceae; s__uncultured_bacterium_f_Muribaculaceae
OTU97	0	147	1	0	0	0	333	0	0	2	0	1	0	1	38	15	0	0	0	3	0	0	0	0	0	2	0	31	0	0	0	0	1	0	5	0	0	63	43	1	0	0	0	33	7	1	0	0	k__Bacteria; p__Firmicutes; c__Bacilli; o__Lactobacillales; f__Lactobacillaceae; g__Lactobacillus; s__uncultured_bacterium_g_Lactobacillus
OTU972	0	0	0	0	1	0	0	0	0	0	0	0	0	0	0	0	0	0	13	0	0	0	0	0	0	0	0	0	0	5	0	0	0	0	10	15	30	3	0	0	0	0	0	0	0	0	0	0	k__Bacteria; p__Proteobacteria; c__Deltaproteobacteria; o__Desulfuromonadales; f__Geobacteraceae; g__Geobacter; s__uncultured_bacterium_g_Geobacter
OTU973	0	0	0	0	0	5	1	0	0	0	1	5	0	0	1	0	0	0	0	0	0	0	20	0	0	0	0	0	0	0	0	0	0	0	1	0	0	0	0	0	3	0	2	26	6	0	0	5	k__Bacteria; p__Acidobacteria; c__Acidobacteriia; o__Solibacterales; f__Solibacteraceae_Subgroup_3; g__Paludibaculum; s__uncultured_bacterium_g_Paludibaculum
OTU9732	0	0	0	4	0	4	0	18	0	6	27	4	137	1	5	1	0	0	0	6	0	0	0	0	0	0	0	0	0	1	0	0	1	0	10	12	20	4	4	0	0	4	12	1	3	3	2	3	k__Bacteria; p__Actinobacteria; c__Actinobacteria; o__Micrococcales; f__Promicromonosporaceae; g__Isoptericola; s__uncultured_bacterium_g_Isoptericola
OTU9746	0	0	0	0	1	0	0	0	0	0	0	0	0	0	0	0	0	0	0	0	0	0	6	0	0	0	0	0	0	27	1	0	0	0	0	0	0	0	0	1	1	0	0	0	0	0	1	0	k__Bacteria; p__Proteobacteria; c__Gammaproteobacteria; o__Xanthomonadales; f__Xanthomonadaceae; g__Lysobacter; s__Lysobacter_caeni
OTU975	0	0	0	0	0	0	0	0	0	0	1	0	0	0	1	0	5	9	0	0	0	0	0	0	4	28	0	0	0	0	0	0	0	0	0	0	0	0	0	1	0	0	0	0	0	0	0	0	k__Bacteria; p__Proteobacteria; c__Gammaproteobacteria; o__Xanthomonadales; f__Xanthomonadaceae; g__Arenimonas; s__uncultured_bacterium_g_Arenimonas
OTU976	0	0	0	0	0	0	0	0	0	0	0	0	0	0	0	0	6	0	0	0	0	0	39	20	9	0	7	31	5	1	0	0	0	0	0	0	0	0	0	0	0	0	0	0	0	0	0	0	k__Bacteria; p__Proteobacteria; c__Deltaproteobacteria; o__Myxococcales; f__Archangiaceae; g__Anaeromyxobacter; s__uncultured_bacterium_g_Anaeromyxobacter
OTU978	0	1	22	0	0	0	0	0	0	0	0	0	0	0	0	0	0	0	26	1	0	0	0	0	0	0	0	0	0	0	0	0	0	0	0	0	0	0	0	0	0	0	0	0	0	0	0	0	k__Bacteria; p__Firmicutes; c__Bacilli; o__Lactobacillales; f__Streptococcaceae; g__Streptococcus; s__Streptococcus_agalactiae
OTU979	0	0	0	2	0	0	0	2	0	2	1	1	1	0	7	0	0	0	0	0	0	78	0	0	0	0	0	0	0	1	0	0	0	0	0	1	1	0	0	0	0	0	2	1	0	0	0	0	k__Bacteria; p__Proteobacteria; c__Gammaproteobacteria; o__Betaproteobacteriales; f__Burkholderiaceae; g__Paenalcaligenes; s__uncultured_bacterium_g_Paenalcaligenes
OTU9797	0	0	1	4	0	0	0	0	6	1	0	9	0	0	1	0	10	0	0	0	0	0	0	0	0	0	4	0	7	3	0	0	0	0	0	0	0	0	0	0	0	0	0	0	0	0	0	0	k__Bacteria; p__Actinobacteria; c__Acidimicrobiia; o__Microtrichales; f__uncultured_bacterium_o_Microtrichales; g__uncultured_bacterium_o_Microtrichales; s__uncultured_bacterium_o_Microtrichales
OTU98	0	0	0	0	0	0	0	0	0	0	0	1	0	0	1	0	0	0	0	0	0	0	257	56	0	0	17	0	0	0	0	0	4	0	0	0	0	0	0	0	0	0	0	0	0	0	0	1	k__Bacteria; p__Actinobacteria; c__Acidimicrobiia; o__IMCC26256; f__uncultured_bacterium_o_IMCC26256; g__uncultured_bacterium_o_IMCC26256; s__uncultured_bacterium_o_IMCC26256
OTU980	2	0	0	53	25	0	0	1	0	0	0	0	0	0	0	0	0	0	0	0	0	0	0	0	0	0	0	0	0	0	0	0	0	0	0	0	0	0	0	0	0	0	0	2	0	0	0	0	k__Bacteria; p__Actinobacteria; c__Actinobacteria; o__Micrococcales; f__Jonesiaceae; g__Jonesia; s__uncultured_bacterium_g_Jonesia
OTU981	0	1	0	0	0	0	0	0	0	0	0	0	0	0	0	0	24	0	0	0	0	0	0	36	0	0	0	0	0	0	0	0	0	0	0	0	0	0	0	0	0	0	0	0	0	0	0	0	k__Bacteria; p__Proteobacteria; c__Deltaproteobacteria; o__Myxococcales; f__bacteriap25; g__uncultured_bacterium_f_bacteriap25; s__uncultured_bacterium_f_bacteriap25
OTU982	4	9	0	1	3	0	0	0	0	0	0	0	0	0	0	0	0	17	0	0	0	0	0	0	0	8	0	0	0	0	7	0	1	0	0	0	0	0	0	0	0	0	0	0	0	0	0	0	k__Bacteria; p__Firmicutes; c__Clostridia; o__Clostridiales; f__Lachnospiraceae; g__[Eubacterium]_ruminantium_group; s__uncultured_bacterium_g_[Eubacterium]_ruminantium_group
OTU983	0	0	1	0	0	0	1	0	0	0	1	1	0	0	0	13	0	0	0	5	0	0	0	0	0	0	0	0	0	0	5	6	2	0	2	4	0	6	6	0	0	1	9	3	0	1	0	0	k__Bacteria; p__Firmicutes; c__Clostridia; o__Clostridiales; f__Ruminococcaceae; g__Ruminococcaceae_UCG-014; s__uncultured_bacterium_g_Ruminococcaceae_UCG-014
OTU984	1	18	0	4	0	2	0	0	0	0	1	1	0	0	1	0	138	0	7	0	0	1	0	0	0	0	0	5	0	0	0	0	1	0	0	5	7	1	1	0	0	0	0	0	0	0	0	0	k__Bacteria; p__Proteobacteria; c__Gammaproteobacteria; o__Xanthomonadales; f__Xanthomonadaceae; g__Thermomonas; s__uncultured_bacterium_g_Thermomonas
OTU985	0	0	0	0	1	0	0	0	0	2	1	0	1	1	0	0	0	0	0	0	0	0	0	0	0	0	0	0	0	0	7	38	0	0	0	1	0	0	0	0	0	0	0	0	1	0	0	0	k__Bacteria; p__Firmicutes; c__Erysipelotrichia; o__Erysipelotrichales; f__Erysipelotrichaceae; g__uncultured_bacterium_f_Erysipelotrichaceae; s__uncultured_bacterium_f_Erysipelotrichaceae
OTU986	0	0	0	0	0	0	0	0	0	0	0	0	0	0	0	0	0	0	0	0	0	0	0	0	0	0	0	0	0	47	1	0	0	0	0	0	0	0	0	0	0	0	0	0	0	0	0	0	k__Bacteria; p__Gemmatimonadetes; c__Gemmatimonadetes; o__Gemmatimonadales; f__Gemmatimonadaceae; g__uncultured_bacterium_f_Gemmatimonadaceae; s__uncultured_bacterium_f_Gemmatimonadaceae
OTU987	0	0	0	0	0	0	0	0	0	2	0	6	0	0	0	0	0	0	10	0	0	21	0	0	1	2	0	18	2	57	0	25	1	0	0	0	0	0	0	0	0	0	0	1	0	0	0	0	k__Bacteria; p__Proteobacteria; c__Gammaproteobacteria; o__Betaproteobacteriales; f__Nitrosomonadaceae; g__MND1; s__uncultured_bacterium_g_MND1
OTU989	0	0	0	0	0	0	0	0	0	0	0	0	0	0	0	0	0	0	14	13	0	0	18	0	0	0	0	0	2	7	29	0	0	0	0	0	0	0	0	0	0	0	0	0	0	0	0	0	k__Bacteria; p__Proteobacteria; c__Deltaproteobacteria; o__Myxococcales; f__Haliangiaceae; g__Haliangium; s__uncultured_bacterium_g_Haliangium
OTU9895	245	10	2	4	7	1	1	2	1	28	14	2	1	15	1	9	0	27	12	0	0	0	0	0	0	0	0	0	0	2	9	0	3	0	5	10	13	2	1	4	1	1	7	1	1	0	4	0	k__Bacteria; p__Firmicutes; c__Bacilli; o__Lactobacillales; f__Streptococcaceae; g__Streptococcus; s__uncultured_bacterium_g_Streptococcus
OTU99	9	54	2	0	28	0	86	29	7	13	33	190	37	6	7	6	137	9	21	36	41	30	31	1	16	8	0	4	25	19	37	25	10	7	4	2	4	1	2	7	10	6	21	11	1	2	2	3	k__Bacteria; p__Proteobacteria; c__Alphaproteobacteria; o__Rhizobiales; f__Xanthobacteraceae; g__Bradyrhizobium; s__Bradyrhizobium_elkanii
OTU990	0	1	0	0	0	0	0	0	0	0	0	0	1	0	0	1	0	0	0	0	0	11	0	29	0	0	0	0	0	0	10	0	0	0	0	0	0	0	0	0	0	1	0	1	0	0	0	0	k__Bacteria; p__Firmicutes; c__Clostridia; o__Clostridiales; f__Lachnospiraceae; g__Agathobacter; s__uncultured_bacterium_g_Agathobacter
OTU991	0	0	0	0	0	0	0	0	0	0	0	0	0	0	0	0	15	0	0	0	0	0	29	0	0	0	0	0	0	0	0	0	0	0	0	0	0	0	0	0	0	0	0	0	0	0	0	0	k__Bacteria; p__Proteobacteria; c__Alphaproteobacteria; o__Rhizobiales; f__D05-2; g__uncultured_bacterium_f_D05-2; s__uncultured_bacterium_f_D05-2
OTU992	1	1	35	4	6	0	1	3	5	5	8	1	1	3	4	0	0	0	0	0	0	0	0	0	0	0	0	0	0	0	0	0	3	1	3	1	2	1	3	1	4	0	5	3	1	1	0	2	k__Bacteria; p__Deferribacteres; c__Deferribacteres; o__Deferribacterales; f__Deferribacteraceae; g__Mucispirillum; s__uncultured_bacterium_g_Mucispirillum
OTU993	1	4	15	0	6	0	0	0	3	25	2	22	2	13	25	15	0	0	0	0	0	0	0	0	0	1	0	0	0	0	0	0	7	4	0	4	9	2	0	2	1	1	0	0	2	1	0	0	k__Bacteria; p__Actinobacteria; c__MB-A2-108; o__uncultured_bacterium_c_MB-A2-108; f__uncultured_bacterium_c_MB-A2-108; g__uncultured_bacterium_c_MB-A2-108; s__uncultured_bacterium_c_MB-A2-108
OTU994	3	1	0	0	2	1	15	0	0	0	0	0	0	0	0	0	0	0	0	0	20	0	16	27	0	0	0	0	0	0	0	11	0	0	0	0	0	0	0	0	0	0	0	1	0	0	0	0	k__Bacteria; p__Bacteroidetes; c__Bacteroidia; o__Bacteroidales; f__Muribaculaceae; g__uncultured_bacterium_f_Muribaculaceae; s__uncultured_bacterium_f_Muribaculaceae
OTU995	0	0	0	0	1	6	0	0	6	23	9	10	673	19	10	8	0	0	0	0	0	0	0	0	0	0	0	0	0	0	0	0	1	0	4	5	10	3	3	0	0	0	0	0	0	2	0	6	k__Bacteria; p__Actinobacteria; c__Actinobacteria; o__Pseudonocardiales; f__Pseudonocardiaceae; g__Actinomycetospora; s__uncultured_bacterium_g_Actinomycetospora
OTU996	0	0	0	0	0	0	0	0	0	0	1	5	0	0	0	0	0	0	0	0	0	0	0	0	35	12	2	0	0	0	28	0	2	0	0	0	0	0	0	0	1	0	0	0	0	0	0	3	k__Bacteria; p__Proteobacteria; c__Deltaproteobacteria; o__Myxococcales; f__Nannocystaceae; g__Nannocystis; s__uncultured_bacterium_g_Nannocystis
OTU9970	0	2	0	0	0	0	0	0	0	1	0	1	1	7	0	17	0	0	0	22	0	0	1	0	0	0	0	2	0	6	1	0	0	0	0	0	0	0	0	0	0	1	0	1	0	0	0	0	k__Bacteria; p__Proteobacteria; c__Alphaproteobacteria; o__Sphingomonadales; f__Sphingomonadaceae; g__Altererythrobacter; s__uncultured_bacterium_g_Altererythrobacter
OTU998	4	1	0	0	0	0	0	0	0	0	0	0	0	0	0	0	0	0	0	0	0	0	0	0	0	4	0	27	0	2	0	0	0	0	0	0	0	0	0	0	0	2	0	0	0	0	0	2	k__Bacteria; p__Proteobacteria; c__Alphaproteobacteria; o__Acetobacterales; f__Acetobacteraceae; g__Belnapia; s__uncultured_bacterium_g_Belnapia
OTU999	16	0	0	0	1	0	0	0	0	0	0	1	2	0	0	0	0	0	0	0	0	0	0	0	0	35	0	33	0	9	17	0	12	1	8	1	1	2	2	0	0	0	0	3	0	1	0	0	k__Bacteria; p__Proteobacteria; c__Gammaproteobacteria; o__Enterobacteriales; f__Enterobacteriaceae; g__Serratia; s__uncultured_bacterium_g_Serratia

## Sheet: Table S3
ID	SEpI1	SEpI2	SEpI3	SEpI4	SEpI5	SEpI6	SEpI7	SEpI8	SEpF1	SEpF2	SEpF3	SEpF4	SEpF5	SEpF6	SEpF7	SEpF8	SEnI1	SEnI2	SEnI3	SEnI4	SEnI5	SEnI6	SEnI7	SEnI8	SEnF1	SEnF2	SEnF3	SEnF4	SEnF5	SEnF6	SEnF7	SEnF8	GEpI1	GEpI2	GEpI3	GEpI4	GEpI5	GEpI6	GEpI7	GEpI8	GEpF1	GEpF2	GEpF3	GEpF4	GEpF5	GEpF6	GEpF7	GEpF8	taxonomy
[truncated: 736 more rows]

[truncated: 10 more sheets: Table S4, Table S5, Table S6, Table S7, Table S8, Table S9, Table S10, Table S11, Table S12, Table S13]
